# Supplementary material for: New frontiers in porcine atrioventricular node decellularization: preserving extracellular matrix architecture for biological scaffolds
Source: Front Bioeng Biotechnol. 2026 Mar 13;14:1766378. doi: 10.3389/fbioe.2026.1766378 (PMC13021660; doi:10.3389/fbioe.2026.1766378)
Supplement: Supplementary file 2 [file Table1.xlsx]

## Sheet: Analysis
[1] AVN_N25_Nativo_01.PG.Quantity	[2] AVN_N25_Nativo_02.PG.Quantity	[3] AVN_N25_Nativo_03.PG.Quantity	[4] AVN_N50_Decell_01.PG.Quantity	[5] AVN_N50_Decell_02.PG.Quantity	[6] AVN_N50_Decell_03.PG.Quantity	N: -Log Student's T-test p-value AVN_N50_Decell_AVN_N25_Nativo	N: Student's T-test q-value AVN_N50_Decell_AVN_N25_Nativo	N: Student's T-test Difference AVN_N50_Decell_AVN_N25_Nativo	Significantly deregulated AVN_N50_Decell_AVN_N25_Nativo	N: Student's T-test Test statistic AVN_N50_Decell_AVN_N25_Nativo	T: PG.ProteinGroups	T: PG.ProteinAccessions	T: PG.Organisms	T: PG.ProteinNames	T: PG.ProteinDescriptions	T: PG.Genes
18.2329	18.267	18.3682	14.5794	14.7583	14.7318	6.09281	0	-3.59954	+	-52.1765	A0A286ZUY9;A0A287AAD5;A0A8W4FK75	A0A286ZUY9;A0A287AAD5;A0A8W4FK75	Sus scrofa	A0A286ZUY9_PIG;A0A287AAD5_PIG;A0A8W4FK75_PIG	Alpha-1-B glycoprotein	A1BG
17.2103	17.2256	17.1637	14.3078	14.3616	14.3367	7.51129	0	-2.86453	+	-118.116	A0A5G2Q8I9	A0A5G2Q8I9	Sus scrofa	A0A5G2Q8I9_PIG	Alpha-2-macroglobulin	A2M
10.4901	11.5863	12.0275	11.6822	11.5468	11.3744	0.131487	0.866481	0.166476		0.357509	A0A4X1WB98;A0A4X1WBK0;A0A4X1WBK4;A0A5G2QP53;A0A8D0S674;A0A8D1LBP4;A0A8W4FEB5	A0A4X1WB98;A0A4X1WBK0;A0A4X1WBK4;A0A5G2QP53;A0A8D0S674;A0A8D1LBP4;A0A8W4FEB5	Sus scrofa	A0A4X1WB98_PIG;A0A4X1WBK0_PIG;A0A4X1WBK4_PIG;A0A5G2QP53_PIG;A0A8D0S674_PIG;A0A8D1LBP4_PIG;A0A8W4FEB5_PIG	Aladin WD repeat nucleoporin	AAAS
13.9764	13.9575	13.9867	13.2352	12.9929	13.0664	3.57517	0	-0.875382		-12.1189	A0A5G2QJD9	A0A5G2QJD9	Sus scrofa	A0A5G2QJD9_PIG	AP2 associated kinase 1	AAK1
15.9534	15.9609	16.0381	15.8697	16.009	15.8649	0.568075	0.117109	-0.0696239		-1.27808	A0A4X1UBD1	A0A4X1UBD1	Sus scrofa	A0A4X1UBD1_PIG	Adiposis associated Mth938 domain containing	AAMDC
14.238	14.1944	14.1166	13.8388	13.8528	13.9239	2.66828	0.000732592	-0.311166		-7.03945	A0A8W4FPR2;F1S431	A0A8W4FPR2;F1S431	Sus scrofa	A0A8W4FPR2_PIG;F1S431_PIG	Alanine--tRNA ligase	AARS1
12.9283	12.5782	12.6742	13.7062	13.9414	13.9117	3.03636	0.000463215	1.12623	+	8.80048	A0A287ANQ4;A0A5G2QS62;F1RQT7	A0A287ANQ4;A0A5G2QS62;F1RQT7	Sus scrofa	A0A287ANQ4_PIG;A0A5G2QS62_PIG;F1RQT7_PIG	Alanine--tRNA ligase	AARS2
13.1188	13.0649	12.9358	13.1197	13.5209	13.2198	0.868969	0.0415288	0.246957		1.86753	A0A287BF30	A0A287BF30	Sus scrofa	A0A287BF30_PIG	Alanyl-tRNA editing protein Aarsd1	AARSD1
16.7117	16.6644	16.6861	15.132	15.1373	15.1544	7.2448	0	-1.54616	+	-101.314	A0A287BAZ8;A0A8W4FJV3	A0A287BAZ8;A0A8W4FJV3	Sus scrofa	A0A287BAZ8_PIG;A0A8W4FJV3_PIG	Aminoadipate-semialdehyde synthase	AASS
11.4043	11.4999	11.6826	10.1307	9.87988	8.41862	1.71914	0.00511186	-2.0525	+	-3.8007	A0A8D0VIG6;P80147	A0A8D0VIG6;P80147	Sus scrofa	A0A8D0VIG6_PIG;GABT_PIG	4-aminobutyrate aminotransferase;4-aminobutyrate aminotransferase, mitochondrial	ABAT
13.3144	13.2342	13.2055	12.8215	12.865	12.8723	3.40942	0.00017734	-0.398427		-10.9899	A0A8W4FC62;F1RV25;I3LB38	A0A8W4FC62;F1RV25;I3LB38	Sus scrofa	A0A8W4FC62_PIG;F1RV25_PIG;I3LB38_PIG	ATP binding cassette subfamily A member 9	ABCA9
11.9412	12.2138	12.2522	13.2166	13.1685	13.1333	3.29771	0.000167702	1.03711	+	10.286	F1RG41	F1RG41	Sus scrofa	F1RG41_PIG	ATP binding cassette subfamily B member 10	ABCB10
13.4214	12.8835	11.2265	12.3888	11.9992	11.5711	0.304096	0.45182	-0.524102		-0.747182	A0A286ZJ46;A0A287AZ48;I3LV60	A0A286ZJ46;A0A287AZ48;I3LV60	Sus scrofa	A0A286ZJ46_PIG;A0A287AZ48_PIG;I3LV60_PIG	Phosphatidylcholine translocator ABCB4	ABCB4
10.9478	10.9843	11.2388	12.7011	12.4855	12.2996	3.20498	0.000252039	1.43846	+	9.73406	A0A286ZXE4;A0A5G2QA28;A0A5G2QUZ8;A0A5G2QZY2;F1RPJ8	A0A286ZXE4;A0A5G2QA28;A0A5G2QUZ8;A0A5G2QZY2;F1RPJ8	Sus scrofa	A0A286ZXE4_PIG;A0A5G2QA28_PIG;A0A5G2QUZ8_PIG;A0A5G2QZY2_PIG;F1RPJ8_PIG	Iron-sulfur clusters transporter ABCB7, mitochondrial;Iron-sulfur clusters transporter ABCB7, mitochondrial;Iron-sulfur clusters transporter ABCB7, mitochondrial;Iron-sulfur clusters transporter ABCB7, mitochondrial;Iron-sulfur clusters transporter ABCB7, mitochondrial	ABCB7
14.2975	14.1139	14.16	14.0479	14.0447	13.8601	1.16817	0.0173267	-0.206249		-2.48435	A0A480MTR8;A0A5G2RHS3;A0A8W4FGD6;I3LMV8	A0A480MTR8;A0A5G2RHS3;A0A8W4FGD6;I3LMV8	Sus scrofa	A0A480MTR8_PIG;A0A5G2RHS3_PIG;A0A8W4FGD6_PIG;I3LMV8_PIG	Mitochondrial potassium channel ATP-binding subunit	ABCB8
11.0745	10.936	11.0289	11.0981	11.3428	11.344	1.27554	0.0141276	0.248461		2.71935	A0A286ZSQ7;A0A287ABK7;A0A287B6A6;A0A8W4FLQ4	A0A286ZSQ7;A0A287ABK7;A0A287B6A6;A0A8W4FLQ4	Sus scrofa	A0A286ZSQ7_PIG;A0A287ABK7_PIG;A0A287B6A6_PIG;A0A8W4FLQ4_PIG	Multidrug resistance-associated protein 1	ABCC1
12.7222	12.6108	12.6634	12.4604	12.3615	12.45	2.23711	0.00185522	-0.241499		-5.37375	A0A287AWK3;A0A5G2R2F8;A0A5G2R4Q5;A0A8W4FKM6;A0A8W4FNM8;F1RTA1	A0A287AWK3;A0A5G2R2F8;A0A5G2R4Q5;A0A8W4FKM6;A0A8W4FNM8;F1RTA1	Sus scrofa	A0A287AWK3_PIG;A0A5G2R2F8_PIG;A0A5G2R4Q5_PIG;A0A8W4FKM6_PIG;A0A8W4FNM8_PIG;F1RTA1_PIG	ABC-type glutathione-S-conjugate transporter	ABCC3
9.55057	10.0697	10.0949	10.7091	10.5703	10.1825	1.15408	0.0180227	0.582257		2.45414	A0A287AC87;A0A4X1VEZ1;F1SR11	A0A287AC87;A0A4X1VEZ1;F1SR11	Sus scrofa	A0A287AC87_PIG;A0A4X1VEZ1_PIG;F1SR11_PIG	ATP binding cassette subfamily C member 9	ABCC9
12.9336	12.4294	12.5928	12.7639	13.1318	13.1072	0.852844	0.0438713	0.349033		1.83548	A0A5G2QNL9;A0A5K1V8K4;A0A8D0YP13	A0A5G2QNL9;A0A5K1V8K4;A0A8D0YP13	Sus scrofa	A0A5G2QNL9_PIG;A0A5K1V8K4_PIG;A0A8D0YP13_PIG	ATP binding cassette subfamily E member 1	ABCE1
12.9112	12.9998	12.8622	12.5683	12.6066	12.5628	2.90001	0.000521401	-0.345164		-8.10652	A0A480K1E2;K7GL02;Q767L0	A0A480K1E2;K7GL02;Q767L0	Sus scrofa	A0A480K1E2_PIG;K7GL02_PIG;ABCF1_PIG	ATP binding cassette subfamily F member 1;ATP binding cassette subfamily F member 1;ATP-binding cassette sub-family F member 1	ABCF1
9.99386	9.99767	8.93199	9.22432	9.61843	9.92214	0.0442316	0.95868	-0.0528733		-0.129561	A0A8D1AUK5;A0A8D1Z0N6;I3LB03	A0A8D1AUK5;A0A8D1Z0N6;I3LB03	Sus scrofa	A0A8D1AUK5_PIG;A0A8D1Z0N6_PIG;I3LB03_PIG	ATP binding cassette subfamily F member 3	ABCF3
15.4059	15.3855	15.4112	14.1833	14.1618	14.3701	4.19848	0	-1.16248	+	-17.45	A0A287AL53	A0A287AL53	Sus scrofa	A0A287AL53_PIG	Abhydrolase domain containing 10, depalmitoylase	ABHD10
15.9965	15.9985	16.0206	14.9424	15.1872	15.1232	3.6274	0	-0.920951		-12.4971	F1RJM8	F1RJM8	Sus scrofa	F1RJM8_PIG	sn-1-specific diacylglycerol lipase ABHD11	ABHD11
15.2477	15.2248	15.1699	14.2153	14.2842	14.2611	5.20614	0	-0.960619		-31.2849	A0A287A5T1	A0A287A5T1	Sus scrofa	A0A287A5T1_PIG	Putative protein-lysine deacylase ABHD14B	ABHD14B
14.4244	14.5969	14.2624	14.3426	14.2768	14.1441	0.700554	0.0730617	-0.173361		-1.5363	A0A287AWB5	A0A287AWB5	Sus scrofa	A0A287AWB5_PIG	Phosphatidylserine lipase ABHD16A	ABHD16A
13.2954	13.25	13.0416	11.5566	12.0665	12.0199	2.72348	0.000602641	-1.31467	+	-7.28159	A0A287A2V4;F1SGJ4	A0A287A2V4;F1SGJ4	Sus scrofa	A0A287A2V4_PIG;F1SGJ4_PIG	acylglycerol lipase	ABHD6
12.5884	12.5165	12.5719	12.4825	12.6055	12.6807	0.189689	0.781627	0.0305974		0.495681	A0A286ZYL3;A0A287A2L7;A0A5G2QEI5;A0A5G2QHH4;A0A5G2QIF2;A0A5G2QUX0;A0A5G2QWN3;A0A5G2RB21;F1SL03	A0A286ZYL3;A0A287A2L7;A0A5G2QEI5;A0A5G2QHH4;A0A5G2QIF2;A0A5G2QUX0;A0A5G2QWN3;A0A5G2RB21;F1SL03	Sus scrofa	A0A286ZYL3_PIG;A0A287A2L7_PIG;A0A5G2QEI5_PIG;A0A5G2QHH4_PIG;A0A5G2QIF2_PIG;A0A5G2QUX0_PIG;A0A5G2QWN3_PIG;A0A5G2RB21_PIG;F1SL03_PIG	ABI family member 3 binding protein	ABI3BP
10.3289	10.9938	10.4554	9.66694	9.70993	10.2496	1.21689	0.015589	-0.717219		-2.58992	A0A287A1F5	A0A287A1F5	Sus scrofa	A0A287A1F5_PIG	Actin binding LIM protein 1	ABLIM1
10.0275	9.41161	10.8486	12.3243	12.2576	12.2583	2.19794	0.00210226	2.18419	+	5.24017	A0A286ZVM7;A0A5G2QAM4;A0A8W4FJR9;A0A8W4FPH9;F1S7Y2	A0A286ZVM7;A0A5G2QAM4;A0A8W4FJR9;A0A8W4FPH9;F1S7Y2	Sus scrofa	A0A286ZVM7_PIG;A0A5G2QAM4_PIG;A0A8W4FJR9_PIG;A0A8W4FPH9_PIG;F1S7Y2_PIG	Actin binding LIM protein family member 2	ABLIM2
11.5203	10.5259	10.0121	9.13843	10.5623	11.1465	NaN	1	0		NaN	F1RLA7	F1RLA7	Sus scrofa	F1RLA7_PIG	Actin binding LIM protein family member 3	ABLIM3
12.7706	12.8341	12.715	12.5634	12.2029	12.4895	1.43196	0.0100913	-0.354637		-3.07849	A0A4X1V7C1	A0A4X1V7C1	Sus scrofa	A0A4X1V7C1_PIG	Abraxas 2, BRISC complex subunit	ABRAXAS2
13.3594	13.0809	12.8253	12.2507	12.4707	12.6713	1.47458	0.00909632	-0.624306		-3.18019	A0A480UJ69;A0A8D0SAU2	A0A480UJ69;A0A8D0SAU2	Sus scrofa	A0A480UJ69_PIG;A0A8D0SAU2_PIG	3-ketoacyl-CoA thiolase, peroxisomal isoform X1;Acetyl-CoA acyltransferase 1	ACAA1
19.5918	19.4531	19.5083	21.382	21.356	21.3653	5.83959	0	1.85006	+	45.09	D0G0B3	D0G0B3	Sus scrofa	D0G0B3_PIG	3-ketoacyl-CoA thiolase, mitochondrial	ACAA2
11.3589	10.8588	11.5721	11.4583	11.8267	11.8125	0.830606	0.0470205	0.435875		1.79143	A0A8W4FHN1	A0A8W4FHN1	Sus scrofa	A0A8W4FHN1_PIG	acetyl-CoA carboxylase	ACACB
16.0456	16.099	16.209	16.617	16.6308	16.5844	3.22536	0.000255255	0.492826		9.85295	A0A287A1Y0	A0A287A1Y0	Sus scrofa	A0A287A1Y0_PIG	Acyl-CoA dehydrogenase family member 10	ACAD10
16.052	16.0026	16.2165	16.4631	16.4116	16.48	2.22291	0.00200892	0.361207		5.325	A0A8W4FBI6	A0A8W4FBI6	Sus scrofa	A0A8W4FBI6_PIG	Acyl-CoA dehydrogenase family member 8	ACAD8
14.0736	14.0751	14.0408	14.7992	14.9243	14.9324	4.29516	0	0.822149		18.4593	I3LUR5	I3LUR5	Sus scrofa	I3LUR5_PIG	Acyl-CoA dehydrogenase family member 9	ACAD9
18.196	18.1195	18.0753	18.4281	18.4158	18.4046	2.87053	0.000515385	0.285866		7.96319	P79274	P79274	Sus scrofa	ACADL_PIG	Long-chain specific acyl-CoA dehydrogenase, mitochondrial	ACADL
18.1159	18.0671	18.1003	17.6047	17.669	17.686	3.98327	0	-0.441181		-15.3931	A0A2C9F350;P41367	A0A2C9F350;P41367	Sus scrofa	A0A2C9F350_PIG;ACADM_PIG	Medium-chain specific acyl-CoA dehydrogenase, mitochondrial;Medium-chain specific acyl-CoA dehydrogenase, mitochondrial	ACADM
15.2282	15.2005	15.2258	16.5857	16.3724	16.3273	3.94951	0	1.21029	+	15.0926	A0A287AP64	A0A287AP64	Sus scrofa	A0A287AP64_PIG	short-chain acyl-CoA dehydrogenase	ACADS
17.481	17.3793	17.3525	18.671	18.6156	18.6065	5.00566	0	1.22678	+	27.8626	A0A287B1V1;F1SED0	A0A287B1V1;F1SED0	Sus scrofa	A0A287B1V1_PIG;F1SED0_PIG	Short/branched chain specific acyl-CoA dehydrogenase, mitochondrial;Short/branched chain specific acyl-CoA dehydrogenase, mitochondrial	ACADSB
18.4857	18.4899	18.4987	19.1561	19.1666	19.1822	6.82913	0	0.676865		79.7456	A0A5G2R3E4	A0A5G2R3E4	Sus scrofa	A0A5G2R3E4_PIG	Very long-chain specific acyl-CoA dehydrogenase, mitochondrial	ACADVL
19.2146	19.1762	19.2281	20.2682	20.2478	20.2906	6.13692	0	1.06255	+	53.5198	I3LP02	I3LP02	Sus scrofa	I3LP02_PIG	Acetyl-CoA acetyltransferase, mitochondrial	ACAT1
13.4134	13.3046	13.2991	9.55005	8.90113	8.98209	4.45144	0	-4.1946	+	-20.2132	A0A287AHQ0;A0A5G2QFE1	A0A287AHQ0;A0A5G2QFE1	Sus scrofa	A0A287AHQ0_PIG;A0A5G2QFE1_PIG	Acetyl-CoA acetyltransferase 2	ACAT2
11.8261	11.7171	11.3539	10.4807	11.0579	10.6151	1.8134	0.00423478	-0.914438		-4.05852	I3LPF1	I3LPF1	Sus scrofa	I3LPF1_PIG	Acyl-CoA binding domain containing 3	ACBD3
10.9312	10.7575	11.2461	13.18	12.9902	12.9613	3.69764	0	2.06557	+	13.0235	A0A286ZLW3;A0A287ARF2;A0A287BIS1;A0A287BS03;A0A8W4FBH6;A0A8W4FNA9;F1RVK3	A0A286ZLW3;A0A287ARF2;A0A287BIS1;A0A287BS03;A0A8W4FBH6;A0A8W4FNA9;F1RVK3	Sus scrofa	A0A286ZLW3_PIG;A0A287ARF2_PIG;A0A287BIS1_PIG;A0A287BS03_PIG;A0A8W4FBH6_PIG;A0A8W4FNA9_PIG;F1RVK3_PIG	Acyl-CoA-binding domain-containing protein 5	ACBD5
10.5573	11.0197	10.6574	10.5046	10.4184	10.0275	0.987648	0.0286431	-0.427964		-2.10659	A0A5G2QXN5;F1S683	A0A5G2QXN5;F1S683	Sus scrofa	A0A5G2QXN5_PIG;F1S683_PIG	Acyl-CoA-binding domain-containing protein 6	ACBD6
14.2382	14.3814	14.1999	14.0432	13.8512	14.0031	1.72682	0.00513561	-0.307363		-3.82127	A0A5G2QTW5;A0A5G2QY75;F1RRW5	A0A5G2QTW5;A0A5G2QY75;F1RRW5	Sus scrofa	A0A5G2QTW5_PIG;A0A5G2QY75_PIG;ACE_PIG	Angiotensin-converting enzyme	ACE
14.2688	14.2541	14.2469	13.0887	13.0251	13.1506	5.23106	0	-1.16848	+	-31.7384	A0A8D0NPF0	A0A8D0NPF0	Sus scrofa	A0A8D0NPF0_PIG	ATP-citrate synthase	ACLY
14.5769	14.8124	14.7436	13.2395	13.6155	13.5564	3.09495	0.0004782	-1.24049	+	-9.11503	A0A287BQT2	A0A287BQT2	Sus scrofa	A0A287BQT2_PIG	Aconitase 1	ACO1
20.4813	20.5133	20.5468	19.596	19.6093	19.6432	5.54736	0	-0.897684		-38.096	F1SRC5	F1SRC5	Sus scrofa	F1SRC5_PIG	Aconitate hydratase, mitochondrial	ACO2
11.2714	11.7785	11.0135	10.4577	10.8749	11.0503	0.917115	0.0357684	-0.560178		-1.96379	A0A287B1V5	A0A287B1V5	Sus scrofa	A0A287B1V5_PIG	Acyl-CoA thioesterase 11	ACOT11
18.4023	18.3524	18.3587	18.8246	18.8534	18.7876	4.27677	0	0.450748		18.263	A0A4X1VNM5	A0A4X1VNM5	Sus scrofa	A0A4X1VNM5_PIG	Acyl-CoA thioesterase 13	ACOT13
12.2034	11.584	11.8589	8.65306	9.25536	8.98727	3.51124	0.000188811	-2.91686	+	-11.671	A0A287A7V2;A0A287B8N7;A0A287BB59;A0A5G2Q9C4;F1RIK3	A0A287A7V2;A0A287B8N7;A0A287BB59;A0A5G2Q9C4;F1RIK3	Sus scrofa	A0A287A7V2_PIG;A0A287B8N7_PIG;A0A287BB59_PIG;A0A5G2Q9C4_PIG;F1RIK3_PIG	Acyl-CoA thioesterase 7	ACOT7
10.9836	11.383	11.7309	9.55522	11.1743	11.0545	0.61401	0.0987182	-0.77118		-1.36769	I3LA89	I3LA89	Sus scrofa	I3LA89_PIG	palmitoyl-CoA hydrolase	ACOT8
16.2124	16.1929	16.2089	16.9699	16.9441	16.9951	5.95177	0	0.764968		48.1025	A0A480V3W7;A0A5G2QHL2;F1SQ00	A0A480V3W7;A0A5G2QHL2;F1SQ00	Sus scrofa	A0A480V3W7_PIG;A0A5G2QHL2_PIG;F1SQ00_PIG	Acyl-CoA thioesterase 9	ACOT9
11.093	10.4717	11.224	10.8337	10.3876	10.5663	0.556538	0.122405	-0.333682		-1.25553	A0A286ZWX4;A0A287A7S9	A0A286ZWX4;A0A287A7S9	Sus scrofa	A0A286ZWX4_PIG;A0A287A7S9_PIG	Acyl-coenzyme A oxidase	ACOX1
12.0732	10.9161	11.6856	11.4177	11.6144	11.6884	0.0143399	0.984249	0.0151412		0.0433231	F1SGH9	F1SGH9	Sus scrofa	F1SGH9_PIG	Acyl-coenzyme A oxidase	ACOX2
15.7526	15.7456	15.6671	15.5903	15.6298	15.6165	1.67358	0.00553629	-0.109558		-3.68	F1S9H9	F1S9H9	Sus scrofa	F1S9H9_PIG	Low molecular weight phosphotyrosine protein phosphatase	ACP1
12.9406	12.6001	12.1737	9.55156	9.82079	10.5979	2.59251	0.000897494	-2.58139	+	-6.71852	A0A4X1VT69;A0A8D0J9C9;A0A8W4FJJ5	A0A4X1VT69;A0A8D0J9C9;A0A8W4FJJ5	Sus scrofa	A0A4X1VT69_PIG;A0A8D0J9C9_PIG;A0A8W4FJJ5_PIG	Lysosomal acid phosphatase	ACP2
14.4283	14.4101	14.4513	10.7878	10.6858	12.4679	2.2424	0.00185893	-3.11607	+	-5.39198	F1SDC2	F1SDC2	Sus scrofa	F1SDC2_PIG	acid phosphatase	ACP6
16.7988	16.7693	16.7227	17.1245	17.1911	17.2687	3.09909	0.000479549	0.431153		9.13763	A0A287B956;A0A5G2QGQ5	A0A287B956;A0A5G2QGQ5	Sus scrofa	A0A287B956_PIG;A0A5G2QGQ5_PIG	Medium-chain acyl-CoA ligase ACSF2, mitochondrial;Medium-chain acyl-CoA ligase ACSF2, mitochondrial	ACSF2
14.7905	14.7469	14.7566	15.9481	15.8573	15.8681	5.43514	0	1.1265	+	35.7073	A0A286ZYB0	A0A286ZYB0	Sus scrofa	A0A286ZYB0_PIG	Acyl-CoA synthetase family member 3	ACSF3
17.0472	17.0387	16.9834	17.7327	17.7624	17.7526	5.31155	0	0.726101		33.2484	A0A287BM44	A0A287BM44	Sus scrofa	A0A287BM44_PIG	Long-chain-fatty-acid--CoA ligase	ACSL1
15.7114	15.2969	15.0562	15.3401	15.0245	15.3492	0.206276	0.750822	-0.116901		-0.533578	A0A287APD5;A0A287B8R8;A0A4X1U913;A0A4X1UAY0	A0A287APD5;A0A287B8R8;A0A4X1U913;A0A4X1UAY0	Sus scrofa	A0A287APD5_PIG;A0A287B8R8_PIG;A0A4X1U913_PIG;A0A4X1UAY0_PIG	long-chain-fatty-acid--CoA ligase	ACSL3
11.8492	12.2488	11.8745	13.7229	11.2058	10.644	0.0477761	0.955861	-0.133247		-0.13946	A0A287BK93	A0A287BK93	Sus scrofa	A0A287BK93_PIG	long-chain-fatty-acid--CoA ligase	ACSL4
12.3676	12.5929	12.7622	9.97502	9.04506	9.71547	3.24958	0.000164384	-2.99573	+	-9.99597	A0A287ALQ2;A0A287BLC7;A0A480ZTJ9	A0A287ALQ2;A0A287BLC7;A0A480ZTJ9	Sus scrofa	A0A287ALQ2_PIG;A0A287BLC7_PIG;A0A480ZTJ9_PIG	Long-chain-fatty-acid--CoA ligase	ACSL6
12.1816	12.2223	12.3134	9.37826	10.4182	12.947	0.553299	0.124006	-1.32463		-1.24919	F1RPB1	F1RPB1	Sus scrofa	F1RPB1_PIG	medium-chain acyl-CoA ligase	ACSM3
14.9037	14.7036	14.7363	16.0964	16.0281	16.0857	4.40515	0	1.28886	+	19.6773	A0A287AT39	A0A287AT39	Sus scrofa	A0A287AT39_PIG	Acetyl-coenzyme A synthetase	ACSS1
15.1388	15.117	15.0983	16.1966	16.1338	16.2775	4.82519	0	1.08464	+	25.101	A0A287BEZ5	A0A287BEZ5	Sus scrofa	A0A287BEZ5_PIG	Propionate--CoA ligase	ACSS2
15.9974	16.048	15.9929	16.8872	16.9473	16.9491	5.34852	0	0.915119		33.9658	A0A287AQR2;A0A287B4R8	A0A287AQR2;A0A287B4R8	Sus scrofa	A0A287AQR2_PIG;A0A287B4R8_PIG	Acyl-CoA synthetase short-chain family member 3, mitochondrial;Acyl-CoA synthetase short-chain family member 3, mitochondrial	ACSS3
20.3538	20.37	20.141	21.7327	21.7736	21.8356	4.3215	0	1.49238	+	18.744	A0A5S6IE01;P68137	A0A5S6IE01;P68137	Sus scrofa	A0A5S6IE01_PIG;ACTS_PIG	Actin alpha 1, skeletal muscle;Actin, alpha skeletal muscle	ACTA1
19.1689	18.8722	19.3268	19.3519	19.6596	18.8168	0.212752	0.737624	0.153494		0.548219	A0A287ANW0;A0A4X1V3T7;A0A8D0T470;A0A8W4FFT2	A0A287ANW0;A0A4X1V3T7;A0A8D0T470;A0A8W4FFT2	Sus scrofa	A0A287ANW0_PIG;A0A4X1V3T7_PIG;A0A8D0T470_PIG;A0A8W4FFT2_PIG	Actin alpha 2, smooth muscle;Actin alpha 2, smooth muscle;Actin alpha 2, smooth muscle;Actin alpha 2, smooth muscle	ACTA2
20.0539	20.1798	20.1489	19.2298	19.3355	19.3675	3.88227	0	-0.81659		-14.511	Q6QAQ1	Q6QAQ1	Sus scrofa	ACTB_PIG	Actin, cytoplasmic 1	ACTB
14.0377	13.7827	13.9375	15.9242	15.184	15.1597	2.34245	0.00159248	1.50335	+	5.74661	A0A287A4R1	A0A287A4R1	Sus scrofa	A0A287A4R1_PIG	Actin beta like 2	ACTBL2
12.8176	12.4758	11.8805	13.3047	10.8348	11.8306	0.201388	0.760562	-0.401217		-0.522471	A0A287A6R7	A0A287A6R7	Sus scrofa	A0A287A6R7_PIG	Actin alpha cardiac muscle 1	ACTC1
17.565	17.5856	17.349	15.8094	15.7828	16.0603	3.80718	0	-1.61572	+	-13.8873	A0A4X1U972	A0A4X1U972	Sus scrofa	A0A4X1U972_PIG	Actin gamma 1	ACTG1
12.6796	13.08	12.6923	8.73814	10.5986	10.8987	1.78461	0.00431339	-2.73883	+	-3.97858	A0A287A2P6;F1SGC8	A0A287A2P6;F1SGC8	Sus scrofa	A0A287A2P6_PIG;F1SGC8_PIG	Actin like 6A	ACTL6A
16.507	16.48	16.5161	14.7601	14.7751	14.7419	7.54092	0	-1.74199	+	-120.149	A0A5G2R6T7;A0A8W4FMI4;I3LLY3	A0A5G2R6T7;A0A8W4FMI4;I3LLY3	Sus scrofa	A0A5G2R6T7_PIG;A0A8W4FMI4_PIG;I3LLY3_PIG	Actinin alpha 1	ACTN1
21.4588	21.4869	21.4655	21.3362	21.3274	21.3468	3.71577	0	-0.133567		-13.1628	F1RHL9	F1RHL9	Sus scrofa	F1RHL9_PIG	Actinin alpha 2	ACTN2
15.5684	15.3543	15.0294	15.6307	14.9373	15.1498	0.109411	0.891974	-0.0780961		-0.302567	A0A5G2RLY4	A0A5G2RLY4	Sus scrofa	A0A5G2RLY4_PIG	Actinin alpha 3	ACTN3
19.0886	19.1135	19.1231	18.1441	17.9881	18.0859	4.61249	0	-1.03572	+	-22.192	F1RI39	F1RI39	Sus scrofa	F1RI39_PIG	Actinin alpha 4	ACTN4
12.4029	12.683	12.4833	11.7507	12.9547	12.6455	0.0686115	0.933418	-0.0727669		-0.196411	A0A5G2QC08;I3LHK5	A0A5G2QC08;I3LHK5	Sus scrofa	A0A5G2QC08_PIG;ARP10_PIG	Actin related protein 10;Actin-related protein 10	ACTR10
13.9418	14.1335	14.0872	12.9124	12.9591	12.9813	4.25392	0	-1.10326	+	-18.022	A0A287AI87;F2Z5G5	A0A287AI87;F2Z5G5	Sus scrofa	A0A287AI87_PIG;ACTZ_PIG	Actin related protein 1A;Alpha-centractin	ACTR1A
14.0831	13.9947	14.1454	13.6314	13.892	13.9066	1.24748	0.0151067	-0.264428		-2.6571	A0A5G2QNY6;A0A5G2QYA6	A0A5G2QNY6;A0A5G2QYA6	Sus scrofa	A0A5G2QNY6_PIG;A0A5G2QYA6_PIG	Actin related protein 1B	ACTR1B
11.429	11.5022	11.1926	9.3414	9.33769	8.78871	3.37514	0.000174194	-2.21865	+	-10.7692	A0A4X1WA58	A0A4X1WA58	Sus scrofa	A0A4X1WA58_PIG	Actin-related protein 2	ACTR2
15.7249	15.5366	15.4193	14.4855	14.3945	14.1647	3.1259	0.000485714	-1.21203	+	-9.28537	F2Z5D2	F2Z5D2	Sus scrofa	F2Z5D2_PIG	Actin related protein 3	ACTR3
14.7549	14.7411	14.7567	13.5824	13.7632	13.8162	3.88405	0	-1.03037	+	-14.5261	A0A287B8H8;P37111	A0A287B8H8;P37111	Sus scrofa	A0A287B8H8_PIG;ACY1_PIG	N-acyl-aliphatic-L-amino acid amidohydrolase;Aminoacylase-1	ACY1
13.4545	13.2569	13.4154	9.26635	8.68781	10.1497	3.13472	0.000487106	-4.00763	+	-9.33442	A0A8D0Z570;P24540	A0A8D0Z570;P24540	Sus scrofa	A0A8D0Z570_PIG;ACYP1_PIG	Acylphosphatase;Acylphosphatase-1	ACYP1
14.6175	14.6469	14.3746	12.0533	11.6441	11.7082	4.23908	0	-2.74446	+	-17.8671	P00819	P00819	Sus scrofa	ACYP2_PIG	Acylphosphatase-2	ACYP2
12.1794	12.8513	12.8073	10.1228	11.1468	10.0946	2.21039	0.00211265	-2.15796	+	-5.28232	A0A5G2QU98;A0A5G2R146;A0A5G2RG61;A0A8W4FF85;A0A8W4FP59;I3LDF4	A0A5G2QU98;A0A5G2R146;A0A5G2RG61;A0A8W4FF85;A0A8W4FP59;I3LDF4	Sus scrofa	A0A5G2QU98_PIG;A0A5G2R146_PIG;A0A5G2RG61_PIG;A0A8W4FF85_PIG;A0A8W4FP59_PIG;I3LDF4_PIG	Adenosine deaminase	ADA
12.4712	12.7987	12.7692	12.553	12.5466	12.6972	0.281441	0.539288	-0.0807807		-0.698988	A0A5G2QZ05;A0A5S6GW78;F1RZH3;O77633	A0A5G2QZ05;A0A5S6GW78;F1RZH3;O77633	Sus scrofa	A0A5G2QZ05_PIG;A0A5S6GW78_PIG;F1RZH3_PIG;ADA10_PIG	Disintegrin and metalloproteinase domain-containing protein 10	ADAM10
9.34055	10.1211	10.4223	10.3808	10.3382	10.0045	0.336195	0.361463	0.279828		0.814422	A0A287AQW4;A0A5G2QJ41;F1RZL4	A0A287AQW4;A0A5G2QJ41;F1RZL4	Sus scrofa	A0A287AQW4_PIG;A0A5G2QJ41_PIG;F1RZL4_PIG	ADAM metallopeptidase domain 9	ADAM9
11.6237	11.6866	11.3293	9.02566	9.88511	8.94545	2.67306	0.000734311	-2.26112	+	-7.06011	A0A287ANN1	A0A287ANN1	Sus scrofa	A0A287ANN1_PIG	ADAMTS like 4	ADAMTSL4
9.63111	9.19131	11.9256	12.2156	13.0518	13.1133	1.32926	0.0127964	2.54425	+	2.84031	A0A5G2RH35;F1S6Q5	A0A5G2RH35;F1S6Q5	Sus scrofa	A0A5G2RH35_PIG;F1S6Q5_PIG	ADAMTS like 5	ADAMTSL5
14.1909	13.9873	13.914	12.9792	13.0561	13.179	3.16004	0.000403191	-0.959284		-9.47663	F1SDL2	F1SDL2	Sus scrofa	F1SDL2_PIG	Adenylate cyclase 3	ADCY3
11.7441	12.0454	12.0391	11.8467	11.6375	11.7099	0.840457	0.0453953	-0.211481		-1.81093	I3L9P4	I3L9P4	Sus scrofa	I3L9P4_PIG	Adenylate cyclase type 5	ADCY5
11.9181	12.2245	11.9459	13.0509	12.9937	13.135	3.20172	0.000251852	1.03039	+	9.71517	A0A5G2Q9R4;F1SPN5	A0A5G2Q9R4;F1SPN5	Sus scrofa	A0A5G2Q9R4_PIG;F1SPN5_PIG	Adenylate cyclase type 6	ADCY6
17.4808	17.0354	16.9476	10.2106	9.75481	8.93499	4.2925	0	-7.52113	+	-18.4308	A0A287AWF4;A0A287B708;A0A5G2QX57	A0A287AWF4;A0A287B708;A0A5G2QX57	Sus scrofa	A0A287AWF4_PIG;A0A287B708_PIG;A0A5G2QX57_PIG	Adenylate cyclase type 8	ADCY8
15.4751	15.4774	15.5267	14.59	14.5522	14.5159	5.37723	0	-0.940362		-34.5335	A0A287AI37;F1S8P9	A0A287AI37;F1S8P9	Sus scrofa	A0A287AI37_PIG;F1S8P9_PIG	Adducin 1	ADD1
14.8254	14.8084	14.741	9.74409	9.98878	10.2184	5.37576	0	-4.80785	+	-34.5042	A0A5G2QPS7;A0A8W4FFU8;I3L5B0	A0A5G2QPS7;A0A8W4FFU8;I3L5B0	Sus scrofa	A0A5G2QPS7_PIG;A0A8W4FFU8_PIG;I3L5B0_PIG	Adducin 2	ADD2
15.1051	15.0634	14.9465	14.2638	14.3135	14.4525	3.15037	0.000490975	-0.69505		-9.42212	A0A4X1TIC1	A0A4X1TIC1	Sus scrofa	A0A4X1TIC1_PIG	Adducin 3	ADD3
12.0262	12.2013	12.5022	14.0675	13.8329	14.1472	3.34084	0.000172112	1.77262	+	10.5526	A0A287B0F5;A0A4X1V7F9;A0A5G2QP76;A0A5G2QWR4;A0A5G2QZR4;K7GMF6	A0A287B0F5;A0A4X1V7F9;A0A5G2QP76;A0A5G2QWR4;A0A5G2QZR4;K7GMF6	Sus scrofa	A0A287B0F5_PIG;A0A4X1V7F9_PIG;A0A5G2QP76_PIG;A0A5G2QWR4_PIG;A0A5G2QZR4_PIG;K7GMF6_PIG	Adhesion G protein-coupled receptor E5	ADGRE5
14.59	14.1218	14.6132	10.585	14.6046	14.4749	0.386866	0.265026	-1.22019		-0.918501	A0A287A8E3;A0A287B7G8;A0A287BDX1;A0A287BE34;A0A8D1NTY0;F1SAG0	A0A287A8E3;A0A287B7G8;A0A287BDX1;A0A287BE34;A0A8D1NTY0;F1SAG0	Sus scrofa	A0A287A8E3_PIG;A0A287B7G8_PIG;A0A287BDX1_PIG;A0A287BE34_PIG;A0A8D1NTY0_PIG;F1SAG0_PIG	Adhesion G protein-coupled receptor L2	ADGRL2
16.4352	16.3661	16.4273	13.8017	14.0353	14.0225	5.1975	0	-2.45637	+	-31.1292	A0A287AZV4;A0A5G2QES7;F1S0C1	A0A287AZV4;A0A5G2QES7;F1S0C1	Sus scrofa	A0A287AZV4_PIG;A0A5G2QES7_PIG;F1S0C1_PIG	S-(hydroxymethyl)glutathione dehydrogenase	ADH5
16.863	16.9487	16.9191	16.4656	16.5532	16.5557	3.23705	0.000257576	-0.385427		-9.92169	A0A5G2QMA8;F1RTZ1	A0A5G2QMA8;F1RTZ1	Sus scrofa	A0A5G2QMA8_PIG;F1RTZ1_PIG	Hydroxyacid-oxoacid transhydrogenase, mitochondrial;Hydroxyacid-oxoacid transhydrogenase, mitochondrial	ADHFE1
14.1845	14.1671	14.0936	11.2657	10.967	10.9098	4.96666	0	-3.10091	+	-27.2414	I3LEI8	I3LEI8	Sus scrofa	I3LEI8_PIG	Acireductone dioxygenase	ADI1
18.0616	18.1222	18.1481	16.4087	16.4333	16.4577	6.25678	0	-1.67742	+	-57.3473	A0A287AHI7;Q6PP07	A0A287AHI7;Q6PP07	Sus scrofa	A0A287AHI7_PIG;Q6PP07_PIG	Adiponectin, C1Q and collagen domain containing;Adiponectin	ADIPOQ
15.3782	15.2015	15.1349	9.37753	9.0759	9.4477	5.79409	0	-5.9378	+	-43.9223	A0A287ACN2	A0A287ACN2	Sus scrofa	A0A287ACN2_PIG	Adipogenesis regulatory factor	ADIRF
14.2551	14.4358	14.2212	14.1781	13.2575	14.0575	0.730857	0.0654246	-0.472982		-1.59545	A0A287AJN3;A0A4X1V4F3	A0A287AJN3;A0A4X1V4F3	Sus scrofa	A0A287AJN3_PIG;A0A4X1V4F3_PIG	Adipose-secreted signaling protein	ADISSP
11.3517	11.3472	11.6019	8.49828	11.4281	11.2546	0.473184	0.176045	-1.03996		-1.09156	A0A286ZZS1;A0A287AR68;A0A287ASQ2;A0A5G2R0F5;A0A5G2RCX2;A0A8W4FFD5	A0A286ZZS1;A0A287AR68;A0A287ASQ2;A0A5G2R0F5;A0A5G2RCX2;A0A8W4FFD5	Sus scrofa	A0A286ZZS1_PIG;A0A287AR68_PIG;A0A287ASQ2_PIG;A0A5G2R0F5_PIG;A0A5G2RCX2_PIG;A0A8W4FFD5_PIG	Adenosine kinase	ADK
15.6948	15.7825	15.7953	15.4775	15.5442	15.3964	2.2332	0.00185152	-0.284833		-5.36028	A0A8W4FD57	A0A8W4FD57	Sus scrofa	A0A8W4FD57_PIG	Inactive ADP-ribosyltransferase ARH2	ADPRHL1
14.7214	14.6967	14.7708	13.3308	13.6089	13.2776	3.64216	0	-1.32382	+	-12.606	F1SV59	F1SV59	Sus scrofa	F1SV59_PIG	ADP-ribosylhydrolase ARH3	ADPRS
13.7008	13.6061	13.7616	12.0251	11.9883	12.4029	3.42263	0.00017866	-1.5507	+	-11.076	A0A287BCD1	A0A287BCD1	Sus scrofa	A0A287BCD1_PIG	ADRM1 26S proteasome ubiquitin receptor	ADRM1
13.2171	13.0194	12.9273	12.0469	12.4942	12.4415	1.93407	0.00292899	-0.727052		-4.40571	A0A5G2QYT3;F6QAM9	A0A5G2QYT3;F6QAM9	Sus scrofa	A0A5G2QYT3_PIG;F6QAM9_PIG	Adenylosuccinate lyase	ADSL
12.7276	12.9759	12.9235	13.6298	13.9867	13.8978	2.73546	0.000607013	0.962396		7.33512	A0A287BAF3	A0A287BAF3	Sus scrofa	A0A287BAF3_PIG	Adenylosuccinate synthetase isozyme 1	ADSS1
5.90889	10.1797	9.13744	9.19647	10.8576	8.58212	0.320501	0.40109	1.13673		0.781689	A4Z6H1	A4Z6H1	Sus scrofa	PURA2_PIG	Adenylosuccinate synthetase isozyme 2	ADSS2
13.5948	13.4839	13.3875	9.38202	10.069	10.249	3.72693	0	-3.58876	+	-13.2493	A0A286ZZM9;A0A287BAM1;A0A8W4FNT7;A0A8W4FP15;F1SSF7	A0A286ZZM9;A0A287BAM1;A0A8W4FNT7;A0A8W4FP15;F1SSF7	Sus scrofa	A0A286ZZM9_PIG;A0A287BAM1_PIG;A0A8W4FNT7_PIG;A0A8W4FP15_PIG;F1SSF7_PIG	AE binding protein 1	AEBP1
9.89779	10.0798	10.3476	10.7461	9.97569	9.47497	NaN	1	0		NaN	A0A286ZRL2;A0A480NK78	A0A286ZRL2;A0A480NK78	Sus scrofa	A0A286ZRL2_PIG;A0A480NK78_PIG	Actin filament associated protein 1	AFAP1
12.3011	12.3637	12.4458	11.4322	11.579	11.2498	3.09773	0.000479211	-0.949846		-9.13019	A0A286ZM64;A0A287AAY5;A0A5G2R0R1;A0A5G2RBE2	A0A286ZM64;A0A287AAY5;A0A5G2R0R1;A0A5G2RBE2	Sus scrofa	A0A286ZM64_PIG;A0A287AAY5_PIG;A0A5G2R0R1_PIG;A0A5G2RBE2_PIG	Afadin, adherens junction formation factor;Afadin, adherens junction formation factor;Afadin, adherens junction formation factor;Afadin, adherens junction formation factor	AFDN
12.4127	12.6121	12.137	14.2779	14.4593	14.2905	3.70341	0	1.9553	+	13.0677	A0A4X1VC93;A0A4X1VC99;I3LAD2	A0A4X1VC93;A0A4X1VC99;I3LAD2	Sus scrofa	A0A4X1VC93_PIG;A0A4X1VC99_PIG;I3LAD2_PIG	AFG1 like ATPase	AFG1L
15.819	15.6859	15.6489	16.8365	16.7495	16.8564	4.24307	0	1.09616	+	17.9086	A0A8W4F7C8	A0A8W4F7C8	Sus scrofa	A0A8W4F7C8_PIG	AFG3 like matrix AAA peptidase subunit 2	AFG3L2
14.8052	14.9058	14.8862	11.4653	8.27747	9.25733	2.27681	0.00176494	-5.19902	+	-5.5119	A0A5G2QYS9;A0A8D0WJW0;A0A8D2BIR3;F1RUM1	A0A5G2QYS9;A0A8D0WJW0;A0A8D2BIR3;F1RUM1	Sus scrofa	A0A5G2QYS9_PIG;A0A8D0WJW0_PIG;A0A8D2BIR3_PIG;F1RUM1_PIG	Afamin	AFM
12.5233	12.697	12.6057	12.6141	12.6944	12.5044	0.0193771	0.981037	-0.00433795		-0.0582233	A0A287AI24;A0A287AJX6;A0A287APA8;A0A5G2QK87;F1SNM7	A0A287AI24;A0A287AJX6;A0A287APA8;A0A5G2QK87;F1SNM7	Sus scrofa	A0A287AI24_PIG;A0A287AJX6_PIG;A0A287APA8_PIG;A0A5G2QK87_PIG;F1SNM7_PIG	ArfGAP with FG repeats 1;Arf-GAP domain and FG repeat-containing protein 1 isoform 2;ArfGAP with FG repeats 1;ArfGAP with FG repeats 1;Arf-GAP domain and FG repeat-containing protein 1 isoform X1	AGFG1
10.3687	10.2773	10.3155	10.5465	9.86296	10.0506	0.335438	0.362988	-0.167138		-0.812847	A0A287ABA8;A0A5G2R2I4;A0A8W4FCI4	A0A287ABA8;A0A5G2R2I4;A0A8W4FCI4	Sus scrofa	A0A287ABA8_PIG;A0A5G2R2I4_PIG;A0A8W4FCI4_PIG	Arf-GAP domain and FG repeat-containing protein 2 isoform X1;ArfGAP with FG repeats 2;ArfGAP with FG repeats 2	AGFG2
14.4272	14.4318	14.5022	14.8736	14.7309	14.8084	2.73317	0.000605914	0.350585		7.32485	B8XSJ0	B8XSJ0	Sus scrofa	B8XSJ0_PIG	Acylglycerol kinase, mitochondrial	AGK
18.2468	18.3315	18.2957	16.7566	16.8029	16.7903	6.13754	0	-1.50803	+	-53.5389	A0A4X1TS17	A0A4X1TS17	Sus scrofa	A0A4X1TS17_PIG	Glycogen debranching enzyme	AGL
12.8461	12.9287	12.3819	12.882	12.8455	12.2782	0.0677649	0.934571	-0.0503095		-0.194137	A0A286ZQ43;A0A287AY99;A0A287B5S7;A0A5G2QC41;A0A5G2R5E3;A0A5G2RFI5;A0A5G2RM57;A0A8W4FKE0;F1RSJ1	A0A286ZQ43;A0A287AY99;A0A287B5S7;A0A5G2QC41;A0A5G2R5E3;A0A5G2RFI5;A0A5G2RM57;A0A8W4FKE0;F1RSJ1	Sus scrofa	A0A286ZQ43_PIG;A0A287AY99_PIG;A0A287B5S7_PIG;A0A5G2QC41_PIG;A0A5G2R5E3_PIG;A0A5G2RFI5_PIG;A0A5G2RM57_PIG;A0A8W4FKE0_PIG;F1RSJ1_PIG	Protein argonaute-2;Protein argonaute-2;Protein argonaute-2;Protein argonaute-2;Protein argonaute-2;Argonaute RISC catalytic component 2;Protein argonaute-2;Argonaute RISC catalytic component 2;Protein argonaute-2	AGO2
13.0641	13.3623	13.527	12.3275	12.2897	12.1206	2.69625	0.000595139	-1.07181	+	-7.16126	A0A286ZRU7;F1SV62	A0A286ZRU7;F1SV62	Sus scrofa	A0A286ZRU7_PIG;F1SV62_PIG	Argonaute RISC component 1;Protein argonaute-3	AGO3
11.643	11.6412	11.6581	10.655	9.99748	10.2108	2.66319	0.000731736	-1.35968	+	-7.01747	A0A287A835;B8XTR1	A0A287A835;B8XTR1	Sus scrofa	A0A287A835_PIG;B8XTR1_PIG	1-acylglycerol-3-phosphate O-acyltransferase 3;1-acyl-sn-glycerol-3-phosphate acyltransferase gamma isoform X1	AGPAT3
12.8048	12.8987	13.2474	12.7886	12.51	12.7382	0.889819	0.0390971	-0.304701		-1.90911	B8XTR3	B8XTR3	Sus scrofa	B8XTR3_PIG	1-acylglycerol-3-phosphate O-acyltransferase 5	AGPAT5
11.9898	11.758	12.0833	11.0249	11.7612	11.9322	0.558273	0.121533	-0.37094		-1.25892	A0A286ZP15;A0A287BCV1;A0A4X1UI51;A0A5G2RDA9;A0A5G2RN87	A0A286ZP15;A0A287BCV1;A0A4X1UI51;A0A5G2RDA9;A0A5G2RN87	Sus scrofa	A0A286ZP15_PIG;A0A287BCV1_PIG;A0A4X1UI51_PIG;A0A5G2RDA9_PIG;A0A5G2RN87_PIG	Alkylglycerone-phosphate synthase	AGPS
14.2065	14.3697	14.2406	14.2384	14.26	14.2329	0.22092	0.721913	-0.0285333		-0.566571	A0A286ZS39	A0A286ZS39	Sus scrofa	A0A286ZS39_PIG	Agrin	AGRN
14.6669	14.6401	14.7296	12.3823	11.9171	11.9904	4.21201	0	-2.58229	+	-17.5879	A0A287AJ51;F1RG45	A0A287AJ51;F1RG45	Sus scrofa	A0A287AJ51_PIG;F1RG45_PIG	Angiotensinogen	AGT
16.5004	16.3215	16.3685	14.4968	14.2794	14.2218	4.49787	0	-2.06414	+	-20.7651	Q710C4	Q710C4	Sus scrofa	SAHH_PIG	Adenosylhomocysteinase	AHCY
12.3565	12.204	12.3983	12.6248	10.7653	10.8182	0.678374	0.0783291	-0.916817		-1.49306	A0A5G2QQD1;A0A5G2QV42;E7EI18;F1S610	A0A5G2QQD1;A0A5G2QV42;E7EI18;F1S610	Sus scrofa	A0A5G2QQD1_PIG;A0A5G2QV42_PIG;E7EI18_PIG;F1S610_PIG	Adenosylhomocysteinase like 1	AHCYL1
19.328	19.3168	19.3387	18.2947	18.3015	18.3566	5.98476	0	-1.01021	+	-49.0261	A0A287A608	A0A287A608	Sus scrofa	A0A287A608_PIG	AHNAK nucleoprotein	AHNAK
15.1648	14.7094	14.8403	14.6913	12.7467	13.4246	1.02931	0.0255554	-1.28396		-2.19209	A0A286ZXM0;A0A287AE45;A0A287BNG8;A0A5G2R7I7	A0A286ZXM0;A0A287AE45;A0A287BNG8;A0A5G2R7I7	Sus scrofa	A0A286ZXM0_PIG;A0A287AE45_PIG;A0A287BNG8_PIG;A0A5G2R7I7_PIG	PDZ domain-containing protein	AHNAK2
14.5854	14.5802	14.5993	14.1228	14.0418	14.0441	4.35126	0	-0.518736		-19.071	A0A4X1T4G7	A0A4X1T4G7	Sus scrofa	A0A4X1T4G7_PIG	Activator of HSP90 ATPase activity 1	AHSA1
19.0789	19.0848	19.169	16.207	15.9442	16.0018	5.45125	0	-3.05992	+	-36.0407	F1SFI7	F1SFI7	Sus scrofa	F1SFI7_PIG	Alpha-2-HS-glycoprotein	AHSG
18.4089	18.4622	18.4404	19.1063	19.1213	19.1687	5.04697	0	0.694932		28.5361	A0A5G2QQE8;F1RTH3	A0A5G2QQE8;F1RTH3	Sus scrofa	A0A5G2QQE8_PIG;F1RTH3_PIG	Apoptosis inducing factor mitochondria associated 1	AIFM1
14.8418	14.9247	14.8617	14.4061	14.501	14.4172	3.43259	0.000180301	-0.434626		-11.1414	A0A8W4FCS5	A0A8W4FCS5	Sus scrofa	A0A8W4FCS5_PIG	Aminoacyl tRNA synthetase complex interacting multifunctional protein 1	AIMP1
13.8763	13.8763	13.5899	12.9207	12.9896	13.3158	1.98461	0.00272125	-0.705469		-4.5572	A0A286ZVS9;F1RFM7;I3LSW6	A0A286ZVS9;F1RFM7;I3LSW6	Sus scrofa	A0A286ZVS9_PIG;F1RFM7_PIG;I3LSW6_PIG	Aminoacyl tRNA synthase complex-interacting multifunctional protein 2;Aminoacyl tRNA synthase complex-interacting multifunctional protein 2;Aminoacyl tRNA synthetase complex interacting multifunctional protein 2	AIMP2
13.2542	13.4597	13.5113	13.0251	12.5516	12.6808	1.81293	0.0042311	-0.6559		-4.0572	A0A4X1T3G1	A0A4X1T3G1	Sus scrofa	A0A4X1T3G1_PIG	AH receptor-interacting protein	AIP
18.5628	18.5078	18.5112	18.2841	18.3203	18.196	2.50334	0.0011327	-0.260475		-6.35714	A0A286ZQ79;P00571	A0A286ZQ79;P00571	Sus scrofa	A0A286ZQ79_PIG;KAD1_PIG	Adenylate kinase isoenzyme 1	AK1
17.5134	17.5198	17.5045	15.5509	15.5815	15.7513	5.1435	0	-1.88468	+	-30.173	A0A287AH85;A0A4X1VTA1;A0A8D0QIL0	A0A287AH85;A0A4X1VTA1;A0A8D0QIL0	Sus scrofa	A0A287AH85_PIG;A0A4X1VTA1_PIG;A0A8D0QIL0_PIG	Adenylate kinase 2, mitochondrial;Adenylate kinase 2, mitochondrial;Adenylate kinase 2, mitochondrial	AK2
15.6611	15.7186	15.737	13.278	13.0081	13.2893	4.92189	0	-2.51377	+	-26.5452	A0A4X1W814	A0A4X1W814	Sus scrofa	A0A4X1W814_PIG	GTP:AMP phosphotransferase AK3, mitochondrial	AK3
13.2398	13.1959	13.2051	10.149	10.5101	10.5348	4.63281	0	-2.81561	+	-22.4549	B1NI70	B1NI70	Sus scrofa	B1NI70_PIG	Adenylate kinase 4, mitochondrial	AK4
12.3306	12.5493	12.4892	13.1251	13.0793	13.0607	3.12761	0.000486061	0.631978		9.29485	A0A287BLS6	A0A287BLS6	Sus scrofa	A0A287BLS6_PIG	A-kinase anchoring protein 1	AKAP1
16.3976	16.4523	16.5242	15.774	15.7942	15.7727	4.26697	0	-0.677698		-18.1592	A0A287A3A3	A0A287A3A3	Sus scrofa	A0A287A3A3_PIG	A-kinase anchoring protein 12	AKAP12
11.042	11.5806	11.2524	11.9904	10.142	11.7919	0.00890852	0.98968	0.0164197		0.0270757	F1SCI4	F1SCI4	Sus scrofa	F1SCI4_PIG	A-kinase anchor protein 13	AKAP13
9.47659	10.2368	10.208	9.43227	10.0448	10.3032	0.0447949	0.958605	-0.0470219		-0.131138	A0A480T358;A0A5G2R7Y1;F1SA03	A0A480T358;A0A5G2R7Y1;F1SA03	Sus scrofa	A0A480T358_PIG;A0A5G2R7Y1_PIG;F1SA03_PIG	A-kinase anchor protein 8-like isoform X1;A-kinase anchoring protein 8 like;A-kinase anchoring protein 8 like	AKAP8L
16.6013	16.5506	16.4064	15.2752	14.9918	15.2675	3.58581	0	-1.34128	+	-12.1951	P50578	P50578	Sus scrofa	AK1A1_PIG	Aldo-keto reductase family 1 member A1	AKR1A1
17.8578	17.9	17.9021	15.0043	15.1986	15.0824	5.94562	0	-2.79154	+	-47.9322	P80276	P80276	Sus scrofa	ALDR_PIG	Aldo-keto reductase family 1 member B1	AKR1B1
13.9348	13.29	12.9919	11.5061	11.7455	9.42834	1.48023	0.00899961	-2.51225	+	-3.19381	A0A8W4FBI8;Q2TJA5	A0A8W4FBI8;Q2TJA5	Sus scrofa	A0A8W4FBI8_PIG;Q2TJA5_PIG	Aldo-keto reductase family 1 member C4;Aldo-keto reductase	AKR1C8
14.1789	14.0899	14.07	13.898	13.8445	13.9809	1.77518	0.00444903	-0.205187		-3.95263	A0A5G2R0M9;F1SUP1	A0A5G2R0M9;F1SUP1	Sus scrofa	A0A5G2R0M9_PIG;F1SUP1_PIG	Aldo-keto reductase family 7 member A2;Aflatoxin B1 aldehyde reductase member 4	AKR7A2
14.0054	15.1556	14.7646	9.32366	13.3233	13.1127	0.948614	0.0322378	-2.72199		-2.02728	F1RHU2	F1RHU2	Sus scrofa	F1RHU2_PIG	AKT1 substrate 1	AKT1S1
11.2645	11.9526	12.1603	8.90185	11.3291	11.1541	0.737777	0.0642424	-1.3308		-1.60898	A0A287AQP0;A0A5G2R290;K7GLV2;K7GMU6	A0A287AQP0;A0A5G2R290;K7GLV2;K7GMU6	Sus scrofa	A0A287AQP0_PIG;A0A5G2R290_PIG;K7GLV2_PIG;K7GMU6_PIG	non-specific serine/threonine protein kinase	AKT2
11.6308	11.4583	11.1357	8.72749	9.08085	10.7281	1.39599	0.011155	-1.89613	+	-2.99398	A0A480MCK3	A0A480MCK3	Sus scrofa	A0A480MCK3_PIG	AKT interacting protein	AKTIP
14.1207	14.1376	14.2464	12.7878	12.5698	12.4016	3.73937	0	-1.58184	+	-13.3463	A0A287BGW4	A0A287BGW4	Sus scrofa	A0A287BGW4_PIG	Delta-aminolevulinic acid dehydratase	ALAD
22.8905	22.8145	22.8661	19.2242	19.2505	19.2947	7.51442	0	-3.60053	+	-118.329	A0A287AMK0	A0A287AMK0	Sus scrofa	A0A287AMK0_PIG	Albumin	ALB
13.1319	13.3922	13.2593	13.5746	13.6342	13.7374	1.91834	0.00310612	0.387656		4.35931	F1SL34;K7GLE8	F1SL34;K7GLE8	Sus scrofa	F1SL34_PIG;K7GLE8_PIG	CD166 antigen	ALCAM
13.6575	13.1471	12.8312	11.7489	12.0597	11.8256	2.1757	0.00220898	-1.33384	+	-5.16548	A0A287AEA5;F1RHZ9	A0A287AEA5;F1RHZ9	Sus scrofa	A0A287AEA5_PIG;F1RHZ9_PIG	Aldehyde dehydrogenase 16 family member A1;Aldehyde dehydrogenase family 16 member A1	ALDH16A1
13.8169	13.8785	13.8164	12.5807	12.5335	12.3142	4.05783	0	-1.3611	+	-16.0774	F1SC47	F1SC47	Sus scrofa	F1SC47_PIG	Delta-1-pyrroline-5-carboxylate synthase	ALDH18A1
16.2456	15.969	16.032	14.4636	14.2269	14.4358	3.96334	0	-1.70671	+	-15.215	I3LRS5	I3LRS5	Sus scrofa	I3LRS5_PIG	Aldehyde dehydrogenase 1 family member A1	ALDH1A1
13.5272	13.7353	13.7725	10.1628	12.345	12.7967	1.09969	0.0205376	-1.91018		-2.33871	A0A5G2RN58;A0A8W4FH31;I3LK62	A0A5G2RN58;A0A8W4FH31;I3LK62	Sus scrofa	A0A5G2RN58_PIG;A0A8W4FH31_PIG;I3LK62_PIG	Aldehyde dehydrogenase 1 family member A2	ALDH1A2
14.6464	15.1574	15.1088	9.22447	10.0213	11.9149	2.30987	0.00161846	-4.58398	+	-5.6291	A0A480JMD7;A0A5G2QN23	A0A480JMD7;A0A5G2QN23	Sus scrofa	A0A480JMD7_PIG;A0A5G2QN23_PIG	Aldehyde dehydrogenase 1 family member A3	ALDH1A3
13.958	13.831	13.7354	12.7837	12.971	12.9102	3.44633	0.000181665	-0.953204		-11.2323	F1SG41	F1SG41	Sus scrofa	F1SG41_PIG	10-formyltetrahydrofolate dehydrogenase	ALDH1L2
13.2041	13.3888	13.0978	12.9417	13.0097	12.3894	0.985641	0.0287243	-0.449965		-2.1025	A0A287BHY7;A0A2C9F3B1;Q2XQV4	A0A287BHY7;A0A2C9F3B1;Q2XQV4	Sus scrofa	A0A287BHY7_PIG;A0A2C9F3B1_PIG;ALDH2_PIG	Aldehyde dehydrogenase 2 family member;Aldehyde dehydrogenase 2 family member;Aldehyde dehydrogenase, mitochondrial	ALDH2
12.7299	13.0397	12.9445	15.1838	14.8915	14.901	4.02145	0	2.08737	+	15.7399	A0A287B9G0	A0A287B9G0	Sus scrofa	A0A287B9G0_PIG	Aldehyde dehydrogenase family 3 member A2	ALDH3A2
18.035	18.048	17.9859	19.0544	19.0327	18.9958	5.60491	0	1.00466	+	39.3822	A0A8W4FR13	A0A8W4FR13	Sus scrofa	A0A8W4FR13_PIG	Multifunctional fusion protein	ALDH4A1
15.9714	16.0826	16.1372	17.0492	17.1066	17.1788	4.15651	0	1.04779	+	17.0289	A0A287AXP0	A0A287AXP0	Sus scrofa	A0A287AXP0_PIG	Succinate-semialdehyde dehydrogenase	ALDH5A1
17.1188	17.1659	17.18	18.3182	18.3025	18.3034	6.33657	0	1.15311	+	60.0453	A0A5G2RA17;F1S3H1	A0A5G2RA17;F1S3H1	Sus scrofa	A0A5G2RA17_PIG;F1S3H1_PIG	methylmalonate-semialdehyde dehydrogenase (CoA acylating)	ALDH6A1
16.3715	16.3369	16.3843	15.5804	15.5644	15.4997	5.0555	0	-0.816118		-28.6771	A0A287ADK3;A0A287AWM0	A0A287ADK3;A0A287AWM0	Sus scrofa	A0A287ADK3_PIG;A0A287AWM0_PIG	Aldehyde dehydrogenase 7 family member A1;aldehyde dehydrogenase (NAD(+))	ALDH7A1
15.7228	15.7509	15.7826	14.6077	14.5151	14.5353	5.46641	0	-1.19944	+	-36.3576	Q29228	Q29228	Sus scrofa	AL9A1_PIG	4-trimethylaminobutyraldehyde dehydrogenase	ALDH9A1
18.1883	18.0055	18.1815	17.2148	17.4227	16.9019	2.35944	0.00140916	-0.945299		-5.80866	A0A286ZYX8	A0A286ZYX8	Sus scrofa	A0A286ZYX8_PIG	Fructose-bisphosphate aldolase	ALDOA
20.0933	20.4801	20.0271	19.679	18.8171	19.0271	1.59286	0.00669203	-1.02575	+	-3.47208	A0A286ZWI1	A0A286ZWI1	Sus scrofa	A0A286ZWI1_PIG	Fructose-bisphosphate aldolase	ALDOC
13.9446	13.9217	14.0089	13.8034	14.112	14.0433	0.103149	0.899043	0.0278403		0.286686	A0A287ABZ9	A0A287ABZ9	Sus scrofa	A0A287ABZ9_PIG	non-specific serine/threonine protein kinase	ALPK3
11.8385	12.2976	12.2276	10.3307	10.8415	11.4707	1.58494	0.00672478	-1.24026	+	-3.45207	A0A287BET5	A0A287BET5	Sus scrofa	A0A287BET5_PIG	Aly/REF export factor	ALYREF
15.8075	15.8303	15.897	13.8317	13.3721	13.1865	3.60002	0	-2.38149	+	-12.2975	A0A5G2RC04;F1SN71;P04366	A0A5G2RC04;F1SN71;P04366	Sus scrofa	A0A5G2RC04_PIG;F1SN71_PIG;AMBP_PIG	Protein AMBP;Protein AMBP;Protein AMBP (Fragment)	AMBP
13.9853	14.199	13.782	15.1414	15.3587	15.4307	3.05491	0.00046832	1.32152	+	8.89897	A0A4X1SU86;I3LIR4	A0A4X1SU86;I3LIR4	Sus scrofa	A0A4X1SU86_PIG;I3LIR4_PIG	Aminomethyltransferase	AMT
9.86634	10.7188	9.83277	10.9924	10.9659	9.60751	0.28506	0.525168	0.382659		0.706732	A0A8W4FJG6;F1S573;F1S574;I3LLP2;I3LSA5;P00690	A0A8W4FJG6;F1S573;F1S574;I3LLP2;I3LSA5;P00690	Sus scrofa	A0A8W4FJG6_PIG;F1S573_PIG;F1S574_PIG;I3LLP2_PIG;I3LSA5_PIG;AMYP_PIG	Alpha-amylase;Alpha-amylase;Alpha-amylase;Alpha-amylase;Alpha-amylase;Pancreatic alpha-amylase	AMY2
10.4353	11.5763	10.7662	12.397	12.8226	12.2927	1.86374	0.00386408	1.57818	+	4.20094	A0A4X1TH61;A0A5G2RBC7;Q9BDY8	A0A4X1TH61;A0A5G2RBC7;Q9BDY8	Sus scrofa	A0A4X1TH61_PIG;A0A5G2RBC7_PIG;ANGP1_PIG	Angiopoietin 1;Angiopoietin 1;Angiopoietin-1	ANGPT1
12.8	12.7624	12.6273	12.4351	12.587	12.7722	0.523429	0.140539	-0.131781		-1.19065	F1SE30	F1SE30	Sus scrofa	F1SE30_PIG	Ankyrin 1	ANK1
11.7697	12.0469	12.5337	9.64572	10.3893	7.6382	1.56299	0.00720417	-2.89234	+	-3.39697	A0A287AUI5;A0A5G2R203;A0A8W4FDZ6;A0A8W4FFQ2;F1S146	A0A287AUI5;A0A5G2R203;A0A8W4FDZ6;A0A8W4FFQ2;F1S146	Sus scrofa	A0A287AUI5_PIG;A0A5G2R203_PIG;A0A8W4FDZ6_PIG;A0A8W4FFQ2_PIG;F1S146_PIG	Ankyrin 2	ANK2
16.9253	16.9242	16.9171	18.1366	18.1409	18.1327	9.38496	0	1.21454	+	347.353	A0A287AEE1;A0A287BG84;F1RG02;K7GLA8;K7GNH3;K7GNQ7	A0A287AEE1;A0A287BG84;F1RG02;K7GLA8;K7GNH3;K7GNQ7	Sus scrofa	A0A287AEE1_PIG;A0A287BG84_PIG;F1RG02_PIG;K7GLA8_PIG;K7GNH3_PIG;K7GNQ7_PIG	Ankyrin-3	ANK3
12.593	12.0739	12.6584	12.0708	9.93767	11.6939	0.819092	0.0484312	-1.20767		-1.76868	A0A287B5D6	A0A287B5D6	Sus scrofa	A0A287B5D6_PIG	Ankyrin repeat and FYVE domain containing 1	ANKFY1
11.8185	11.1397	11.7596	9.98154	11.4728	11.2588	0.57974	0.111972	-0.668215		-1.30086	F1SEJ0	F1SEJ0	Sus scrofa	F1SEJ0_PIG	Ankyrin repeat and MYND domain containing 2	ANKMY2
14.7929	14.8499	14.8133	11.6824	11.4962	11.5532	6.22559	0	-3.24142	+	-56.3257	A0A5S6G838;Q865U8	A0A5S6G838;Q865U8	Sus scrofa	A0A5S6G838_PIG;ANKR1_PIG	Ankyrin repeat domain-containing protein 1	ANKRD1
9.37516	10.0585	10.3995	9.49362	9.24056	8.89634	NaN	1	0		NaN	A0A287B5S6;A0A5G2QKX2;F1S8Y0	A0A287B5S6;A0A5G2QKX2;F1S8Y0	Sus scrofa	A0A287B5S6_PIG;A0A5G2QKX2_PIG;F1S8Y0_PIG	Ankyrin repeat domain 2	ANKRD2
11.9793	11.8958	11.6499	9.68979	11.6662	11.6179	0.57503	0.113744	-0.85038		-1.29166	A0A287B790;F1SBB4	A0A287B790;F1SBB4	Sus scrofa	A0A287B790_PIG;F1SBB4_PIG	Ankyrin repeat domain 29	ANKRD29
13.0187	13.4125	13.4305	12.6857	12.5964	12.4053	1.99651	0.00267652	-0.724763		-4.59343	A0A287AJ68;A0A287BAB7;A0A5G2QPU6;A0A5G2R7I5;A0A8W4FKM1;F1RZ13	A0A287AJ68;A0A287BAB7;A0A5G2QPU6;A0A5G2R7I5;A0A8W4FKM1;F1RZ13	Sus scrofa	A0A287AJ68_PIG;A0A287BAB7_PIG;A0A5G2QPU6_PIG;A0A5G2R7I5_PIG;A0A8W4FKM1_PIG;F1RZ13_PIG	Ankyrin repeat and sterile alpha motif domain containing 1A	ANKS1A
12.9813	13.0173	12.9707	11.9123	11.9471	11.9629	6.0537	0	-1.04902	+	-51.0135	A0A5G2QKB9;F1SRD2	A0A5G2QKB9;F1SRD2	Sus scrofa	A0A5G2QKB9_PIG;F1SRD2_PIG	Anoctamin	ANO10
12.9947	12.7359	13.091	12.6408	13.1772	9.23113	0.434187	0.2105	-1.25749		-1.01391	A0A287A905;A0A5G2QI83;A0A5G2QKC6;A0A8W4FD11;A0A8W4FGC3;F1SGY1	A0A287A905;A0A5G2QI83;A0A5G2QKC6;A0A8W4FD11;A0A8W4FGC3;F1SGY1	Sus scrofa	A0A287A905_PIG;A0A5G2QI83_PIG;A0A5G2QKC6_PIG;A0A8W4FD11_PIG;A0A8W4FGC3_PIG;F1SGY1_PIG	Anoctamin	ANO6
15.3049	15.4076	15.5117	15.6974	15.6619	15.5423	1.38725	0.0114645	0.225788		2.97363	A0A8D1TT21	A0A8D1TT21	Sus scrofa	A0A8D1TT21_PIG	Acidic leucine-rich nuclear phosphoprotein 32 family member	ANP32A
14.3733	14.2019	14.2849	13.8649	13.8571	13.9378	2.6998	0.000596554	-0.400102		-7.17683	A0A287A8X8;A0A480VC90;A0A5G2R0F9;A0A8W4FIZ7	A0A287A8X8;A0A480VC90;A0A5G2R0F9;A0A8W4FIZ7	Sus scrofa	A0A287A8X8_PIG;A0A480VC90_PIG;A0A5G2R0F9_PIG;A0A8W4FIZ7_PIG	Acidic leucine-rich nuclear phosphoprotein 32 family member	ANP32B
13.9193	13.6114	13.7202	13.0949	13.7458	13.5567	0.596521	0.105625	-0.284473		-1.3336	A0A4X1SHC0	A0A4X1SHC0	Sus scrofa	A0A4X1SHC0_PIG	Acidic leucine-rich nuclear phosphoprotein 32 family member	ANP32E
12.9391	12.8749	13.0203	10.0273	9.53576	11.8047	1.64469	0.00577906	-2.48885	+	-3.60473	A0A5G2QI26;A0A5G2QM04;A0A5G2QP78;A0A5G2QPR2;F1SK03;K7GMF9;P15145	A0A5G2QI26;A0A5G2QM04;A0A5G2QP78;A0A5G2QPR2;F1SK03;K7GMF9;P15145	Sus scrofa	A0A5G2QI26_PIG;A0A5G2QM04_PIG;A0A5G2QP78_PIG;A0A5G2QPR2_PIG;F1SK03_PIG;K7GMF9_PIG;AMPN_PIG	Aminopeptidase N;Aminopeptidase;Aminopeptidase;Aminopeptidase;Aminopeptidase;Aminopeptidase;Aminopeptidase N	ANPEP
16.199	16.1518	16.2481	12.4634	12.1754	12.4009	5.71605	0	-3.85306	+	-41.9895	F1SJB5	F1SJB5	Sus scrofa	F1SJB5_PIG	Annexin	ANXA1
17.7533	17.7759	17.8251	17.1054	17.1149	17.0653	4.91456	0	-0.689532		-26.4328	F1S2E2	F1S2E2	Sus scrofa	F1S2E2_PIG	Annexin	ANXA11
18.3648	18.3323	18.3454	14.8245	14.9246	14.9293	7.17697	0	-3.45469	+	-97.4327	K7GKR6;P19620	K7GKR6;P19620	Sus scrofa	K7GKR6_PIG;ANXA2_PIG	Annexin;Annexin A2	ANXA2
14.1955	14.2416	14.0193	10.2403	10.2917	11.9685	2.35831	0.00147368	-3.31861	+	-5.80453	P08132	P08132	Sus scrofa	ANXA4_PIG	Annexin A4	ANXA4
17.7692	17.8248	17.8596	13.9254	13.8232	13.9161	7.11038	0	-3.92966	+	-93.7672	F2Z5C1	F2Z5C1	Sus scrofa	F2Z5C1_PIG	Annexin	ANXA5
17.4253	17.396	17.4016	15.3979	15.4154	15.4039	8.36981	0	-2.00191	+	-193.63	A0A5G2RBI3	A0A5G2RBI3	Sus scrofa	A0A5G2RBI3_PIG	Annexin	ANXA6
15.9138	15.9151	15.9338	13.849	14.1303	14.065	4.62556	0	-1.90615	+	-22.3607	A0A5G2R850;F1SU59;I3LEY2	A0A5G2R850;F1SU59;I3LEY2	Sus scrofa	A0A5G2R850_PIG;F1SU59_PIG;I3LEY2_PIG	Annexin	ANXA7
14.6082	14.5384	14.6001	13.566	13.5973	13.6352	5.30083	0	-0.982731		-33.0434	A0A287B5G9;F1RFI2	A0A287B5G9;F1RFI2	Sus scrofa	A0A287B5G9_PIG;F1RFI2_PIG	AP complex subunit beta	AP1B1
11.6064	11.3323	11.2861	10.6136	11.2213	10.5797	1.22622	0.0154661	-0.603407		-2.61032	F1S3C7	F1S3C7	Sus scrofa	F1S3C7_PIG	AP-1 complex subunit gamma	AP1G1
12.1434	11.8518	11.8455	12.0875	11.7109	11.1386	0.441613	0.203922	-0.301263		-1.02876	A0A287A8E1;A0A287AHA6;A0A4X1UZG6;A0A4X1UZH1;A0A8W4FA69	A0A287A8E1;A0A287AHA6;A0A4X1UZG6;A0A4X1UZH1;A0A8W4FA69	Sus scrofa	A0A287A8E1_PIG;A0A287AHA6_PIG;A0A4X1UZG6_PIG;A0A4X1UZH1_PIG;A0A8W4FA69_PIG	AP-1 complex subunit mu-1	AP1M1
19.0155	18.948	18.984	20.7511	20.6538	20.6837	5.99517	0	1.7137	+	49.3211	A0A5G2QSP2	A0A5G2QSP2	Sus scrofa	A0A5G2QSP2_PIG	AP-2 complex subunit alpha	AP2A1
12.9808	13.0725	13.2529	12.2219	12.4589	12.3202	2.72536	0.000604455	-0.768396		-7.28998	F1RZ02	F1RZ02	Sus scrofa	F1RZ02_PIG	AP-2 complex subunit alpha	AP2A2
15.1015	15.0812	15.0001	14.3693	14.5336	14.3641	3.25527	0.000164885	-0.638626		-10.0298	A0A480V5W1;A0A4X1T854	A0A480V5W1;A0A4X1T854	Sus scrofa	A0A480V5W1_PIG;A0A4X1T854_PIG	AP complex subunit beta	AP2B1
14.3835	14.5859	14.5812	14.0681	14.1616	14.1801	2.14369	0.00229098	-0.380261		-5.05949	A0A286ZPR1;A0A286ZU22;A0A8D0Q8Z5	A0A286ZPR1;A0A286ZU22;A0A8D0Q8Z5	Sus scrofa	A0A286ZPR1_PIG;A0A286ZU22_PIG;A0A8D0Q8Z5_PIG	AP-2 complex subunit mu	AP2M1
11.7479	11.416	11.6508	11.5866	10.739	10.9405	0.877355	0.0405195	-0.516231		-1.88423	A0A4X1VW53;A0A4X1W0P4;A0A4X1W1F7;A0A4X1W204;A0A5G2QYA7;A0A8W4FMW5	A0A4X1VW53;A0A4X1W0P4;A0A4X1W1F7;A0A4X1W204;A0A5G2QYA7;A0A8W4FMW5	Sus scrofa	A0A4X1VW53_PIG;A0A4X1W0P4_PIG;A0A4X1W1F7_PIG;A0A4X1W204_PIG;A0A5G2QYA7_PIG;A0A8W4FMW5_PIG	AP complex subunit sigma	AP2S1
12.2902	11.9414	12.0715	11.6784	11.6387	11.9188	1.24472	0.0151874	-0.355768		-2.65101	F1S2G1;I3LL16	F1S2G1;I3LL16	Sus scrofa	F1S2G1_PIG;I3LL16_PIG	AP-3 complex subunit beta	AP3B1
13.1978	13.1448	13.0223	14.2314	13.4578	13.692	1.33864	0.012577	0.672088		2.86168	A0A5G2R519;A0A5G2R8H5	A0A5G2R519;A0A5G2R8H5	Sus scrofa	A0A5G2R519_PIG;A0A5G2R8H5_PIG	Adaptor related protein complex 3 subunit delta 1	AP3D1
12.0837	12.5275	12.6512	9.79536	10.6039	9.91224	2.79021	0.000499379	-2.317	+	-7.58418	O19063	O19063	Sus scrofa	SAMP_PIG	Serum amyloid P-component	APCS
14.1713	14.0244	14.072	11.973	12.1435	12.2415	4.59657	0	-1.96988	+	-21.9882	F1SPS7;P19205	F1SPS7;P19205	Sus scrofa	F1SPS7_PIG;ACPH_PIG	Acylamino-acid-releasing enzyme	APEH
14.8374	14.8042	14.8364	12.9143	12.5428	12.4298	3.93582	0	-2.19702	+	-14.9724	A0A4X1UV69	A0A4X1UV69	Sus scrofa	A0A4X1UV69_PIG	DNA repair nuclease/redox regulator APEX1	APEX1
13.5256	13.2857	13.3654	12.6947	12.6573	12.585	3.1865	0.000317647	-0.74654		-9.62745	A0A4X1SI91;A0A8D0QM65;F1SHH7	A0A4X1SI91;A0A8D0QM65;F1SHH7	Sus scrofa	A0A4X1SI91_PIG;A0A8D0QM65_PIG;F1SHH7_PIG	Apoptosis inhibitor 5	API5
12.8806	12.8388	12.8157	12.6134	12.7035	12.7114	1.99853	0.00268272	-0.168963		-4.59961	A0A286ZZL6;A0A287ALG9;A0A4X1SR08;A0A5G2R267;A0A8D1YBQ1;F1SGT2	A0A286ZZL6;A0A287ALG9;A0A4X1SR08;A0A5G2R267;A0A8D1YBQ1;F1SGT2	Sus scrofa	A0A286ZZL6_PIG;A0A287ALG9_PIG;A0A4X1SR08_PIG;A0A5G2R267_PIG;A0A8D1YBQ1_PIG;F1SGT2_PIG	Methylthioribulose-1-phosphate dehydratase	APIP
14.3528	14.3755	14.4038	14.8001	14.9562	14.9236	3.3106	0.000169146	0.51591		10.365	A0A287A6K7	A0A287A6K7	Sus scrofa	A0A287A6K7_PIG	Adipocyte plasma membrane-associated protein	APMAP
18.4326	18.5233	18.5469	16.8193	16.8243	16.8703	5.76801	0	-1.663	+	-43.2668	K7GM40	K7GM40	Sus scrofa	K7GM40_PIG	Apolipoprotein A-I	APOA1
15.0777	14.3287	14.7304	13.7839	13.7754	13.9588	1.7515	0.0047186	-0.872886		-3.88795	A0A481BCM9	A0A481BCM9	Sus scrofa	A0A481BCM9_PIG	Apolipoprotein A-II	APOA2
14.3433	14.3006	14.2811	13.3088	13.2596	13.2588	5.70714	0	-1.03259	+	-41.7742	A0A287BM29;F1SJT7	A0A287BM29;F1SJT7	Sus scrofa	A0A287BM29_PIG;F1SJT7_PIG	Apolipoprotein A-IV	APOA4
14.6301	14.5626	14.3553	13.4349	13.6885	13.431	2.96005	0.000451827	-0.997881		-8.40568	A0A287AG13	A0A287AG13	Sus scrofa	A0A287AG13_PIG	Apolipoprotein B	APOB
16.7434	16.7142	16.6994	15.8843	15.8584	15.7854	4.95934	0	-0.876287		-27.1263	A0A4X1SNG6	A0A4X1SNG6	Sus scrofa	A0A4X1SNG6_PIG	Apolipoprotein B mRNA editing enzyme catalytic subunit 2	APOBEC2
12.901	12.6867	12.8888	9.51659	10.2145	9.83366	3.81144	0	-2.9706	+	-13.922	F6PSJ3	F6PSJ3	Sus scrofa	F6PSJ3_PIG	Apolipoprotein C-II	APOC2
14.7943	14.6392	14.7919	13.0206	13.2309	13.4	3.63976	0	-1.52463	+	-12.5883	P27917	P27917	Sus scrofa	APOC3_PIG	Apolipoprotein C-III	APOC3
14.7034	14.5102	14.5453	14.3582	14.3824	14.2481	1.62216	0.00607038	-0.256722		-3.5467	F1RM45	F1RM45	Sus scrofa	F1RM45_PIG	Apolipoprotein E	APOE
13.3232	13.4166	13.329	11.8362	12.4751	12.5889	1.95639	0.00274943	-1.05623	+	-4.47215	A0A140TAK8	A0A140TAK8	Sus scrofa	A0A140TAK8_PIG	Beta-2-glycoprotein 1	APOH
11.3418	11.3339	10.6865	9.81463	10.7719	10.2357	1.13129	0.0188376	-0.846653		-2.40553	A0A287AVQ5	A0A287AVQ5	Sus scrofa	A0A287AVQ5_PIG	Apolipoprotein M	APOM
16.1202	16.0512	16.0056	14.8549	14.9625	15.2558	2.94284	0.000448253	-1.0346	+	-8.31894	Q68RU1	Q68RU1	Sus scrofa	Q68RU1_PIG	Apolipoprotein F	ApoN
16.4612	16.6381	16.5795	17.3641	17.1851	17.1357	2.81711	0.000504075	0.668687		7.70926	K7GPW3	K7GPW3	Sus scrofa	K7GPW3_PIG	MICOS complex subunit	APOO
16.6302	16.5653	16.6395	17.3817	17.45	17.4219	4.90883	0	0.80623		26.3454	A0A5G2QZI2	A0A5G2QZI2	Sus scrofa	A0A5G2QZI2_PIG	MICOS complex subunit	APOOL
14.2142	14.294	14.2184	12.7238	12.6857	12.8085	5.33489	0	-1.50288	+	-33.6996	Q03472	Q03472	Sus scrofa	APOR_PIG	Apolipoprotein R	APOR
12.7262	12.3541	12.1877	11.9049	12.0256	12.3607	0.709482	0.0703516	-0.325634		-1.55371	A0A286ZTE6;A0A287B2N2;A0A288CFW6;P79307;Q2XQ99;Q2XQA0	A0A286ZTE6;A0A287B2N2;A0A288CFW6;P79307;Q2XQ99;Q2XQA0	Sus scrofa	A0A286ZTE6_PIG;A0A287B2N2_PIG;A0A288CFW6_PIG;A4_PIG;Q2XQ99_PIG;Q2XQA0_PIG	Amyloid-beta A4 protein;Amyloid-beta A4 protein;Amyloid-beta A4 protein;Amyloid-beta precursor protein;Amyloid-beta A4 protein;Amyloid-beta A4 protein	APP
13.7718	13.7672	13.7154	13.2779	13.4979	13.5241	1.7817	0.004358	-0.318214		-3.97056	B5LX40	B5LX40	Sus scrofa	B5LX40_PIG	Adaptor protein phosphotyrosine interaction PH domain and leucine zipper containing 1	APPL1
12.2301	11.8371	12.1786	10.6625	11.1806	11.9611	0.959752	0.0309556	-0.813847		-2.04984	F6Q7B0	F6Q7B0	Sus scrofa	F6Q7B0_PIG	Adaptor protein, phosphotyrosine interacting with PH domain and leucine zipper 2	APPL2
13.5858	13.2959	13.1907	11.3001	11.3647	11.403	4.09395	0	-2.00155	+	-16.4195	F1S6K5	F1S6K5	Sus scrofa	F1S6K5_PIG	adenine phosphoribosyltransferase	APRT
13.5232	13.765	13.9944	15.4065	15.4288	15.525	3.56099	0.000111411	1.69256	+	12.0182	A0A287AT23;Q6PQZ1	A0A287AT23;Q6PQZ1	Sus scrofa	A0A287AT23_PIG;AQP1_PIG	Aquaporin-1	AQP1
13.5348	13.4732	13.4804	12.5107	12.5704	12.6658	4.306	0	-0.913858		-18.576	A0A287A480;A0A287AL76;I3LBY0	A0A287A480;A0A287AL76;I3LBY0	Sus scrofa	A0A287A480_PIG;A0A287AL76_PIG;I3LBY0_PIG	Coatomer subunit delta	ARCN1
15.9691	15.9826	15.9934	15.795	15.842	15.7584	2.72148	0.00060228	-0.183265		-7.27271	A0A4X1UH95	A0A4X1UH95	Sus scrofa	A0A4X1UH95_PIG	ADP ribosylation factor 1	ARF1
13.6031	13.3412	13.1795	12.7078	12.494	12.4996	2.32538	0.00163693	-0.807444		-5.68481	A0A5G2QQW3	A0A5G2QQW3	Sus scrofa	A0A5G2QQW3_PIG	ADP-ribosylation factor	ARF4
12.9089	13.2442	13.0958	12.7709	13.3563	13.2137	0.0523909	0.951516	0.0306257		0.152254	Q007T5	Q007T5	Sus scrofa	ARF6_PIG	ADP-ribosylation factor 6	ARF6
12.7889	11.9873	11.5218	11.9039	10.2185	10.0882	0.919685	0.0355191	-1.36248		-1.96895	A0A5G2QCP2;A0A5K1U8N6;A0A8D0VW53;A0A8D1S8A1;A0A8W4FAX4	A0A5G2QCP2;A0A5K1U8N6;A0A8D0VW53;A0A8D1S8A1;A0A8W4FAX4	Sus scrofa	A0A5G2QCP2_PIG;A0A5K1U8N6_PIG;A0A8D0VW53_PIG;A0A8D1S8A1_PIG;A0A8W4FAX4_PIG	ADP-ribosylation factor GTPase-activating protein 2	ARFGAP2
12.5504	12.5671	13.0616	10.6907	9.9557	11.4412	1.93547	0.00293563	-2.0305	+	-4.40986	A0A287A4N1;A0A287AHY2;A0A287B3V9;A0A287B8Z3	A0A287A4N1;A0A287AHY2;A0A287B3V9;A0A287B8Z3	Sus scrofa	A0A287A4N1_PIG;A0A287AHY2_PIG;A0A287B3V9_PIG;A0A287B8Z3_PIG	ADP ribosylation factor interacting protein 1	ARFIP1
11.26	11.7269	10.5585	9.24006	11.2002	9.16181	0.813011	0.0493809	-1.31446		-1.75668	A0A5G2RFB3;F2Z517	A0A5G2RFB3;F2Z517	Sus scrofa	A0A5G2RFB3_PIG;F2Z517_PIG	Arginine and glutamate rich 1	ARGLU1
15.0023	14.8411	14.8167	13.3817	13.3684	13.0945	3.88834	0	-1.60519	+	-14.5626	A0A287AZG0;A0A5G2QDJ1	A0A287AZG0;A0A5G2QDJ1	Sus scrofa	A0A287AZG0_PIG;A0A5G2QDJ1_PIG	Rho GTPase activating protein 1	ARHGAP1
12.4416	11.943	12.3384	12.058	12.2451	11.6167	0.484374	0.166102	-0.267735		-1.11371	A0A286ZZA8;A0A480SFH2	A0A286ZZA8;A0A480SFH2	Sus scrofa	A0A286ZZA8_PIG;A0A480SFH2_PIG	Rho GTPase activating protein 17	ARHGAP17
17.0248	17.0909	17.0769	16.1221	16.2278	16.2516	4.3778	0	-0.863726		-19.3672	E7EI20	E7EI20	Sus scrofa	E7EI20_PIG	Rho GDP-dissociation inhibitor 1	ARHGDIA
14.8574	14.9996	14.9841	12.3243	12.5597	11.8962	3.75621	0	-2.687	+	-13.4787	A0A4X1V4G4	A0A4X1V4G4	Sus scrofa	A0A4X1V4G4_PIG	Rho GDP dissociation inhibitor beta	ARHGDIB
12.1146	12.2671	12.4383	11.7162	11.938	11.5958	1.72584	0.00512911	-0.523347		-3.81863	A0A286ZPM4;A0A287A2A3;A0A287ALQ3;A0A287B6C4	A0A286ZPM4;A0A287A2A3;A0A287ALQ3;A0A287B6C4	Sus scrofa	A0A286ZPM4_PIG;A0A287A2A3_PIG;A0A287ALQ3_PIG;A0A287B6C4_PIG	Rho guanine nucleotide exchange factor 7	ARHGEF7
10.6284	11.5346	11.7395	9.25137	11.9459	11.7788	NaN	1	0		NaN	A0A5G2QMP5;I3LD12	A0A5G2QMP5;I3LD12	Sus scrofa	A0A5G2QMP5_PIG;I3LD12_PIG	RBR-type E3 ubiquitin transferase	ARIH1
11.3239	11.4374	11.112	9.61879	12.6729	11.1762	0.0524403	0.951774	-0.135148		-0.15239	A0A286ZZ94;A0A287BKM9;A0A4X1SZT7;A0A5G2Q909;A0A8D1CBU5;A0A8D1ESW2;A0A8W4F956	A0A286ZZ94;A0A287BKM9;A0A4X1SZT7;A0A5G2Q909;A0A8D1CBU5;A0A8D1ESW2;A0A8W4F956	Sus scrofa	A0A286ZZ94_PIG;A0A287BKM9_PIG;A0A4X1SZT7_PIG;A0A5G2Q909_PIG;A0A8D1CBU5_PIG;A0A8D1ESW2_PIG;A0A8W4F956_PIG	RBR-type E3 ubiquitin transferase	ARIH2
12.3035	11.821	12.0685	11.9144	11.4415	11.2689	1.03157	0.0254972	-0.522754		-2.19675	A0A4X1SY83;Q52NJ5	A0A4X1SY83;Q52NJ5	Sus scrofa	A0A4X1SY83_PIG;Q52NJ5_PIG	ADP ribosylation factor like GTPase 1	ARL1
12.5728	12.6764	12.077	12.3664	11.178	12.2906	0.510837	0.148237	-0.497079		-1.16589	A0A287B226	A0A287B226	Sus scrofa	A0A287B226_PIG	ADP-ribosylation factor-like protein 2	ARL2
14.1161	13.9575	13.9087	11.6148	11.5683	11.7181	5.17791	0	-2.36037	+	-30.7789	A0A5G2R9H9;A0A5S6IBF3;A0A8D1PMX5;Q52NJ4	A0A5G2R9H9;A0A5S6IBF3;A0A8D1PMX5;Q52NJ4	Sus scrofa	A0A5G2R9H9_PIG;A0A5S6IBF3_PIG;A0A8D1PMX5_PIG;ARL3_PIG	ADP ribosylation factor like GTPase 3;ADP-ribosylation factor-like protein 3;ADP ribosylation factor like GTPase 3;ADP-ribosylation factor-like protein 3	ARL3
15.7775	15.6522	15.6229	15.7702	15.8813	15.8634	1.23473	0.0152558	0.154084		2.62902	Q56P28	Q56P28	Sus scrofa	PRAF3_PIG	PRA1 family protein 3	ARL6IP5
13.6863	13.4516	13.5192	12.6171	12.4137	12.606	3.32942	0.000170616	-1.00673	+	-10.4813	A0A287A2L0	A0A287A2L0	Sus scrofa	A0A287A2L0_PIG	ADP ribosylation factor like GTPase 8A	ARL8A
13.3501	13.4549	13.3657	12.6691	12.9781	13.1767	1.38504	0.0114882	-0.448967		-2.96849	A0A8W4FAY4;A0A8W4FPI3	A0A8W4FAY4;A0A8W4FPI3	Sus scrofa	A0A8W4FAY4_PIG;A0A8W4FPI3_PIG	ADP-ribosylation factor-like protein 8B	ARL8B
12.5282	12.3585	12.5946	12.468	12.6315	12.7219	0.481645	0.16819	0.11336		1.10831	F1RTB0	F1RTB0	Sus scrofa	F1RTB0_PIG	Armadillo repeat-containing protein 1	ARMC1
14.9479	14.8969	15.0005	14.1948	14.6691	14.5805	1.45851	0.00939415	-0.466937		-3.14165	A0A5G2QDX6;A0A5G2QH02;A0A5G2QNA5;A0A5G2RFH1;I3LLX9	A0A5G2QDX6;A0A5G2QH02;A0A5G2QNA5;A0A5G2RFH1;I3LLX9	Sus scrofa	A0A5G2QDX6_PIG;A0A5G2QH02_PIG;A0A5G2QNA5_PIG;A0A5G2RFH1_PIG;I3LLX9_PIG	Armadillo repeat containing 10	ARMC10
12.5993	12.2508	12.6321	11.8529	12.0795	11.8708	1.7706	0.00456285	-0.559622		-3.94006	A0A287AYM8;A0A5G2R2Y2;A0A8W4FL97;I3L6N3	A0A287AYM8;A0A5G2R2Y2;A0A8W4FL97;I3L6N3	Sus scrofa	A0A287AYM8_PIG;A0A5G2R2Y2_PIG;A0A8W4FL97_PIG;I3L6N3_PIG	Armadillo repeat-containing protein 8	ARMC8
13.022	13.2804	12.9819	12.658	13.2725	13.1241	0.136274	0.860238	-0.0765813		-0.369221	A0A287BGW5	A0A287BGW5	Sus scrofa	A0A287BGW5_PIG	Armadillo repeat containing X-linked 3	ARMCX3
14.8513	14.102	14.1999	12.995	12.7839	12.8533	2.46212	0.00111415	-1.50704	+	-6.19573	A0A5G2R9Z3;F1S7W3	A0A5G2R9Z3;F1S7W3	Sus scrofa	A0A5G2R9Z3_PIG;F1S7W3_PIG	Sugar phosphate phosphatase	ARMT1
13.8155	13.6029	13.6566	12.7214	12.8916	12.9521	3.05439	0.000467675	-0.836614		-8.8962	A0A287BN59	A0A287BN59	Sus scrofa	A0A287BN59_PIG	Actin-related protein 2/3 complex subunit	ARPC1A
13.8541	13.9001	13.8905	12.7191	12.7934	12.6436	4.85862	0	-1.16286	+	-25.5912	B5APU6	B5APU6	Sus scrofa	B5APU6_PIG	Actin-related protein 2/3 complex subunit	ARPC1B
14.3421	14.4625	14.3309	12.0566	12.7464	12.8179	2.76355	0.000492044	-1.83822	+	-7.46196	F1SS01	F1SS01	Sus scrofa	F1SS01_PIG	Arp2/3 complex 34 kDa subunit	ARPC2
14.5432	14.4984	14.5126	13.7052	13.729	13.5643	4.05501	0	-0.851885		-16.051	A0A4X1U4L2;B5APU8	A0A4X1U4L2;B5APU8	Sus scrofa	A0A4X1U4L2_PIG;B5APU8_PIG	Actin-related protein 2/3 complex subunit 3	ARPC3
15.3433	15.393	15.3487	13.9541	14.0115	13.9166	5.80085	0	-1.40096	+	-44.0939	A0A8X9AEQ6	A0A8X9AEQ6	Sus scrofa	A0A8X9AEQ6_PIG	Actin-related protein 2/3 complex subunit 5	ARPC5
14.6478	14.5863	14.5894	14.227	14.647	14.2666	0.774831	0.0563917	-0.22765		-1.68157	A0A5K1VDW0	A0A5K1VDW0	Sus scrofa	A0A5K1VDW0_PIG	Actin-related protein 2/3 complex subunit 5	ARPC5L
13.1769	13.1623	13.2384	12.3591	12.0091	12.2156	3.17738	0.000316716	-0.997908		-9.5752	A0A286ZND1;A0A286ZZD7;F1SUN0	A0A286ZND1;A0A286ZZD7;F1SUN0	Sus scrofa	A0A286ZND1_PIG;A0A286ZZD7_PIG;F1SUN0_PIG	Beta-arrestin-1	ARRB1
12.9045	12.89	12.9905	9.75424	9.48359	8.96397	3.94769	0	-3.52773	+	-15.0766	A0A286ZTA6;A0A5G2QXG4	A0A286ZTA6;A0A5G2QXG4	Sus scrofa	A0A286ZTA6_PIG;A0A5G2QXG4_PIG	Arylsulfatase A	ARSA
15.5477	15.6633	15.7086	16.5854	16.6472	16.6353	4.35223	0	0.982767		19.0817	A0A5K1UHA8	A0A5K1UHA8	Sus scrofa	A0A5K1UHA8_PIG	NAD(P)(+)--arginine ADP-ribosyltransferase	ART3
14.7897	14.8013	14.7819	14.0256	14.0454	14.0124	6.56952	0	-0.763156		-68.6696	A0A480PI53	A0A480PI53	Sus scrofa	A0A480PI53_PIG	ARVCF delta catenin family member	ARVCF
14.6087	14.4532	14.4478	14.2073	14.1	14.0954	2.34261	0.00159331	-0.368996		-5.74718	A0A287B5G7;A0A5G2QVG2;A0A8W4FLX4;F1SES5	A0A287B5G7;A0A5G2QVG2;A0A8W4FLX4;F1SES5	Sus scrofa	A0A287B5G7_PIG;A0A5G2QVG2_PIG;A0A8W4FLX4_PIG;F1SES5_PIG	ceramidase;Acid ceramidase;Acid ceramidase;ceramidase	ASAH1
10.7403	10.1824	10.0222	9.73069	8.77615	8.78384	1.46967	0.00916543	-1.21805	+	-3.16838	F1SQU6;I3LHT1	F1SQU6;I3LHT1	Sus scrofa	F1SQU6_PIG;I3LHT1_PIG	Ankyrin repeat and SOCS box protein 11	ASB11
11.0161	10.157	9.73957	13.5533	13.6762	9.87477	NaN	1	0		NaN	A0A286ZZK0;F1SCH0	A0A286ZZK0;F1SCH0	Sus scrofa	A0A286ZZK0_PIG;F1SCH0_PIG	Ankyrin repeat and SOCS box containing 2	ASB2
9.33624	9.32915	9.01396	9.20942	10.9406	10.6258	0.885834	0.0395948	1.03215		1.90115	A0A287A6Q3;A0A4X1VQD7	A0A287A6Q3;A0A4X1VQD7	Sus scrofa	A0A287A6Q3_PIG;A0A4X1VQD7_PIG	ASH2 like, histone lysine methyltransferase complex subunit;ASH2 like, histone lysine methyltransferase complex subunit	ASH2L
13.4024	13.3825	13.1731	12.293	11.6886	11.9483	2.67652	0.000735605	-1.34272	+	-7.07514	A0A5G2Q918;A0A5G2R4F4;A0A8W4FJG4;A0A8W4FM70;F1RJH8	A0A5G2Q918;A0A5G2R4F4;A0A8W4FJG4;A0A8W4FM70;F1RJH8	Sus scrofa	A0A5G2Q918_PIG;A0A5G2R4F4_PIG;A0A8W4FJG4_PIG;A0A8W4FM70_PIG;F1RJH8_PIG	Argininosuccinate lyase	ASL
14.2603	14.1977	14.2531	13.4321	13.388	13.9457	1.64307	0.00581623	-0.648442		-3.60054	A0A287AT82;I3LIP6	A0A287AT82;I3LIP6	Sus scrofa	A0A287AT82_PIG;I3LIP6_PIG	Aspartate beta-hydroxylase	ASPH
16.433	16.5304	16.5465	15.6371	15.6451	15.6832	4.61305	0	-0.84813		-22.1992	F1SUE4	F1SUE4	Sus scrofa	F1SUE4_PIG	Asporin	ASPN
14.0335	13.9077	14.1125	13.9387	13.9124	14.1199	0.112904	0.888003	-0.0275199		-0.311368	A0A287AVA5;A0A287BCG1	A0A287AVA5;A0A287BCG1	Sus scrofa	A0A287AVA5_PIG;A0A287BCG1_PIG	ASPSCR1 tether for SLC2A4, UBX domain containing;ASPSCR1 tether for SLC2A4, UBX domain containing	ASPSCR1
15.019	14.8916	14.9949	9.79943	12.956	12.0306	1.64186	0.00590202	-3.37315	+	-3.59739	A0A287AUX9;F1RPW8	A0A287AUX9;F1RPW8	Sus scrofa	A0A287AUX9_PIG;F1RPW8_PIG	Isoaspartyl peptidase/L-asparaginase	ASRGL1
14.4206	14.3903	14.2536	11.9871	11.3237	11.6891	3.76357	0	-2.68824	+	-13.537	A0A287A9G4;A0A287AK65;A0A8W4F698;F1S0X9	A0A287A9G4;A0A287AK65;A0A8W4F698;F1S0X9	Sus scrofa	A0A287A9G4_PIG;A0A287AK65_PIG;A0A8W4F698_PIG;F1S0X9_PIG	Argininosuccinate synthase	ASS1
15.5679	15.5816	15.5278	15.4938	15.4748	15.5477	0.923142	0.0350158	-0.0536712		-1.9759	A0A4X1V6Z6	A0A4X1V6Z6	Sus scrofa	A0A4X1V6Z6_PIG	Outer mitochondrial transmembrane helix translocase	ATAD1
13.1876	13.0238	13.397	14.5487	14.4574	14.2604	3.04971	0.000466073	1.21935	+	8.87125	A0A8W4FHZ7	A0A8W4FHZ7	Sus scrofa	A0A8W4FHZ7_PIG	ATPase family AAA domain containing 3A	ATAD3A
12.1395	12.1997	12.0635	9.62041	11.0448	7.78866	1.31548	0.0131175	-2.6496	+	-2.80906	F1SM42	F1SM42	Sus scrofa	F1SM42_PIG	Autophagy related 16 like 1	ATG16L1
13.0224	12.92	12.7977	12.5732	12.6342	12.6495	1.88626	0.00337367	-0.294381		-4.26576	A0A5G2R0S2	A0A5G2R0S2	Sus scrofa	A0A5G2R0S2_PIG	Ubiquitin-like-conjugating enzyme ATG3	ATG3
11.0477	10.7604	11.4857	10.3249	7.52653	11.0586	0.595977	0.105693	-1.46123		-1.33254	A0A287AJY8;A0A287AK56;A0A287B514;A0A287BS20;A0A4X1UI79;A0A5G2QKZ9;F1SQA6	A0A287AJY8;A0A287AK56;A0A287B514;A0A287BS20;A0A4X1UI79;A0A5G2QKZ9;F1SQA6	Sus scrofa	A0A287AJY8_PIG;A0A287AK56_PIG;A0A287B514_PIG;A0A287BS20_PIG;A0A4X1UI79_PIG;A0A5G2QKZ9_PIG;F1SQA6_PIG	Ubiquitin-like modifier-activating enzyme ATG7	ATG7
14.6856	14.5559	14.5362	13.3849	13.3074	13.3735	4.70884	0	-1.23731	+	-23.4659	B3VMR0	B3VMR0	Sus scrofa	B3VMR0_PIG	Bifunctional purine biosynthesis protein ATIC	ATIC
12.4749	11.9786	12.1276	11.0421	12.1577	11.5362	0.801596	0.0512752	-0.615027		-1.73418	A0A286ZMD2;A0A287AMX6;A0A287ASA7;A0A287AWD2	A0A286ZMD2;A0A287AMX6;A0A287ASA7;A0A287AWD2	Sus scrofa	A0A286ZMD2_PIG;A0A287AMX6_PIG;A0A287ASA7_PIG;A0A287AWD2_PIG	Atlastin GTPase 2	ATL2
11.7584	11.3958	11.4515	10.0914	10.5178	10.354	2.7141	0.000599403	-1.21417	+	-7.23995	A0A286ZXQ0;A0A5G2QCA3;A0A8W4FAJ5;F1RPY1	A0A286ZXQ0;A0A5G2QCA3;A0A8W4FAJ5;F1RPY1	Sus scrofa	A0A286ZXQ0_PIG;A0A5G2QCA3_PIG;A0A8W4FAJ5_PIG;F1RPY1_PIG	Atlastin GTPase 3	ATL3
15.7259	15.8335	15.8676	9.7096	13.9642	9.66484	1.52076	0.00816785	-4.69613	+	-3.29242	D0G0C7	D0G0C7	Sus scrofa	D0G0C7_PIG	Copper transport protein ATOX1	ATOX1
17.5669	17.4882	17.5044	19.3438	19.3402	19.3621	6.68483	0	1.82887	+	73.3856	A0A4X1SUR0;A0A5G2QZU7;A0A8D0IS20;F1SAX3	A0A4X1SUR0;A0A5G2QZU7;A0A8D0IS20;F1SAX3	Sus scrofa	A0A4X1SUR0_PIG;A0A5G2QZU7_PIG;A0A8D0IS20_PIG;F1SAX3_PIG	Sodium/potassium-transporting ATPase subunit alpha	ATP1A1
17.4407	17.4137	17.4816	18.6519	18.658	18.7163	5.76479	0	1.23004	+	43.1863	A0A286ZRK2;A0A5K1U342;A0A8W4FK37	A0A286ZRK2;A0A5K1U342;A0A8W4FK37	Sus scrofa	A0A286ZRK2_PIG;A0A5K1U342_PIG;A0A8W4FK37_PIG	Sodium/potassium-transporting ATPase subunit alpha;Sodium/potassium-transporting ATPase subunit alpha;ATPase Na+/K+ transporting subunit alpha 3	ATP1A3
13.7028	13.9461	10.1733	14.8911	15.0367	14.8268	0.88178	0.0400159	2.31078		1.89306	A0A5G2Q9U8;A0A5G2QJY8;A0A8D1W8Y6;A0A8W4FHF1;A0A8W4FL81	A0A5G2Q9U8;A0A5G2QJY8;A0A8D1W8Y6;A0A8W4FHF1;A0A8W4FL81	Sus scrofa	A0A5G2Q9U8_PIG;A0A5G2QJY8_PIG;A0A8D1W8Y6_PIG;A0A8W4FHF1_PIG;A0A8W4FL81_PIG	Sodium/potassium-transporting ATPase subunit alpha	ATP1A4
16.3833	16.5126	16.5395	18.2658	18.2278	18.2211	5.4037	0	1.7598	+	35.0651	P05027	P05027	Sus scrofa	AT1B1_PIG	Sodium/potassium-transporting ATPase subunit beta-1	ATP1B1
11.6987	11.2231	11.5696	8.77644	8.31563	10.5592	1.50888	0.00830939	-2.28004	+	-3.26334	A0A286ZS14;A0A287AR12;A0A287B5A2;A0A287BAN5	A0A286ZS14;A0A287AR12;A0A287B5A2;A0A287BAN5	Sus scrofa	A0A286ZS14_PIG;A0A287AR12_PIG;A0A287B5A2_PIG;A0A287BAN5_PIG	Sodium/potassium-transporting ATPase subunit beta	ATP1B3
11.8593	11.4632	11.4529	10.7178	10.8884	10.8333	2.25856	0.00175693	-0.778634		-5.44804	F1SKD9	F1SKD9	Sus scrofa	F1SKD9_PIG	Mitochondrial inner membrane protease ATP23	ATP23
14.9265	15.1893	15.1136	14.7208	14.5563	14.225	1.59649	0.00671376	-0.575795		-3.48128	A0A287AL21;A0A287APK5;A0A480R346;A0A5G2R940;A0A8W4FEV6;A0A8W4FGC7;F1RFH9	A0A287AL21;A0A287APK5;A0A480R346;A0A5G2R940;A0A8W4FEV6;A0A8W4FGC7;F1RFH9	Sus scrofa	A0A287AL21_PIG;A0A287APK5_PIG;A0A480R346_PIG;A0A5G2R940_PIG;A0A8W4FEV6_PIG;A0A8W4FGC7_PIG;F1RFH9_PIG	Calcium-transporting ATPase	ATP2A1
19.9661	20.0105	19.9776	19.0736	19.1386	19.1065	5.55232	0	-0.878499		-38.2051	A0A5S6HET4;P11607	A0A5S6HET4;P11607	Sus scrofa	A0A5S6HET4_PIG;AT2A2_PIG	Calcium-transporting ATPase;Sarcoplasmic/endoplasmic reticulum calcium ATPase 2	ATP2A2
14.9269	14.97	15.0457	9.85276	15.2998	16.2029	0.237195	0.686395	-1.19571		-0.602768	A0A286ZQ54;F1RGR0;O77696	A0A286ZQ54;F1RGR0;O77696	Sus scrofa	A0A286ZQ54_PIG;F1RGR0_PIG;AT2A3_PIG	Calcium-transporting ATPase;Calcium-transporting ATPase;Sarcoplasmic/endoplasmic reticulum calcium ATPase 3	ATP2A3
14.3522	14.3123	14.3118	14.157	14.3198	14.2998	0.557296	0.122056	-0.0665843		-1.25701	A0A287AKM2;A0A287APC7	A0A287AKM2;A0A287APC7	Sus scrofa	A0A287AKM2_PIG;A0A287APC7_PIG	Calcium-transporting ATPase	ATP2B4
22.2689	22.2627	22.2771	23.4109	23.4182	23.3817	7.13665	0	1.13402	+	95.1963	A0A287AGU2;A0A287BBS4;F1RPS8;P80021	A0A287AGU2;A0A287BBS4;F1RPS8;P80021	Sus scrofa	A0A287AGU2_PIG;A0A287BBS4_PIG;F1RPS8_PIG;ATPA_PIG	ATP synthase subunit alpha;ATP synthase subunit alpha;ATP synthase subunit alpha;ATP synthase subunit alpha, mitochondrial	ATP5F1A
23.048	23.0639	23.0269	23.7276	23.7058	23.7017	6.00559	0	0.665433		49.6184	K7GLT8	K7GLT8	Sus scrofa	K7GLT8_PIG	ATP synthase subunit beta	ATP5F1B
20.1894	20.1107	20.1278	21.2236	21.2007	21.2271	5.73646	0	1.07447	+	42.4867	A0A287AHM1;A0A8X9AEI6	A0A287AHM1;A0A8X9AEI6	Sus scrofa	A0A287AHM1_PIG;A0A8X9AEI6_PIG	ATP synthase subunit gamma	ATP5F1C
19.5506	19.6844	19.6479	19.0723	18.9602	19.06	3.43662	0.000180753	-0.596766		-11.1681	A0A286ZYL7;A0A8D1AXG3	A0A286ZYL7;A0A8D1AXG3	Sus scrofa	A0A286ZYL7_PIG;A0A8D1AXG3_PIG	ATP synthase F1 subunit delta	ATP5F1D
16.2815	16.2531	16.2091	14.6108	14.5068	14.4671	5.45022	0	-1.71964	+	-36.0193	Q29307	Q29307	Sus scrofa	ATIF1_PIG	ATPase inhibitor, mitochondrial	ATP5IF1
15.1534	15.107	14.8309	16.4835	16.5826	16.5119	3.85238	0	1.49562	+	14.2596	A0A286ZIA7;A0A4X1URD9;A0A8D1N484;A0A8W4FI02;A1XQS5	A0A286ZIA7;A0A4X1URD9;A0A8D1N484;A0A8W4FI02;A1XQS5	Sus scrofa	A0A286ZIA7_PIG;A0A4X1URD9_PIG;A0A8D1N484_PIG;A0A8W4FI02_PIG;AT5G1_PIG	ATP synthase lipid-binding protein;ATP synthase lipid-binding protein;ATP synthase lipid-binding protein;ATP synthase lipid-binding protein;ATP synthase F(0) complex subunit C1, mitochondrial	ATP5MC3
20.2745	20.2088	20.198	21.0704	21.0533	21.0725	5.34929	0	0.838277		33.9808	Q9MYT8	Q9MYT8	Sus scrofa	ATP5I_PIG	ATP synthase subunit e, mitochondrial	ATP5ME
21.2368	21.3039	21.1451	22.5593	22.4476	22.4144	4.39759	0	1.24518	+	19.5911	Q95339	Q95339	Sus scrofa	ATPK_PIG	ATP synthase subunit f, mitochondrial	ATP5MF
19.3609	19.3881	19.4532	20.3303	20.362	20.3996	5.03795	0	0.963249		28.3877	A0A287A725	A0A287A725	Sus scrofa	A0A287A725_PIG	ATP synthase subunit	ATP5MG
17.7286	17.7645	17.7244	18.4007	18.3079	17.8792	1.3269	0.012782	0.456769		2.83493	A0A8W4FBF1	A0A8W4FBF1	Sus scrofa	A0A8W4FBF1_PIG	6.8 kDa mitochondrial proteolipid	ATP5MJ
16.5586	16.6069	16.5865	16.9032	16.8767	16.9624	3.47162	0.000185408	0.330065		11.4013	A0A4X1TQQ5	A0A4X1TQQ5	Sus scrofa	A0A4X1TQQ5_PIG	ATP synthase membrane subunit K, mitochondrial	ATP5MK
19.5376	19.456	19.4505	20.5607	20.4896	20.6343	4.55283	0	1.08015	+	21.4376	A0A5G2RAC9;A0A8D0MG08;A0A8D0MI69	A0A5G2RAC9;A0A8D0MG08;A0A8D0MI69	Sus scrofa	A0A5G2RAC9_PIG;A0A8D0MG08_PIG;A0A8D0MI69_PIG	ATP synthase subunit b	ATP5PB
20.8025	20.8377	20.8717	21.4368	21.5764	21.5524	3.87088	0	0.684573		14.4147	A0A4X1V3L8;A0A4X1V4B4;A0A8D0RG59	A0A4X1V3L8;A0A4X1V4B4;A0A8D0RG59	Sus scrofa	A0A4X1V3L8_PIG;A0A4X1V4B4_PIG;A0A8D0RG59_PIG	ATP synthase subunit d, mitochondrial;ATP synthase subunit d, mitochondrial;ATP synthase subunit d, mitochondrial	ATP5PD
16.4856	16.6529	16.7466	17.0536	17.0119	16.9004	1.81007	0.0042256	0.36027		4.04923	A0A4X1UAD7;A0A4X1UFB5;P13618	A0A4X1UAD7;A0A4X1UFB5;P13618	Sus scrofa	A0A4X1UAD7_PIG;A0A4X1UFB5_PIG;ATP5J_PIG	ATP synthase-coupling factor 6, mitochondrial;ATP synthase-coupling factor 6, mitochondrial;ATP synthase-coupling factor 6, mitochondrial	ATP5PF
20.8793	20.8414	20.8214	21.4495	21.3947	21.4901	4.29143	0	0.597429		18.4193	A0A2C9F3A3;Q2EN81	A0A2C9F3A3;Q2EN81	Sus scrofa	A0A2C9F3A3_PIG;ATPO_PIG	ATP synthase subunit O, mitochondrial;ATP synthase subunit O, mitochondrial	ATP5PO
11.147	11.2477	10.2889	10.4461	11.4516	11.7181	0.24998	0.650674	0.310698		0.630883	A0A5G2RD35;K9IWA3	A0A5G2RD35;K9IWA3	Sus scrofa	A0A5G2RD35_PIG;K9IWA3_PIG	ATPase H+ transporting accessory protein 1	ATP6AP1
12.7776	12.8538	12.8561	12.4708	12.6915	12.8639	0.588807	0.108191	-0.153797		-1.31855	A0A287BC33;A0A5G2QNA8;A0A8D0UXX6;F1S1D6	A0A287BC33;A0A5G2QNA8;A0A8D0UXX6;F1S1D6	Sus scrofa	A0A287BC33_PIG;A0A5G2QNA8_PIG;A0A8D0UXX6_PIG;F1S1D6_PIG	V-type proton ATPase subunit a	ATP6V0A1
13.8633	14.0321	13.8064	13.7614	13.4589	13.4463	1.31093	0.0131539	-0.345037		-2.79876	A0A5G2QDQ1	A0A5G2QDQ1	Sus scrofa	A0A5G2QDQ1_PIG	V-type proton ATPase subunit	ATP6V0D1
14.9382	14.8289	14.8208	13.5968	13.8361	13.5653	3.6677	0	-1.19661	+	-12.7966	A0A4X1SXY5	A0A4X1SXY5	Sus scrofa	A0A4X1SXY5_PIG	V-type proton ATPase catalytic subunit A	ATP6V1A
14.0511	14.1246	14.0938	12.4139	12.3302	12.3366	6.03255	0	-1.72957	+	-50.3954	A0A4X1VDG8;F1RMZ8	A0A4X1VDG8;F1RMZ8	Sus scrofa	A0A4X1VDG8_PIG;F1RMZ8_PIG	Vacuolar proton pump subunit B	ATP6V1B2
12.263	11.4192	10.7617	8.5584	9.94414	10.2081	1.33228	0.0126797	-1.91108	+	-2.84718	A0A286ZJL5;A0A8D0QQ11;A0A8D1QK84;A0A8W4F7B8	A0A286ZJL5;A0A8D0QQ11;A0A8D1QK84;A0A8W4F7B8	Sus scrofa	A0A286ZJL5_PIG;A0A8D0QQ11_PIG;A0A8D1QK84_PIG;A0A8W4F7B8_PIG	V-type proton ATPase subunit D	ATP6V1D
13.879	13.9904	14.0645	13.0514	13.0633	13.1999	3.57721	0	-0.873078		-12.1335	K9J4U3	K9J4U3	Sus scrofa	K9J4U3_PIG	V-type proton ATPase subunit E 1	ATP6V1E1
12.2869	12.4606	12.2159	11.7784	11.5597	12.0357	1.56641	0.00713735	-0.529863		-3.40553	A0A8D1H0W9	A0A8D1H0W9	Sus scrofa	A0A8D1H0W9_PIG	V-type proton ATPase subunit F	ATP6V1F
13.4093	13.6038	13.4542	12.2926	12.1615	12.4771	3.38539	0.00017561	-1.17868	+	-10.8347	A0A4X1UZN2	A0A4X1UZN2	Sus scrofa	A0A4X1UZN2_PIG	V-type proton ATPase subunit G	ATP6V1G1
13.6811	13.7265	13.7854	12.4604	13.5773	13.5846	0.629123	0.093686	-0.52355		-1.39713	A0A4X1T7C9;F1RSG6;Q9TVC1	A0A4X1T7C9;F1RSG6;Q9TVC1	Sus scrofa	A0A4X1T7C9_PIG;F1RSG6_PIG;VATH_PIG	V-type proton ATPase subunit H	ATP6V1H
13.1863	12.9215	12.9953	13.298	13.1392	13.1371	0.758473	0.0595927	0.157064		1.64949	A0A287ANF8	A0A287ANF8	Sus scrofa	A0A287ANF8_PIG	ATP synthase mitochondrial F1 complex assembly factor 1	ATPAF1
14.9057	14.5533	14.7168	12.7166	12.639	12.5382	4.28436	0	-2.09403	+	-18.3438	F1RUJ3	F1RUJ3	Sus scrofa	F1RUJ3_PIG	Ataxin-1	ATXN1
12.2373	12.0359	12.305	11.4499	11.8489	11.9311	1.2475	0.0151122	-0.44942		-2.65714	A0A287BEG1;A0A480M0G4;A0A5G2Q9Q8;A0A5G2QR51;A0A5G2R1F6;I3LCM4	A0A287BEG1;A0A480M0G4;A0A5G2Q9Q8;A0A5G2QR51;A0A5G2R1F6;I3LCM4	Sus scrofa	A0A287BEG1_PIG;A0A480M0G4_PIG;A0A5G2Q9Q8_PIG;A0A5G2QR51_PIG;A0A5G2R1F6_PIG;I3LCM4_PIG	Ataxin 10;Ataxin-10;Ataxin-10;Ataxin 10;Ataxin-10;Ataxin-10	ATXN10
11.3845	11.3439	11.2459	10.9386	10.7838	9.94061	1.15823	0.0178415	-0.770439		-2.46301	A0A286ZI01;A0A286ZXE5;A0A287B833;A0A287BJD3;A0A5G2R1X6;F1RMZ0;I3LGU8	A0A286ZI01;A0A286ZXE5;A0A287B833;A0A287BJD3;A0A5G2R1X6;F1RMZ0;I3LGU8	Sus scrofa	A0A286ZI01_PIG;A0A286ZXE5_PIG;A0A287B833_PIG;A0A287BJD3_PIG;A0A5G2R1X6_PIG;F1RMZ0_PIG;I3LGU8_PIG	Ataxin 2	ATXN2
14.164	14.2268	14.1222	15.3132	15.2757	15.3111	5.37378	0	1.12898	+	34.4648	F1RN10	F1RN10	Sus scrofa	F1RN10_PIG	AU RNA binding methylglutaconyl-CoA hydratase	AUH
8.66591	11.2218	11.2109	8.00551	12.2836	12.0241	0.0885677	0.914377	0.404854		0.24915	A0A8D1WF95;F1SNV5	A0A8D1WF95;F1SNV5	Sus scrofa	A0A8D1WF95_PIG;F1SNV5_PIG	Lipid droplet-regulating VLDL assembly factor AUP1	AUP1
12.0832	12.3304	12.2703	10.3466	11.6373	12.6362	0.442992	0.202333	-0.687915		-1.03151	A0A8D2A802	A0A8D2A802	Sus scrofa	A0A8D2A802_PIG	Small ribosomal subunit protein mS38	AURKAIP1
11.6077	11.693	11.8761	8.6721	9.19797	8.81614	4.0606	0	-2.83019	+	-16.1034	A0A287BJ64;A0A8W4FJY8	A0A287BJ64;A0A8W4FJY8	Sus scrofa	A0A287BJ64_PIG;A0A8W4FJY8_PIG	Alpha-2-glycoprotein 1, zinc-binding;Alpha-2-glycoprotein 1, zinc-binding	AZGP1
13.9165	13.6	13.6589	14.2037	13.9674	13.9154	1.08514	0.0215493	0.303715		2.30817	P80015	P80015	Sus scrofa	CAP7_PIG	Azurocidin	AZU1
14.2451	14.0433	14.2457	13.3028	13.1367	13.2763	3.42261	0.000178512	-0.93947		-11.0759	A0A287B7B9;A0A5G2QVI0;A0A5S6FYV9;A0A5S6I1G3;A0A900PSZ4;Q07717	A0A287B7B9;A0A5G2QVI0;A0A5S6FYV9;A0A5S6I1G3;A0A900PSZ4;Q07717	Sus scrofa	A0A287B7B9_PIG;A0A5G2QVI0_PIG;A0A5S6FYV9_PIG;A0A5S6I1G3_PIG;A0A900PSZ4_PIG;B2MG_PIG	Beta-2-microglobulin	B2M
12.2852	12.5961	12.5177	11.8682	11.489	11.0972	1.81635	0.00415659	-0.981529		-4.06677	A0A286ZQV9	A0A286ZQV9	Sus scrofa	A0A286ZQV9_PIG	BRISC and BRCA1-A complex member 1	BABAM1
12.9834	12.9972	12.801	10.3862	9.56292	12.4934	1.1358	0.0184277	-2.113		-2.41513	A0A287BEJ2;A0A8D0WHN5;F1SEF5	A0A287BEJ2;A0A8D0WHN5;F1SEF5	Sus scrofa	A0A287BEJ2_PIG;A0A8D0WHN5_PIG;F1SEF5_PIG	BRISC and BRCA1-A complex member 2	BABAM2
13.8444	13.7504	13.6063	14.5744	14.5163	14.5219	3.44374	0.000181513	0.803808		11.2151	A0A287AV76	A0A287AV76	Sus scrofa	A0A287AV76_PIG	BAG cochaperone 2	BAG2
16.5504	16.7379	16.7535	16.2956	16.5256	16.479	1.21207	0.015678	-0.247175		-2.57941	F1S415	F1S415	Sus scrofa	F1S415_PIG	BAG cochaperone 3	BAG3
14.993	14.8379	14.9563	14.9088	14.7318	14.8813	0.540915	0.130026	-0.0884288		-1.22495	A0A2C9F389;A0A2C9F3H8;A0A8W4FKV9;A5D9M6	A0A2C9F389;A0A2C9F3H8;A0A8W4FKV9;A5D9M6	Sus scrofa	A0A2C9F389_PIG;A0A2C9F3H8_PIG;A0A8W4FKV9_PIG;BAG6_PIG	Large proline-rich protein BAG6	BAG6
10.1578	9.78655	9.02329	9.3872	10.0649	8.61629	NaN	1	0		NaN	A0A287BKX8;A0A287BRR9;A0A5G2QHH7;A0A5G2QK03;A0A5G2RMY4;F1RZB0	A0A287BKX8;A0A287BRR9;A0A5G2QHH7;A0A5G2QK03;A0A5G2RMY4;F1RZB0	Sus scrofa	A0A287BKX8_PIG;A0A287BRR9_PIG;A0A5G2QHH7_PIG;A0A5G2QK03_PIG;A0A5G2RMY4_PIG;F1RZB0_PIG	BAR/IMD domain-containing adapter protein 2	BAIAP2
11.2609	10.5242	9.71249	12.061	11.7974	12.2428	1.52249	0.00813788	1.53456	+	3.29667	A0A4X1T7P6;F1RZR2	A0A4X1T7P6;F1RZR2	Sus scrofa	A0A4X1T7P6_PIG;F1RZR2_PIG	BCL2 antagonist/killer 1	BAK1
16.1246	16.0847	16.2344	16.4375	16.3744	16.5038	2.12085	0.00227772	0.290646		4.98492	F1RU33	F1RU33	Sus scrofa	F1RU33_PIG	Barrier-to-autointegration factor	BANF1
11.9525	12.1892	12.2656	10.9605	10.8091	11.2419	2.69692	0.000595492	-1.13193	+	-7.1642	A0A287ALA0	A0A287ALA0	Sus scrofa	A0A287ALA0_PIG	Brain abundant membrane attached signal protein 1	BASP1
11.211	11.7526	11.2238	11.5329	11.7951	11.385	0.336587	0.360859	0.175254		0.815235	I3LCE6	I3LCE6	Sus scrofa	I3LCE6_PIG	Bromodomain adjacent to zinc finger domain 1B	BAZ1B
15.9873	15.8917	15.8936	17.1108	17.1355	17.1509	5.44341	0	1.2082	+	35.8781	A0A5G2QRV6	A0A5G2QRV6	Sus scrofa	A0A5G2QRV6_PIG	Basal cell adhesion molecule	BCAM
12.3349	12.1495	12.3234	13.3558	13.4474	13.5104	4.00631	0	1.16856	+	15.6014	A0A4X1V4F7	A0A4X1V4F7	Sus scrofa	A0A4X1V4F7_PIG	B-cell receptor-associated protein	BCAP29
14.7351	14.837	14.8061	15.9389	15.9052	15.8813	5.26498	0	1.11568	+	32.3663	F1S2A8	F1S2A8	Sus scrofa	F1S2A8_PIG	B-cell receptor-associated protein	BCAP31
16.2516	16.1305	16.2028	17.5045	17.4055	17.4708	4.99667	0	1.26531	+	27.7182	A0A287BER5;A0A5G2RDA5;F1RL80	A0A287BER5;A0A5G2RDA5;F1RL80	Sus scrofa	A0A287BER5_PIG;A0A5G2RDA5_PIG;F1RL80_PIG	Branched-chain-amino-acid aminotransferase;Branched-chain-amino-acid aminotransferase;Branched-chain-amino-acid aminotransferase, mitochondrial	BCAT2
14.3504	14.449	14.4869	15.7208	15.6023	15.6199	4.61262	0	1.21889	+	22.1937	F1RHA0	F1RHA0	Sus scrofa	F1RHA0_PIG	2-oxoisovalerate dehydrogenase subunit alpha	BCKDHA
15.3664	15.3659	15.4487	15.9655	15.8378	15.8969	3.41189	0.000177632	0.50642		11.0059	F1RQL3	F1RQL3	Sus scrofa	F1RQL3_PIG	3-methyl-2-oxobutanoate dehydrogenase (2-methylpropanoyl-transferring)	BCKDHB
14.603	14.5905	14.4917	15.6018	15.6773	15.7105	4.68169	0	1.10144	+	23.0998	A0A5G2QFT3;F1RIR7	A0A5G2QFT3;F1RIR7	Sus scrofa	A0A5G2QFT3_PIG;F1RIR7_PIG	Protein-serine/threonine kinase	BCKDK
10.0072	11.5191	10.7524	13.1808	12.6588	13.1718	2.05735	0.002529	2.24425	+	4.78195	O77737;Q9N1A2	O77737;Q9N1A2	Sus scrofa	B2CL1_PIG;Q9N1A2_PIG	Bcl-2-like protein 1	BCL2L1
15.9803	15.932	15.9576	15.8927	15.8716	15.9506	0.876588	0.0406515	-0.0516666		-1.8827	A0A5G2QQ79	A0A5G2QQ79	Sus scrofa	A0A5G2QQ79_PIG	BCL2 like 13	BCL2L13
12.0787	12.7573	12.7277	12.7048	13.2196	13.2757	0.887521	0.0393619	0.545487		1.90452	A0A286ZJU2;A0A286ZMT9	A0A286ZJU2;A0A286ZMT9	Sus scrofa	A0A286ZJU2_PIG;A0A286ZMT9_PIG	BCL2 associated transcription factor 1	BCLAF1
12.8006	12.6437	12.8313	12.5937	13.1422	12.9156	0.300477	0.464031	0.125289		0.739526	A0A287AIC4;A0A287AY63	A0A287AIC4;A0A287AY63	Sus scrofa	A0A287AIC4_PIG;A0A287AY63_PIG	BCR activator of RhoGEF and GTPase	BCR
14.2012	14.2413	14.3648	15.5352	15.2248	15.2328	3.14011	0.000488506	1.06188	+	9.36454	A0A287AKM3	A0A287AKM3	Sus scrofa	A0A287AKM3_PIG	Mitochondrial chaperone BCS1	BCS1L
16.3319	16.3485	16.4044	18.8268	18.785	18.8151	7.16903	0	2.44736	+	96.9882	F1SQX8	F1SQX8	Sus scrofa	F1SQX8_PIG	D-beta-hydroxybutyrate dehydrogenase, mitochondrial	BDH1
16.1464	16.0208	16.0059	13.2094	13.2986	12.7939	4.27809	0	-2.95707	+	-18.2771	A0A286ZSA7;I3LHC8	A0A286ZSA7;I3LHC8	Sus scrofa	A0A286ZSA7_PIG;I3LHC8_PIG	Dehydrogenase/reductase SDR family member 6	BDH2
17.3355	17.3668	17.3329	15.2791	15.1812	15.2977	6.19799	0	-2.09243	+	-55.4371	A0A5K1UKC5	A0A5K1UKC5	Sus scrofa	A0A5K1UKC5_PIG	Biglycan	BGN
14.0009	14.1025	14.2317	12.8205	12.5102	12.6677	3.68653	0	-1.44554	+	-12.9389	F1RN71	F1RN71	Sus scrofa	F1RN71_PIG	Bleomycin hydrolase	BLMH
13.47	13.5504	13.1104	9.0307	12.8623	12.9855	0.600483	0.104099	-1.75078		-1.34132	A0A4X1W434	A0A4X1W434	Sus scrofa	A0A4X1W434_PIG	Biogenesis of lysosome-related organelles complex 1 subunit 1	BLOC1S1
13.2955	13.3262	13.2081	12.4366	11.7439	12.1704	2.31903	0.00163185	-1.15965	+	-5.66196	A0A480V8U1	A0A480V8U1	Sus scrofa	A0A480V8U1_PIG	Biliverdin reductase A	BLVRA
15.7902	15.6589	15.5672	13.5172	13.8413	13.6021	4.18456	0	-2.01853	+	-17.3092	I3LQH7	I3LQH7	Sus scrofa	I3LQH7_PIG	Biliverdin reductase B	BLVRB
14.5617	14.4426	14.4576	10.041	10.6431	12.2578	2.21266	0.00211369	-3.50671	+	-5.29003	A0A287A7C6	A0A287A7C6	Sus scrofa	A0A287A7C6_PIG	Bone morphogenetic protein 10 preproprotein	BMP10
12.9186	12.6742	12.5495	12.1597	10.9703	12.1907	1.06217	0.0233419	-0.940491		-2.2602	A0A4X1UAX1	A0A4X1UAX1	Sus scrofa	A0A4X1UAX1_PIG	BCL2 interacting protein 1	BNIP1
11.5578	11.806	11.5846	11.9979	12.1869	12.3911	1.76633	0.00464301	0.542511		3.92836	A0A286ZK46;I3LDJ9	A0A286ZK46;I3LDJ9	Sus scrofa	A0A286ZK46_PIG;I3LDJ9_PIG	BCL2 interacting protein 3	BNIP3
13.8022	13.6056	13.177	10.7951	8.323	9.02312	2.26447	0.00176049	-4.14782	+	-5.46866	F1SDF8	F1SDF8	Sus scrofa	F1SDF8_PIG	BolA family member 1	BOLA1
13.0793	13.1767	13.198	10.7344	10.9457	11.0347	4.6992	0	-2.24643	+	-23.3352	A0A5G2RAT5	A0A5G2RAT5	Sus scrofa	A0A5G2RAT5_PIG	BolA family member 3	BOLA3
13.3307	13.0942	12.8704	12.8915	12.0197	11.9044	1.14745	0.0180992	-0.826544		-2.43995	A0A4X1TTC6	A0A4X1TTC6	Sus scrofa	A0A4X1TTC6_PIG	BLOC-1-related complex subunit 7	BORCS7
13.6892	13.6991	13.6272	12.2534	11.1734	11.2633	2.43227	0.00133622	-2.10847	+	-6.08105	A0A286ZQ31	A0A286ZQ31	Sus scrofa	A0A286ZQ31_PIG	Phosphoglycerate mutase	BPGM
13.2221	13.078	13.1237	10.814	11.1525	10.9475	4.45345	0	-2.16994	+	-20.2368	A0A5G2R9J7;F1RWY7	A0A5G2R9J7;F1RWY7	Sus scrofa	A0A5G2R9J7_PIG;F1RWY7_PIG	Biphenyl hydrolase like	BPHL
16.1788	16.1455	16.1165	15.3123	15.8373	15.2962	1.68946	0.00531331	-0.664978		-3.72178	A0A287B6W2;A0A287BLV6;I3LFA0	A0A287B6W2;A0A287BLV6;I3LFA0	Sus scrofa	A0A287B6W2_PIG;A0A287BLV6_PIG;I3LFA0_PIG	Bactericidal permeability-increasing protein	BPI
14.0324	14.03	14.0445	14.0388	14.2962	14.3581	0.933189	0.0338266	0.195377		1.99613	A0A287A5D6;A0A287A722	A0A287A5D6;A0A287A722	Sus scrofa	A0A287A5D6_PIG;A0A287A722_PIG	3'(2'),5'-bisphosphate nucleotidase 1;3'(2'),5'-bisphosphate nucleotidase 1	BPNT1
12.2439	11.9657	12.5193	11.4942	11.8594	11.8782	1.15668	0.0180355	-0.499031		-2.45971	F1RT67	F1RT67	Sus scrofa	IMPA3_PIG	Golgi-resident adenosine 3',5'-bisphosphate 3'-phosphatase	BPNT2
11.558	11.7758	11.0826	10.0871	11.4133	6.73451	0.663571	0.0825389	-2.06045		-1.46422	A0A287AFB6;A0A5G2QTC9;A0A5G2QUJ6	A0A287AFB6;A0A5G2QTC9;A0A5G2QUJ6	Sus scrofa	A0A287AFB6_PIG;A0A5G2QTC9_PIG;A0A5G2QUJ6_PIG	Lys-63-specific deubiquitinase	BRCC3
11.2084	11.6669	11.3659	11.0245	10.8068	12.099	0.0872886	0.915323	-0.103601		-0.245818	F2Z5S6	F2Z5S6	Sus scrofa	F2Z5S6_PIG	BRICK1 subunit of SCAR/WAVE actin nucleating complex	BRK1
9.89091	11.7717	9.68689	12.203	11.6204	12.8242	1.10867	0.0200604	1.76602		2.35765	A0A286ZSF3;I3LPY4	A0A286ZSF3;I3LPY4	Sus scrofa	A0A286ZSF3_PIG;I3LPY4_PIG	Bromodomain and WD repeat domain containing 1	BRWD1
10.2545	9.54517	10.7925	8.74796	10.5238	9.3058	0.45466	0.191879	-0.671565		-1.05477	A0A287AJV7;A0A287APT9;A0A5G2QE92;I3L7U1	A0A287AJV7;A0A287APT9;A0A5G2QE92;I3L7U1	Sus scrofa	A0A287AJV7_PIG;A0A287APT9_PIG;A0A5G2QE92_PIG;I3L7U1_PIG	BSD domain containing 1	BSDC1
14.5674	14.7298	14.6959	16.8908	16.8834	16.8986	5.83007	0	2.22661	+	44.8431	A0A5G2QGZ8;A0A5G2QW86;A0A5G2RDX9	A0A5G2QGZ8;A0A5G2QW86;A0A5G2RDX9	Sus scrofa	A0A5G2QGZ8_PIG;A0A5G2QW86_PIG;A0A5G2RDX9_PIG	Basigin	BSG
14.7056	14.503	14.8109	15.6692	15.7497	15.8398	3.3311	0.000170751	1.07972	+	10.4918	A0A8W4FC76;A0A8W4FQ80	A0A8W4FC76;A0A8W4FQ80	Sus scrofa	A0A8W4FC76_PIG;A0A8W4FQ80_PIG	ADP-ribosyl cyclase/cyclic ADP-ribose hydrolase	BST1
11.1072	11.7895	11.6134	14.6605	14.5407	14.3449	3.75021	0	3.01202	+	13.4314	A0A287A9J8	A0A287A9J8	Sus scrofa	A0A287A9J8_PIG	Bone marrow stromal cell antigen 2	BST2
15.2297	15.528	15.4895	13.9573	14.4245	14.4425	2.46015	0.00111232	-1.14098	+	-6.18814	A0A287BJ88;F2Z5H8	A0A287BJ88;F2Z5H8	Sus scrofa	A0A287BJ88_PIG;F2Z5H8_PIG	Transcription factor BTF3	BTF3
17.5553	17.6995	17.7971	17.4729	16.6621	17.1258	1.14531	0.0181246	-0.597019		-2.4354	A0A4X1WB15	A0A4X1WB15	Sus scrofa	A0A4X1WB15_PIG	Transcription factor BTF3	BTF3L4
13.1469	13.0881	13.1158	12.9712	12.5474	12.6418	1.42536	0.0102486	-0.396801		-3.06287	A0A4X1SFI9	A0A4X1SFI9	Sus scrofa	A0A4X1SFI9_PIG	BUB3 mitotic checkpoint protein	BUB3
11.3473	11.4723	11.1378	10.5458	9.45119	11.4421	0.649924	0.0864751	-0.839419		-1.43764	K7N7E9	K7N7E9	Sus scrofa	K7N7E9_PIG	Protein BUD31 homolog	BUD31
12.8961	13.2197	13.0271	13.1239	12.699	13.3667	0.0239992	0.976777	0.0155404		0.0717583	A0A287BJF3	A0A287BJF3	Sus scrofa	A0A287BJF3_PIG	Basic leucine zipper and W2 domains 1	BZW1
14.2578	14.1669	14.0531	14.3831	14.5179	14.4816	1.86747	0.00387091	0.301582		4.21161	A0A287BQI6	A0A287BQI6	Sus scrofa	A0A287BQI6_PIG	eIF5-mimic protein 1	BZW2
11.1865	11.3329	11.8449	11.2866	11.3377	11.5045	0.13814	0.858354	-0.0785507		-0.373766	A0A287A947	A0A287A947	Sus scrofa	A0A287A947_PIG	Chromosome 14 C1orf198 homolog	C14H1orf198
13.4208	13.119	13.0721	14.3282	14.3988	14.3458	3.31083	0.000169412	1.15362	+	10.3664	A0A287ABE0	A0A287ABE0	Sus scrofa	A0A287ABE0_PIG	Small membrane A-kinase anchor protein	C15H2orf88
11.7946	12.2901	12.5276	12.7005	13.226	12.7739	1.2056	0.0157594	0.696029		2.56531	F1SJI8	F1SJI8	Sus scrofa	F1SJI8_PIG	Chromosome 1 C15orf61 homolog	C1H15orf61
12.2693	12.489	12.4072	9.33726	8.67574	10.227	2.55234	0.00098932	-2.97516	+	-6.55357	A0A4X1W0H9;A0A5G2QLJ8;A0A5G2QNN2	A0A4X1W0H9;A0A5G2QLJ8;A0A5G2QNN2	Sus scrofa	A0A4X1W0H9_PIG;A0A5G2QLJ8_PIG;A0A5G2QNN2_PIG	Complement C1q B chain	C1QB
17.4099	17.4776	17.5466	18.7892	18.7456	18.7555	5.18374	0	1.28544	+	30.8826	A0A0D5BWD2;A0A286ZUP1	A0A0D5BWD2;A0A286ZUP1	Sus scrofa	A0A0D5BWD2_PIG;A0A286ZUP1_PIG	Complement component 1 Q subcomponent-binding protein, mitochondrial;Complement component 1 Q subcomponent-binding protein, mitochondrial	C1QBP
13.9984	13.8643	13.7484	10.2014	10.2344	10.4837	5.19395	0	-3.56387	+	-31.0653	A0A286ZSJ7	A0A286ZSJ7	Sus scrofa	A0A286ZSJ7_PIG	Complement C1q C chain	C1QC
12.4645	12.4531	12.6655	9.30315	12.3604	12.5808	0.452239	0.193909	-1.11292		-1.04995	A0A287AEP6	A0A287AEP6	Sus scrofa	A0A287AEP6_PIG	Small acidic protein	C2H11orf58
13.1626	13.1598	13.0554	10.1579	10.5801	11.4548	2.47463	0.00112088	-2.39502	+	-6.24437	F1RU27	F1RU27	Sus scrofa	F1RU27_PIG	Chromosome 2 C11orf68 homolog	C2H11orf68
11.7266	12.2021	12.2063	12.6351	11.9862	12.4959	0.574978	0.113747	0.327399		1.29156	A0A4X1UCU8;F1RKL8	A0A4X1UCU8;F1RKL8	Sus scrofa	A0A4X1UCU8_PIG;F1RKL8_PIG	Glutaredoxin-like protein	C2H5orf63
17.0715	17.0458	17.0473	14.2485	14.3403	14.3085	7.18315	0	-2.75573	+	-97.7797	A0A5G2RG14	A0A5G2RG14	Sus scrofa	A0A5G2RG14_PIG	Complement C3	C3
14.5489	14.5168	14.4703	12.8258	12.5713	12.7189	4.70329	0	-1.80668	+	-23.3907	A0A5G2QCL1;A0A8W4FKZ4	A0A5G2QCL1;A0A8W4FKZ4	Sus scrofa	A0A5G2QCL1_PIG;A0A8W4FKZ4_PIG	Complement C4A (Rodgers blood group)	C4A
14.7851	14.599	14.7808	13.4222	13.3583	13.337	4.45879	0	-1.34917	+	-20.2995	A0A287BTH4;F1S0J2	A0A287BTH4;F1S0J2	Sus scrofa	A0A287BTH4_PIG;F1S0J2_PIG	Complement component 4 binding protein alpha	C4BPA
11.8442	11.9654	11.418	8.76989	8.26661	11.4381	1.05998	0.0233989	-2.25103		-2.25564	F1RSQ0	F1RSQ0	Sus scrofa	F1RSQ0_PIG	Chromosome 4 C8orf82 homolog	C4H8orf82
13.849	13.6321	13.6837	8.32636	10.7682	10.8086	1.98527	0.0027225	-3.75389	+	-4.55922	A0A286ZKB4;A0A287AIM8;A0A287AWP8;F1SME1	A0A286ZKB4;A0A287AIM8;A0A287AWP8;F1SME1	Sus scrofa	A0A286ZKB4_PIG;A0A287AIM8_PIG;A0A287AWP8_PIG;F1SME1_PIG	Complement C5	C5
13.2931	13.0883	13.0036	10.8933	10.9995	11.2638	3.92299	0	-2.07614	+	-14.8606	A0A287A018	A0A287A018	Sus scrofa	A0A287A018_PIG	Protein C10	C5H12orf57
15.6353	15.4254	15.5197	14.7949	16.022	16.0785	0.0881966	0.914401	0.105015		0.248184	A0A5G2R8T9;A0A8W4FL34;F1SMI8	A0A5G2R8T9;A0A8W4FL34;F1SMI8	Sus scrofa	A0A5G2R8T9_PIG;A0A8W4FL34_PIG;F1SMI8_PIG	Complement component C6	C6
10.5283	8.68637	10.5791	12.5089	12.4836	12.656	1.85974	0.00396122	2.6182	+	4.18951	A0A8W4FP51	A0A8W4FP51	Sus scrofa	A0A8W4FP51_PIG	Chromosome 6 C19orf12 homolog	C6H19orf12
13.4228	13.0177	13.105	9.02618	9.27468	10.2882	3.07645	0.000473868	-3.65215	+	-9.01461	F1SMJ1	F1SMJ1	Sus scrofa	F1SMJ1_PIG	Complement C7	C7
13.5275	13.552	13.4697	8.67753	12.1459	10.6645	1.40081	0.0110031	-3.02044	+	-3.00522	F1S788	F1S788	Sus scrofa	F1S788_PIG	Complement C8 alpha chain	C8A
12.5935	12.6613	12.4874	9.5114	9.03142	8.77472	4.0139	0	-3.47489	+	-15.6707	A0A287AT36;A0A5G2QNM7;F1S790	A0A287AT36;A0A5G2QNM7;F1S790	Sus scrofa	A0A287AT36_PIG;A0A5G2QNM7_PIG;F1S790_PIG	Complement component C8 beta chain	C8B
13.7947	13.7376	13.5275	11.1564	10.9922	10.2518	3.24327	0.000257967	-2.88645	+	-9.95849	A0A287AFQ4	A0A287AFQ4	Sus scrofa	A0A287AFQ4_PIG	Complement C8 gamma chain	C8G
13.8994	13.6572	13.7282	11.9264	11.1896	11.5892	3.20902	0.0002526	-2.19324	+	-9.7575	A0A287BH90;A0A8W4F8A6	A0A287BH90;A0A8W4F8A6	Sus scrofa	A0A287BH90_PIG;A0A8W4F8A6_PIG	Complement component C9	C9
13.9528	13.4037	13.5926	10.1318	11.8312	11.843	1.80326	0.0042997	-2.38106	+	-4.03024	A0A287AI92	A0A287AI92	Sus scrofa	A0A287AI92_PIG	Carbonic anhydrase	CA1
13.0808	12.0897	12.2919	14.5587	15.7283	15.5611	2.38301	0.00142265	2.79525	+	5.89571	A0A287B0I5;I3L5M4	A0A287B0I5;I3L5M4	Sus scrofa	A0A287B0I5_PIG;I3L5M4_PIG	Carbonic anhydrase 14	CA14
14.3263	14.4592	14.4406	11.0207	11.1705	11.9242	3.37136	0.000173913	-3.03693	+	-10.7451	F1RXC2	F1RXC2	Sus scrofa	F1RXC2_PIG	Carbonic anhydrase	CA2
13.4562	13.5887	13.6382	9.43305	9.25323	9.3371	6.21994	0	-4.21993	+	-56.1427	Q5S1S4	Q5S1S4	Sus scrofa	CAH3_PIG	Carbonic anhydrase 3	CA3
14.3088	14.5031	14.5053	17.4395	17.4674	17.4209	5.84231	0	3.00356	+	45.1607	A0A8D1ZCQ4;F1S1C3	A0A8D1ZCQ4;F1S1C3	Sus scrofa	A0A8D1ZCQ4_PIG;F1S1C3_PIG	Carbonic anhydrase 4	CA4
13.1213	12.9157	12.9515	10.5816	10.7544	10.9818	4.1364	0	-2.22353	+	-16.8306	F1SMX5	F1SMX5	Sus scrofa	F1SMX5_PIG	Calcium-binding protein 39	CAB39
9.86709	9.8299	8.99071	12.0366	11.8589	12.1222	2.92746	0.000445318	2.44337	+	8.24208	A0A287AB87;A0A8W4F884;A0A8W4F966;A0A8W4F9L0;A0A8W4FAG5;A0A8W4FEG8;A0A8W4FF19;A0A8W4FNC0;A0A8W4FNT5;I3LM43	A0A287AB87;A0A8W4F884;A0A8W4F966;A0A8W4F9L0;A0A8W4FAG5;A0A8W4FEG8;A0A8W4FF19;A0A8W4FNC0;A0A8W4FNT5;I3LM43	Sus scrofa	A0A287AB87_PIG;A0A8W4F884_PIG;A0A8W4F966_PIG;A0A8W4F9L0_PIG;A0A8W4FAG5_PIG;A0A8W4FEG8_PIG;A0A8W4FF19_PIG;A0A8W4FNC0_PIG;A0A8W4FNT5_PIG;I3LM43_PIG	Voltage-dependent L-type calcium channel subunit alpha	CACNA1C
16.1017	16.1615	16.1094	16.3863	16.4153	16.3577	3.32441	0.000170079	0.262222		10.4502	A0A287AP40;A0A287BIN3;A0A288CG38	A0A287AP40;A0A287BIN3;A0A288CG38	Sus scrofa	A0A287AP40_PIG;A0A287BIN3_PIG;A0A288CG38_PIG	Calcium voltage-gated channel auxiliary subunit alpha2delta 1	CACNA2D1
11.2806	11.3413	11.1144	10.8566	11.9052	12.3472	0.43886	0.205933	0.457567		1.02326	A0A286ZP52;A0A287A6B3;A0A287AL78;A0A287BIE3;A0A5G2R3P3;F1RWA1	A0A286ZP52;A0A287A6B3;A0A287AL78;A0A287BIE3;A0A5G2R3P3;F1RWA1	Sus scrofa	A0A286ZP52_PIG;A0A287A6B3_PIG;A0A287AL78_PIG;A0A287BIE3_PIG;A0A5G2R3P3_PIG;F1RWA1_PIG	Voltage-dependent L-type calcium channel subunit beta-2	CACNB2
12.876	13.1663	12.9941	11.0785	11.3851	11.2336	3.88827	0	-1.77975	+	-14.562	A0A5G2R457;F1S710	A0A5G2R457;F1S710	Sus scrofa	A0A5G2R457_PIG;F1S710_PIG	Calcyclin-binding protein	CACYBP
10.6694	10.6771	10.9817	8.50104	10.5305	9.57199	0.977639	0.0296471	-1.24153		-2.08619	I3LLT2	I3LLT2	Sus scrofa	I3LLT2_PIG	Carbamoyl-phosphate synthetase 2, aspartate transcarbamylase, and dihydroorotase	CAD
16.2559	15.6154	15.419	16.6726	15.9815	15.9523	0.564092	0.118628	0.438651		1.2703	A0A5G2QF38	A0A5G2QF38	Sus scrofa	A0A5G2QF38_PIG	Cell adhesion molecule 3	CADM3
10.1144	10.3731	10.0934	9.41226	8.8744	7.71425	1.39818	0.0111225	-1.52664	+	-2.99909	A0A5G2QKC1;A0A5G2QZL4;F1RWF7	A0A5G2QKC1;A0A5G2QZL4;F1RWF7	Sus scrofa	A0A5G2QKC1_PIG;A0A5G2QZL4_PIG;F1RWF7_PIG	Calcium-binding and coiled-coil domain-containing protein 2	CALCOCO2
15.7364	15.7223	15.7859	14.8549	14.9866	14.9122	4.38266	0	-0.830288		-19.422	A0A286ZUH0;I3L650	A0A286ZUH0;I3L650	Sus scrofa	A0A286ZUH0_PIG;I3L650_PIG	Caldesmon 1	CALD1
17.4211	17.435	17.4117	16.3522	16.2434	16.2831	5.38961	0	-1.12972	+	-34.781	A0A5G2Q7N5;F2Z5G3	A0A5G2Q7N5;F2Z5G3	Sus scrofa	A0A5G2Q7N5_PIG;F2Z5G3_PIG	Calmodulin 3;Calmodulin 1	CALM3
16.762	16.848	16.8608	14.9412	14.9778	14.9249	6.15241	0	-1.87565	+	-53.9998	P28491	P28491	Sus scrofa	CALR_PIG	Calreticulin	CALR
16.0241	16.0511	16.0326	16.2636	16.294	16.27	4.40139	0	0.23999		19.6344	A0A8D0QQ23	A0A8D0QQ23	Sus scrofa	A0A8D0QQ23_PIG	Calumenin	CALU
13.1479	12.8873	12.9476	9.72151	9.73905	9.32457	4.57458	0	-3.39922	+	-21.7096	A0A287AZS7;F1SQF8	A0A287AZS7;F1SQF8	Sus scrofa	A0A287AZS7_PIG;F1SQF8_PIG	Calcium/calmodulin dependent protein kinase I	CAMK1
9.89157	9.33201	10.2495	8.25559	8.67213	9.80051	NaN	1	0		NaN	I3LNH4	I3LNH4	Sus scrofa	I3LNH4_PIG	Calcium/calmodulin dependent protein kinase ID	CAMK1D
13.733	13.4268	13.2181	13.7472	13.569	13.3098	0.158056	0.832408	0.0827239		0.421678	A0A8W4F7J7	A0A8W4F7J7	Sus scrofa	A0A8W4F7J7_PIG	calcium/calmodulin-dependent protein kinase	CAMK2A
16.8027	16.6661	16.6908	16.8799	16.9237	16.8996	1.83803	0.00408772	0.181229		4.12778	A0A5G2QQK7;F1SSH3	A0A5G2QQK7;F1SSH3	Sus scrofa	A0A5G2QQK7_PIG;F1SSH3_PIG	calcium/calmodulin-dependent protein kinase	CAMK2B
16.9198	16.943	16.9956	16.8503	16.5563	16.5222	1.35909	0.0120983	-0.309839		-2.90852	A0A287AHX0	A0A287AHX0	Sus scrofa	A0A287AHX0_PIG	calcium/calmodulin-dependent protein kinase	CAMK2D
14.3134	14.1693	14.0794	14.2003	14.3698	14.1605	0.236026	0.689178	0.0561797		0.600184	A0A286ZVC8;A0A287BCC5;A0A287BS43	A0A286ZVC8;A0A287BCC5;A0A287BS43	Sus scrofa	A0A286ZVC8_PIG;A0A287BCC5_PIG;A0A287BS43_PIG	calcium/calmodulin-dependent protein kinase	CAMK2G
11.6603	11.4618	11.1817	11.6855	10.5622	10.576	0.549705	0.125388	-0.493404		-1.24216	A0A287AT01;F1RNP6	A0A287AT01;F1RNP6	Sus scrofa	A0A287AT01_PIG;F1RNP6_PIG	calcium/calmodulin-dependent protein kinase	CAMKK2
12.0608	12.1537	12.0748	12.3588	12.448	12.4309	2.86652	0.000514395	0.316171		7.94389	A0A287AAY2	A0A287AAY2	Sus scrofa	A0A287AAY2_PIG	Guided entry of tail-anchored proteins factor	CAMLG
14.7123	14.713	14.6355	13.926	13.6339	13.776	3.30053	0.000168224	-0.908283		-10.3032	A0A5G2QFU2;F1RYI3;F2Z5R6	A0A5G2QFU2;F1RYI3;F2Z5R6	Sus scrofa	A0A5G2QFU2_PIG;F1RYI3_PIG;F2Z5R6_PIG	Cullin associated and neddylation dissociated 1	CAND1
15.1429	15.0135	15.0411	14.7004	14.538	14.5664	2.72521	0.000604091	-0.464259		-7.28929	F1SQ89	F1SQ89	Sus scrofa	F1SQ89_PIG	Cullin associated and neddylation dissociated 2 (putative)	CAND2
17.4055	17.5273	17.5496	17.8073	17.8178	17.8223	2.69259	0.000666273	0.321651		7.14519	A0A4X1VV61;F1S441	A0A4X1VV61;F1S441	Sus scrofa	A0A4X1VV61_PIG;F1S441_PIG	Calnexin	CANX
14.4688	14.5788	14.5493	12.6449	12.8015	12.9604	4.23914	0	-1.73002	+	-17.8677	F1SMC0	F1SMC0	Sus scrofa	F1SMC0_PIG	Adenylyl cyclase-associated protein	CAP1
16.4906	16.54	16.5051	15.8705	15.8292	15.8479	5.40211	0	-0.662716		-35.033	F1RUJ0	F1RUJ0	Sus scrofa	F1RUJ0_PIG	Adenylyl cyclase-associated protein	CAP2
13.5838	13.662	13.4297	10.4346	11.1488	11.0141	3.52036	0.000189474	-2.69265	+	-11.7339	A0A287B8B6;A0A287BAC5	A0A287B8B6;A0A287BAC5	Sus scrofa	A0A287B8B6_PIG;A0A287BAC5_PIG	Capping actin protein, gelsolin like;Capping actin protein, gelsolin like	CAPG
16.768	16.8664	16.8199	15.4528	15.6435	15.6566	4.17344	0	-1.23378	+	-17.1976	P35750	P35750	Sus scrofa	CAN1_PIG	Calpain-1 catalytic subunit	CAPN1
15.5261	15.5174	15.5762	14.9684	15.0768	15.0579	3.72753	0	-0.505542		-13.2539	A0A5G2QPE1;I3LQD3	A0A5G2QPE1;I3LQD3	Sus scrofa	A0A5G2QPE1_PIG;I3LQD3_PIG	Calpain-2 catalytic subunit	CAPN2
16.0071	16.1416	16.1068	15.3744	15.4677	15.2941	3.40797	0.000177049	-0.706427		-10.9805	P04574	P04574	Sus scrofa	CPNS1_PIG	Calpain small subunit 1	CAPNS1
13.6518	13.6162	13.7313	13.7362	13.6778	13.6372	0.144217	0.851109	0.0172997		0.388504	A0A287BDU1;F1SGS6	A0A287BDU1;F1SGS6	Sus scrofa	A0A287BDU1_PIG;F1SGS6_PIG	Cell cycle associated protein 1;Caprin-1 isoform 1	CAPRIN1
14.2785	14.4546	14.5614	13.7904	13.8583	13.7348	2.67933	0.000736904	-0.636995		-7.08735	A0A8W4FH92;A0PFK5	A0A8W4FH92;A0PFK5	Sus scrofa	A0A8W4FH92_PIG;CAZA1_PIG	F-actin-capping protein subunit alpha;F-actin-capping protein subunit alpha-1	CAPZA1
16.3801	16.3564	16.3801	16.3249	16.5112	16.444	0.422404	0.223088	0.0545171		0.990289	A0A5S8KXS2;Q29221	A0A5S8KXS2;Q29221	Sus scrofa	A0A5S8KXS2_PIG;CAZA2_PIG	F-actin-capping protein subunit alpha;F-actin-capping protein subunit alpha-2	CAPZA2
15.6425	15.4378	15.2922	16.3466	16.2689	16.277	2.88552	0.000517375	0.839977		8.03579	A0A287AP52;A0A5G2RIJ3;A0A5K1U188	A0A287AP52;A0A5G2RIJ3;A0A5K1U188	Sus scrofa	A0A287AP52_PIG;A0A5G2RIJ3_PIG;A0A5K1U188_PIG	F-actin-capping protein subunit beta	CAPZB
12.1414	12.0528	11.7448	9.78795	11.1348	10.7504	1.56424	0.00720996	-1.42194	+	-3.4001	A0A287BLW3	A0A287BLW3	Sus scrofa	A0A287BLW3_PIG	Caspase recruitment domain family member 10	CARD10
11.2881	10.8919	10.5004	11.8026	11.8695	12.1742	1.84447	0.0040967	1.05534	+	4.14601	A0A286ZVX0;A0A5G2QYA2;A0A5G2R909;F1SUD8	A0A286ZVX0;A0A5G2QYA2;A0A5G2R909;F1SUD8	Sus scrofa	A0A286ZVX0_PIG;A0A5G2QYA2_PIG;A0A5G2R909_PIG;F1SUD8_PIG	Caspase recruitment domain family member 19	CARD19
13.5234	13.5743	13.73	12.0394	12.0965	10.4439	1.72647	0.00513128	-2.08262	+	-3.82034	A0A4X1VPW4	A0A4X1VPW4	Sus scrofa	A0A4X1VPW4_PIG	Calcium regulated heat stable protein 1	CARHSP1
10.6095	11.2578	11.5301	10.4864	11.1431	10.8564	0.384332	0.268496	-0.30387		-0.913348	A0A5G2RB99;A0A8W4FG00;F1RYA3	A0A5G2RB99;A0A8W4FG00;F1RYA3	Sus scrofa	A0A5G2RB99_PIG;A0A8W4FG00_PIG;F1RYA3_PIG	Cysteine--tRNA ligase, cytoplasmic;Cysteine--tRNA ligase, cytoplasmic;Cysteine--tRNA ligase, cytoplasmic	CARS1
14.2279	14.0525	14.0074	14.825	15.0112	14.9732	3.17243	0.000315559	0.84053		9.547	A0A287A2J3	A0A287A2J3	Sus scrofa	A0A287A2J3_PIG	cysteine--tRNA ligase	CARS2
11.9433	12.0943	12.3503	8.51034	14.4276	14.0356	0.0344795	0.968395	0.195209		0.101983	A0A5G2Q877;A0A5G2RAD8;A0A5G2RKB8;A0A8W4F8E2;K7GSB2	A0A5G2Q877;A0A5G2RAD8;A0A5G2RKB8;A0A8W4F8E2;K7GSB2	Sus scrofa	A0A5G2Q877_PIG;A0A5G2RAD8_PIG;A0A5G2RKB8_PIG;A0A8W4F8E2_PIG;K7GSB2_PIG	Calcium/calmodulin dependent serine protein kinase	CASK
9.05536	10.8728	11.0114	8.39805	10.8972	11.0788	NaN	1	0		NaN	A0A287BC09	A0A287BC09	Sus scrofa	A0A287BC09_PIG	CASK interacting protein 2	CASKIN2
13.251	13.1422	13.0576	11.7379	11.5669	12.2766	2.36647	0.00141512	-1.28979	+	-5.83453	A0A287A3E4;A0A287AZZ1;A0A8D1LRN3	A0A287A3E4;A0A287AZZ1;A0A8D1LRN3	Sus scrofa	A0A287A3E4_PIG;A0A287AZZ1_PIG;A0A8D1LRN3_PIG	Caspase-3	CASP3
12.1302	12.9384	13.0194	12.1693	11.1167	10.3854	1.17236	0.0172629	-1.4722		-2.49336	A0A287AGZ2;K9J6J4	A0A287AGZ2;K9J6J4	Sus scrofa	A0A287AGZ2_PIG;K9J6J4_PIG	Caspase 7	CASP7
18.4054	18.4778	18.4952	18.6976	18.6713	18.58	1.87234	0.00367922	0.190178		4.22561	F1SAW8	F1SAW8	Sus scrofa	F1SAW8_PIG	Calsequestrin	CASQ2
16.9606	17.0362	17.1016	15.5926	15.6015	15.5324	5.22219	0	-1.4573	+	-31.5762	A0A287A526	A0A287A526	Sus scrofa	A0A287A526_PIG	Calpastatin	CAST
15.3797	15.4957	15.4892	13.9976	13.9291	13.9002	5.2386	0	-1.51254	+	-31.8769	A0A4X1SSR6	A0A4X1SSR6	Sus scrofa	A0A4X1SSR6_PIG	Catalase	CAT
15.0856	15.2098	15.1449	16.4294	16.3635	16.3042	4.74264	0	1.21894	+	23.9298	A0A286ZJQ9;Q6RVA9	A0A286ZJQ9;Q6RVA9	Sus scrofa	A0A286ZJQ9_PIG;CAV1_PIG	Caveolin;Caveolin-1	CAV1
14.2307	14.2976	14.3212	15.1583	15.1324	15.0612	4.51683	0	0.834094		20.9948	Q2QLE2	Q2QLE2	Sus scrofa	CAV2_PIG	Caveolin-2	CAV2
15.315	15.0414	15.0952	17.8959	17.8515	18.0249	5.02327	0	2.77358	+	28.1477	Q3ZDQ5	Q3ZDQ5	Sus scrofa	CAV3_PIG	Caveolin-3	CAV3
18.9641	18.9551	18.9322	19.3937	19.4593	19.4219	4.62402	0	0.474454		22.3408	A0A286ZZ97	A0A286ZZ97	Sus scrofa	A0A286ZZ97_PIG	Caveolae associated protein 1	CAVIN1
16.8785	16.8214	16.8868	17.4993	17.4581	17.4946	4.85532	0	0.621784		25.5424	I3LDR9	I3LDR9	Sus scrofa	I3LDR9_PIG	Caveolae associated protein 2	CAVIN2
15.8175	15.8242	15.784	15.8869	15.8692	15.9106	2.01316	0.00259184	0.0803299		4.64446	F1RMM0	F1RMM0	Sus scrofa	F1RMM0_PIG	Caveolae associated protein 3	CAVIN3
10.1753	9.93912	9.22762	9.3891	10.5961	8.9174	NaN	1	0		NaN	A0A286ZW04;A0A287A0I6;A0A5G2R2L4;A0A5G2R5I3	A0A286ZW04;A0A287A0I6;A0A5G2R2L4;A0A5G2R5I3	Sus scrofa	A0A286ZW04_PIG;A0A287A0I6_PIG;A0A5G2R2L4_PIG;A0A5G2R5I3_PIG	Core-binding factor subunit beta	CBFB
14.9937	14.9186	15.0341	16.1432	16.1796	16.214	5.14943	0	1.19681	+	30.2767	F1RIX8	F1RIX8	Sus scrofa	F1RIX8_PIG	3-ketoacyl-[acyl-carrier-protein] reductase beta subunit	CBR4
14.4871	14.289	14.4471	12.9523	12.9084	13.025	4.50428	0	-1.44582	+	-20.8425	A0A8W4FQN3;F1RWH1	A0A8W4FQN3;F1RWH1	Sus scrofa	A0A8W4FQN3_PIG;F1RWH1_PIG	Chromobox 1	CBX1
13.1139	13.1647	13.2053	11.4607	12.0224	12.0632	2.58577	0.000947727	-1.31253	+	-6.69058	A0A4X1TVI4;A0A4X1U0R7	A0A4X1TVI4;A0A4X1U0R7	Sus scrofa	A0A4X1TVI4_PIG;A0A4X1U0R7_PIG	Chromobox 3	CBX3
13.7131	5.39831	9.36952	9.74623	7.98934	8.70123	0.0995852	0.902893	-0.681383		-0.277585	A0A287APB8;F2Z5T3	A0A287APB8;F2Z5T3	Sus scrofa	A0A287APB8_PIG;F2Z5T3_PIG	Chromobox 5	CBX5
11.9187	11.6184	11.7036	12.008	11.98	12.2056	1.30433	0.0132922	0.317658		2.78387	A0A286ZYY3;A0A287AGD1;A0A5G2QE08;A0A5G2RGW8;F1SUH2	A0A286ZYY3;A0A287AGD1;A0A5G2QE08;A0A5G2RGW8;F1SUH2	Sus scrofa	A0A286ZYY3_PIG;A0A287AGD1_PIG;A0A5G2QE08_PIG;A0A5G2RGW8_PIG;F1SUH2_PIG	Cell division cycle and apoptosis regulator 1	CCAR1
14.0196	13.806	13.7449	14.5857	14.6543	14.4994	2.80364	0.000501247	0.722978		7.64637	F1RMA3	F1RMA3	Sus scrofa	F1RMA3_PIG	Cell cycle and apoptosis regulator 2	CCAR2
12.5151	12.2448	12.2949	10.2311	10.218	10.3882	4.50463	0	-2.07251	+	-20.8466	F1S924	F1S924	Sus scrofa	F1S924_PIG	Coiled-coil domain containing 124	CCDC124
12.4962	11.971	12.1519	9.19504	12.1591	12.5088	0.360569	0.309349	-0.918721		-0.864769	I3LEG5	I3LEG5	Sus scrofa	I3LEG5_PIG	Coiled-coil domain containing 125	CCDC125
11.2531	11.0168	11.5695	12.041	12.5671	12.4868	2.04399	0.00251595	1.08517	+	4.74006	P0C267	P0C267	Sus scrofa	CC127_PIG	Coiled-coil domain-containing protein 127	CCDC127
14.655	14.5717	14.5686	14.6231	14.6305	14.5832	0.162994	0.824135	0.0138137		0.433393	F1RZC6	F1RZC6	Sus scrofa	F1RZC6_PIG	Coiled-coil domain containing 141	CCDC141
12.6765	12.6647	12.3951	12.1024	12.4595	11.8534	1.04228	0.0246892	-0.44031		-2.2189	A0A286ZPM3;A0A5G2RD19	A0A286ZPM3;A0A5G2RD19	Sus scrofa	A0A286ZPM3_PIG;A0A5G2RD19_PIG	Coiled-coil domain-containing protein 22	CCDC22
15.0415	14.7347	14.9745	13.2236	13.197	13.0138	3.99808	0	-1.7721	+	-15.5267	A0A286ZPZ0;A0A286ZUR6;A0A287BPM3;F1SF94	A0A286ZPZ0;A0A286ZUR6;A0A287BPM3;F1SF94	Sus scrofa	A0A286ZPZ0_PIG;A0A286ZUR6_PIG;A0A287BPM3_PIG;F1SF94_PIG	Coiled-coil domain containing 30	CCDC30
11.9394	11.7737	11.8021	12.5248	11.2909	11.6493	0.0150082	0.98398	-0.0167662		-0.0453091	I3LAE8	I3LAE8	Sus scrofa	I3LAE8_PIG	PAT complex subunit CCDC47	CCDC47
12.043	11.8889	12.0106	12.9586	12.9774	13.0402	4.35153	0	1.01125	+	19.0739	A0A287BH66;F1SKM5	A0A287BH66;F1SKM5	Sus scrofa	A0A287BH66_PIG;F1SKM5_PIG	Coiled-coil domain containing 51	CCDC51
12.0791	12.0731	11.9286	9.41313	11.2654	11.3487	1.00024	0.0278019	-1.35121		-2.13234	A0A287A1K3;F1RG04	A0A287A1K3;F1RG04	Sus scrofa	A0A287A1K3_PIG;F1RG04_PIG	Coiled-coil domain containing 6	CCDC6
11.6857	11.8937	12.2232	12.61	12.3886	12.7339	1.5858	0.00672749	0.643305		3.45424	A0A4X1TT02	A0A4X1TT02	Sus scrofa	A0A4X1TT02_PIG	Coiled-coil domain containing 69	CCDC69
11.0947	11.5403	11.4673	11.1358	11.5397	11.3136	0.07318	0.929693	-0.0377309		-0.208633	F1STU7	F1STU7	Sus scrofa	F1STU7_PIG	Coiled-coil domain containing 90B	CCDC90B
12.872	12.6785	12.7467	12.4822	12.6705	12.6055	1.06716	0.022761	-0.179648		-2.27059	A0A287ATN9	A0A287ATN9	Sus scrofa	A0A287ATN9_PIG	Coiled-coil domain-containing protein 93	CCDC93
12.3166	11.9826	12.1877	9.69139	8.53301	10.4903	1.9638	0.00275446	-2.59075	+	-4.49438	F1S3P6;O19113	F1S3P6;O19113	Sus scrofa	F1S3P6_PIG;CCN2_PIG	CCN family member 2	CCN2
12.0876	12.2142	12.075	12.2109	12.1862	12.392	0.808215	0.0502298	0.137396		1.74723	A0A5G2QXE9;I3L5S3	A0A5G2QXE9;I3L5S3	Sus scrofa	A0A5G2QXE9_PIG;I3L5S3_PIG	Cyclin Y like 1	CCNYL1
11.9087	11.0212	10.7446	9.30474	9.77264	8.38016	1.73516	0.00487251	-2.07232	+	-3.84373	A0A286ZIZ7;Q6PWT7	A0A286ZIZ7;Q6PWT7	Sus scrofa	A0A286ZIZ7_PIG;CCS_PIG	Superoxide dismutase copper chaperone;Copper chaperone for superoxide dismutase	CCS
16.7027	16.639	16.6393	15.8582	15.8655	15.8193	5.23437	0	-0.812696		-31.7992	D0G0C8	D0G0C8	Sus scrofa	D0G0C8_PIG	T-complex protein 1 subunit beta	CCT2
16.9409	16.9354	16.9456	16.4283	16.4718	16.4398	5.4987	0	-0.49401		-37.0413	A0A287AUX8	A0A287AUX8	Sus scrofa	A0A287AUX8_PIG	T-complex protein 1 subunit gamma	CCT3
15.751	15.6173	15.6483	15.1933	15.252	15.2028	3.29898	0.000167963	-0.456203		-10.2937	A0A4X1WBL9	A0A4X1WBL9	Sus scrofa	A0A4X1WBL9_PIG	T-complex protein 1 subunit delta	CCT4
15.9327	15.8683	15.7653	15.3977	15.3596	15.3006	3.05939	0.000470263	-0.502825		-8.92289	A0A8D1QR27;I3LR32	A0A8D1QR27;I3LR32	Sus scrofa	A0A8D1QR27_PIG;I3LR32_PIG	T-complex protein 1 subunit epsilon	CCT5
16.0234	16.038	16.039	15.707	15.6831	15.6723	5.15161	0	-0.346		-30.3147	I3L9J4	I3L9J4	Sus scrofa	I3L9J4_PIG	Chaperonin containing TCP1 subunit 6A	CCT6A
15.6991	15.5994	15.5718	14.6825	14.7782	14.7875	4.16063	0	-0.874078		-17.0697	D0G0C9	D0G0C9	Sus scrofa	D0G0C9_PIG	T-complex protein 1 subunit eta	CCT7
16.4474	16.359	16.4013	15.7966	15.8822	15.8158	4.01683	0	-0.571054		-15.6975	I3LCA2	I3LCA2	Sus scrofa	I3LCA2_PIG	T-complex protein 1 subunit theta	CCT8
12.9764	12.3527	12.8752	12.1937	11.255	11.3298	1.47897	0.00903216	-1.14195	+	-3.19077	A0A5G2RAU8;I3L7N6	A0A5G2RAU8;I3L7N6	Sus scrofa	A0A5G2RAU8_PIG;I3L7N6_PIG	CCZ1/INTU/HSP4 first Longin domain-containing protein;Vacuolar fusion protein CCZ1 homolog	CCZ1
12.0581	12.096	12.1058	11.1334	11.0758	10.8994	3.89436	0	-1.0504	+	-14.614	A0A5G2Q991;A0A5G2R5W3;A0A8W4FDJ2;K7GKY0;K7GP25	A0A5G2Q991;A0A5G2R5W3;A0A8W4FDJ2;K7GKY0;K7GP25	Sus scrofa	A0A5G2Q991_PIG;A0A5G2R5W3_PIG;A0A8W4FDJ2_PIG;K7GKY0_PIG;K7GP25_PIG	CD109 molecule;CD109 molecule;CD109 molecule;CD109 antigen isoform 1 preproprotein;CD109 molecule	CD109
13.4924	13.4832	13.3817	11.0593	10.4397	10.8702	3.85242	0	-2.66272	+	-14.2599	A2SW51	A2SW51	Sus scrofa	A2SW51_PIG	Monocyte differentiation antigen CD14	CD14
11.8322	11.3184	11.5273	12.3943	12.6624	12.4185	2.25079	0.00181398	0.932472		5.42101	F1RYZ1;K7GNP3	F1RYZ1;K7GNP3	Sus scrofa	F1RYZ1_PIG;K7GNP3_PIG	Tetraspanin	CD151
12.9967	12.5508	12.3846	8.64743	11.479	9.60729	1.48704	0.00878397	-2.73279	+	-3.21027	A0A287A807;A0A287AZE3;A0A287B9P2;A0A8D0WGD6;Q2VL90	A0A287A807;A0A287AZE3;A0A287B9P2;A0A8D0WGD6;Q2VL90	Sus scrofa	A0A287A807_PIG;A0A287AZE3_PIG;A0A287B9P2_PIG;A0A8D0WGD6_PIG;C163A_PIG	CD163 molecule;CD163 molecule;CD163 molecule;CD163 molecule;Scavenger receptor cysteine-rich type 1 protein M130	CD163
11.3938	12.1952	12.1335	11.1051	11.482	11.9184	0.50972	0.148647	-0.405666		-1.1637	A0A5G2QPH0;A0A5G2QZP2;A0A8W4FG36;K7GS37	A0A5G2QPH0;A0A5G2QZP2;A0A8W4FG36;K7GS37	Sus scrofa	A0A5G2QPH0_PIG;A0A5G2QZP2_PIG;A0A8W4FG36_PIG;K7GS37_PIG	CD300 molecule like family member g	CD300LG
13.8364	14.0231	14.092	12.9882	13.3451	13.8462	1.06656	0.0228571	-0.590682		-2.26933	A0A287AU48;A0A5G2QMQ2	A0A287AU48;A0A5G2QMQ2	Sus scrofa	A0A287AU48_PIG;A0A5G2QMQ2_PIG	CD34 molecule	CD34
17.2049	17.1313	17.1543	19.051	19.043	18.97	6.18657	0	1.85785	+	55.0733	A0A287AIJ7;A0A8X9AEI2;K7GQE1;Q3HUX1	A0A287AIJ7;A0A8X9AEI2;K7GQE1;Q3HUX1	Sus scrofa	A0A287AIJ7_PIG;A0A8X9AEI2_PIG;K7GQE1_PIG;Q3HUX1_PIG	Platelet glycoprotein 4	CD36
12.1726	12.2318	11.9594	11.649	10.8873	10.214	1.33328	0.0126892	-1.20447	+	-2.84946	A0A5G2QN76;A0A5G2RJT1;F1SGT4;K7GL11;K7GLL1;K7GM14;K7GN90;K7GND9	A0A5G2QN76;A0A5G2RJT1;F1SGT4;K7GL11;K7GLL1;K7GM14;K7GN90;K7GND9	Sus scrofa	A0A5G2QN76_PIG;A0A5G2RJT1_PIG;F1SGT4_PIG;K7GL11_PIG;K7GLL1_PIG;K7GM14_PIG;K7GN90_PIG;K7GND9_PIG	CD44 antigen	CD44
14.3737	14.3505	14.3344	14.7061	14.8766	14.9961	2.40235	0.00143178	0.506769		5.96789	A0A286ZQ17;A0A286ZZK2;A0A287BNV5;A0A287BQR8;A0A5G2QDD1;A0A5G2QX00;A0A5G2R5L9;A0A5S8KS44;A0A8W4FKM0;Q9GKE8	A0A286ZQ17;A0A286ZZK2;A0A287BNV5;A0A287BQR8;A0A5G2QDD1;A0A5G2QX00;A0A5G2R5L9;A0A5S8KS44;A0A8W4FKM0;Q9GKE8	Sus scrofa	A0A286ZQ17_PIG;A0A286ZZK2_PIG;A0A287BNV5_PIG;A0A287BQR8_PIG;A0A5G2QDD1_PIG;A0A5G2QX00_PIG;A0A5G2R5L9_PIG;A0A5S8KS44_PIG;A0A8W4FKM0_PIG;CD47_PIG	Leukocyte surface antigen CD47	CD47
12.5253	12.5062	12.4337	12.4891	12.8482	12.5858	0.618929	0.0968654	0.152646		1.37727	F1SAX5	F1SAX5	Sus scrofa	F1SAX5_PIG	CD58 molecule	CD58
15.5414	15.9156	15.7053	17.3032	17.3047	17.2493	3.85126	0	1.56499	+	14.2502	O62680	O62680	Sus scrofa	CD59_PIG	CD59 glycoprotein	CD59
14.2184	14.2146	14.1745	11.3464	11.653	11.6371	4.91237	0	-2.65702	+	-26.3995	A0A287AE58;F1RN76	A0A287AE58;F1RN76	Sus scrofa	A0A287AE58_PIG;F1RN76_PIG	CD5 molecule like	CD5L
13.242	13.6324	13.9373	13.5165	13.8136	14.1186	0.328602	0.379059	0.212357		0.798616	F1SPK8	F1SPK8	Sus scrofa	F1SPK8_PIG	Tetraspanin	CD63
11.2393	11.2304	11.2311	9.45124	8.64534	10.4692	1.50082	0.00853964	-1.71169	+	-3.24372	F1ST28	F1ST28	Sus scrofa	F1ST28_PIG	CD68 molecule	CD68
13.1679	13.1399	13.0254	12.7436	12.4854	12.4321	2.20887	0.00211056	-0.557397		-5.27718	A0A287AAP1;A0A287B7S0;A0A8X9AEP2	A0A287AAP1;A0A287B7S0;A0A8X9AEP2	Sus scrofa	A0A287AAP1_PIG;A0A287B7S0_PIG;A0A8X9AEP2_PIG	CD74 molecule	CD74
14.9218	15.0546	14.8871	15.7309	15.7723	15.7989	3.92115	0	0.812831		14.8446	A0A286ZTI5;A0A5G2QEL0;A0A5G2RLN1;A0A5G2RMT1	A0A286ZTI5;A0A5G2QEL0;A0A5G2RLN1;A0A5G2RMT1	Sus scrofa	A0A286ZTI5_PIG;A0A5G2QEL0_PIG;A0A5G2RLN1_PIG;A0A5G2RMT1_PIG	CD81 molecule;CD81 molecule;Tetraspanin;CD81 molecule	CD81
15.3552	15.3	15.4832	13.9646	14.2875	14.2274	3.37876	0.000174616	-1.21962	+	-10.7923	A0A5G2R5C9;A0A8W4FIF1;I3LPR3;Q8WMQ3	A0A5G2R5C9;A0A8W4FIF1;I3LPR3;Q8WMQ3	Sus scrofa	A0A5G2R5C9_PIG;A0A8W4FIF1_PIG;I3LPR3_PIG;CD9_PIG	CD9 molecule;Tetraspanin;Tetraspanin;CD9 antigen	CD9
14.7391	14.945	14.9636	14.0005	13.7378	14.0811	2.76605	0.000493252	-0.942767		-7.47335	F1SAT8	F1SAT8	Sus scrofa	F1SAT8_PIG	CD93 molecule	CD93
12.5292	11.8544	11.8198	11.6817	1.29893	12.0683	0.453227	0.193049	-3.71817		-1.05192	A0A287BPQ6	A0A287BPQ6	Sus scrofa	A0A287BPQ6_PIG	Cell division cycle 34, ubiqiutin conjugating enzyme	CDC34
15.5976	15.6263	15.5769	14.9506	14.9775	14.8739	4.38908	0	-0.666224		-19.4945	A0A8D1T8W8;Q684M6	A0A8D1T8W8;Q684M6	Sus scrofa	A0A8D1T8W8_PIG;Q684M6_PIG	Hsp90 co-chaperone Cdc37	CDC37
12.4521	12.2634	12.8214	12.3456	11.6632	11.5493	1.04041	0.0248268	-0.659569		-2.21502	F2Z5W2	F2Z5W2	Sus scrofa	F2Z5W2_PIG	Cell division control protein 42 homolog	CDC42
9.88164	10.5106	10.1518	9.20595	8.23669	8.94667	NaN	1	0		NaN	A0A286ZVP2;A0A287AEG0;A0A287AY04;A0A480JSC9;A0A8W4F6L5;F1SAM8	A0A286ZVP2;A0A287AEG0;A0A287AY04;A0A480JSC9;A0A8W4F6L5;F1SAM8	Sus scrofa	A0A286ZVP2_PIG;A0A287AEG0_PIG;A0A287AY04_PIG;A0A480JSC9_PIG;A0A8W4F6L5_PIG;F1SAM8_PIG	non-specific serine/threonine protein kinase;non-specific serine/threonine protein kinase;CDC42 binding protein kinase beta;non-specific serine/threonine protein kinase;non-specific serine/threonine protein kinase;non-specific serine/threonine protein kinase	CDC42BPB
12.4112	12.8739	12.7262	9.46184	10.7569	11.5321	1.55246	0.00739912	-2.08686	+	-3.37074	A0A480P3R5;I3LT56	A0A480P3R5;I3LT56	Sus scrofa	A0A480P3R5_PIG;I3LT56_PIG	CDC42 effector protein 1	CDC42EP1
12.0481	11.7591	11.9782	12.6071	12.1531	12.1756	1.05065	0.0239129	0.383419		2.23624	A0A8W4FLS6;F1RQS5	A0A8W4FLS6;F1RQS5	Sus scrofa	A0A8W4FLS6_PIG;F1RQS5_PIG	Cell division cycle 5 like	CDC5L
10.2004	9.301	10.4806	10.7005	10.4758	10.2808	NaN	1	0		NaN	A0A5G2RI99;A0A8W4FBY7;F1SAB0	A0A5G2RI99;A0A8W4FBY7;F1SAB0	Sus scrofa	A0A5G2RI99_PIG;A0A8W4FBY7_PIG;F1SAB0_PIG	Cell division cycle 73	CDC73
16.5415	16.1771	15.9001	14.9088	14.7416	15.0049	2.55679	0.000992108	-1.32115	+	-6.57169	A0A4X1TJM2;F1SRL7	A0A4X1TJM2;F1SRL7	Sus scrofa	A0A4X1TJM2_PIG;F1SRL7_PIG	Cadherin 12	CDH12
17.0719	17.1794	17.1306	16.3252	16.4032	16.4314	4.11961	0	-0.740676		-16.6668	A0A5G2QF74;A0A8D0USM9;A8D737	A0A5G2QF74;A0A8D0USM9;A8D737	Sus scrofa	A0A5G2QF74_PIG;A0A8D0USM9_PIG;A8D737_PIG	Cadherin-13	CDH13
15.6211	15.7217	15.7022	16.7297	16.6875	16.6875	5.13993	0	1.0199	+	30.1109	F1SAM3	F1SAM3	Sus scrofa	F1SAM3_PIG	Cadherin-2	CDH2
13.1575	13.0228	13.0097	13.0535	13.1568	13.1708	0.458292	0.188737	0.0636845		1.06199	A0A287AGS7;O02840;Q8WNW5	A0A287AGS7;O02840;Q8WNW5	Sus scrofa	A0A287AGS7_PIG;CADH5_PIG;Q8WNW5_PIG	Cadherin-5	CDH5
12.4849	12.4155	12.4692	11.2448	11.459	11.4792	3.7762	0	-1.06219	+	-13.6375	F1RWH6	F1RWH6	Sus scrofa	F1RWH6_PIG	CDK5 regulatory subunit associated protein 3	CDK5RAP3
11.5893	11.659	12.0526	10.7614	7.69494	9.63311	1.24442	0.0151819	-2.40382		-2.65035	F1S6F7	F1S6F7	Sus scrofa	F1S6F7_PIG	Cyclin dependent kinase inhibitor 2C	CDKN2C
10.7153	11.0835	10.7783	10.4053	10.2913	11.4371	0.143634	0.851406	-0.147773		-0.387094	A0A287BFG8;A0A480TLQ8;I3LAQ3	A0A287BFG8;A0A480TLQ8;I3LAQ3	Sus scrofa	A0A287BFG8_PIG;A0A480TLQ8_PIG;I3LAQ3_PIG	Phosphatidate cytidylyltransferase	CDS2
13.4631	13.3552	13.2083	11.2015	9.80274	8.5282	1.96917	0.00275951	-3.49804	+	-4.51054	A0A287AKM8;O19084	A0A287AKM8;O19084	Sus scrofa	A0A287AKM8_PIG;CDSN_PIG	Corneodesmosin;Corneodesmosin (Fragment)	CDSN
13.7891	14.0616	13.9972	11.4953	9.84258	11.0397	2.49337	0.00112583	-3.15675	+	-6.31775	I3LUE6	I3LUE6	Sus scrofa	I3LUE6_PIG	CDV3 homolog	CDV3
12.3982	12.1343	12.1251	12.954	13.0166	12.694	2.1313	0.00228433	0.669004		5.01893	A0A286ZYD5	A0A286ZYD5	Sus scrofa	A0A286ZYD5_PIG	CEBPZ opposite strand	CEBPZOS
13.8025	13.729	13.5652	13.2057	12.9531	12.8921	2.33981	0.00158998	-0.681968		-5.73702	A0A286ZW77;A0A287A4M6;A0A287B4N3;A0A4X1VR52;A0A8W4FQ09	A0A286ZW77;A0A287A4M6;A0A287B4N3;A0A4X1VR52;A0A8W4FQ09	Sus scrofa	A0A286ZW77_PIG;A0A287A4M6_PIG;A0A287B4N3_PIG;A0A4X1VR52_PIG;A0A8W4FQ09_PIG	CUGBP Elav-like family member 1	CELF1
12.2312	12.0439	12.2018	11.2921	10.2805	11.3588	1.54079	0.00774811	-1.18182	+	-3.34177	A0A480M5I2	A0A480M5I2	Sus scrofa	A0A480M5I2_PIG	CUGBP Elav-like family member 2	CELF2
15.0204	15.3659	15.5217	13.6521	13.4627	13.8591	3.03355	0.000462271	-1.6447	+	-8.78565	A0A287AEM7	A0A287AEM7	Sus scrofa	A0A287AEM7_PIG	Cadherin EGF LAG seven-pass G-type receptor 2	CELSR2
11.5073	12.6091	12.8664	11.0209	10.9235	10.8937	1.524	0.00810151	-1.38153	+	-3.30039	A0A287A4B4;A0A4X1W3L4	A0A287A4B4;A0A4X1W3L4	Sus scrofa	A0A287A4B4_PIG;A0A4X1W3L4_PIG	Centromere protein M	CENPM
13.8362	13.5323	13.5668	14.459	14.4763	14.517	2.99771	0.00045607	0.839016		8.59848	A0A5G2R844	A0A5G2R844	Sus scrofa	A0A5G2R844_PIG	Centromere protein V	CENPV
11.0941	10.5191	9.31818	9.4848	9.95203	9.53021	NaN	1	0		NaN	A0A287AIA1;I3LU72	A0A287AIA1;I3LU72	Sus scrofa	A0A287AIA1_PIG;I3LU72_PIG	Centrosomal protein 170	CEP170
9.98314	11.7748	11.4649	10.58	9.33933	8.11807	0.895098	0.0384399	-1.72848		-1.91966	A0A287A3I8;A0A8W4FBM9;I3LR40	A0A287A3I8;A0A8W4FBM9;I3LR40	Sus scrofa	A0A287A3I8_PIG;A0A8W4FBM9_PIG;I3LR40_PIG	Centrosomal protein 192	CEP192
13.1519	13.6258	13.4178	10.3502	9.59732	8.4947	2.67	0.00073345	-3.91778	+	-7.04686	A0A8W4FAN7;A0A8W4FEF0;A0A8W4FHL9	A0A8W4FAN7;A0A8W4FEF0;A0A8W4FHL9	Sus scrofa	A0A8W4FAN7_PIG;A0A8W4FEF0_PIG;A0A8W4FHL9_PIG	Centrosomal protein 350	CEP350
13.2299	12.9629	12.827	8.14946	9.10865	12.1944	1.22206	0.015539	-3.18909		-2.60122	I3LGX5	I3LGX5	Sus scrofa	I3LGX5_PIG	Ceramide transfer protein	CERT1
8.87633	10.8224	9.4877	8.69074	9.16652	10.54	0.120153	0.879233	-0.263082		-0.3295	A0A287BBZ0	A0A287BBZ0	Sus scrofa	A0A287BBZ0_PIG	Carboxylic ester hydrolase	CES1
10.5749	13.8318	13.4332	8.87242	8.28493	9.51459	1.57609	0.00697708	-3.72266	+	-3.42981	A0A287AGB7	A0A287AGB7	Sus scrofa	A0A287AGB7_PIG	Cilia and flagella associated protein 61	CFAP61
16.6542	16.6966	16.7571	15.5626	15.5917	15.6138	5.31953	0	-1.11324	+	-33.4021	A0A287B6B2	A0A287B6B2	Sus scrofa	A0A287B6B2_PIG	SHSP domain-containing protein	CFAP68
16.4228	16.1417	15.7806	13.8894	13.8452	13.8121	3.57327	0	-2.26611	+	-12.1054	A0A287AAZ9;K7GPT9	A0A287AAZ9;K7GPT9	Sus scrofa	A0A287AAZ9_PIG;K7GPT9_PIG	Complement factor B	CFB
11.2762	11.0071	11.1076	9.41945	8.73313	8.49799	2.84032	0.000509183	-2.24679	+	-7.81867	P51779	P51779	Sus scrofa	CFAD_PIG	Complement factor D	CFD
9.61952	8.1512	9.85639	8.42117	9.57117	6.686	0.421794	0.223659	-0.982924		-0.989064	A0A287BBX9;A0A8D0JSE2;A0A8D1TWE8	A0A287BBX9;A0A8D0JSE2;A0A8D1TWE8	Sus scrofa	A0A287BBX9_PIG;A0A8D0JSE2_PIG;A0A8D1TWE8_PIG	Craniofacial development protein 1	CFDP1
15.9322	15.8744	15.8998	13.7628	13.5368	13.4718	4.86975	0	-2.31166	+	-25.7565	A0A287BD18	A0A287BD18	Sus scrofa	A0A287BD18_PIG	Complement factor H	CFH
14.0402	14.0997	14.2584	11.7057	11.9145	12.1133	4.10431	0	-2.22158	+	-16.5189	A0A287AQ20	A0A287AQ20	Sus scrofa	A0A287AQ20_PIG	Complement factor I	CFI
18.7832	18.8558	18.8044	16.8932	16.8936	16.9277	6.79587	0	-1.90965	+	-78.2323	A0A8W4FAG3;K7GK75;P10668	A0A8W4FAG3;K7GK75;P10668	Sus scrofa	A0A8W4FAG3_PIG;K7GK75_PIG;COF1_PIG	Cofilin 1;Cofilin 1;Cofilin-1	CFL1
17.5686	17.5295	17.6127	15.7723	15.7833	15.8086	6.54572	0	-1.78219	+	-67.7345	Q5G6V9	Q5G6V9	Sus scrofa	COF2_PIG	Cofilin-2	CFL2
12.6336	12.515	12.6468	9.37769	9.96348	8.29975	2.64079	0.000796296	-3.38482	+	-6.92149	A0A5G2QHH9	A0A5G2QHH9	Sus scrofa	A0A5G2QHH9_PIG	Complement factor properdin	CFP
12.7795	12.8235	12.5536	12.7115	12.9129	12.9704	0.565792	0.118125	0.146041		1.27362	A0A4X1SZV4;A0A4X1T0Q3	A0A4X1SZV4;A0A4X1T0Q3	Sus scrofa	A0A4X1SZV4_PIG;A0A4X1T0Q3_PIG	Coiled-coil-helix-coiled-coil-helix domain containing 1	CHCHD1
14.29	14.3954	14.3301	13.3785	13.5188	13.877	2.10357	0.00236242	-0.74706		-4.92903	F1RL20	F1RL20	Sus scrofa	F1RL20_PIG	Coiled-coil-helix-coiled-coil-helix domain containing 10	CHCHD10
15.0391	14.9119	14.9655	15.1052	15.0904	15.0702	1.41701	0.0105295	0.11644		3.04321	F1RIU9	F1RIU9	Sus scrofa	F1RIU9_PIG	Coiled-coil-helix-coiled-coil-helix domain containing 2	CHCHD2
17.2521	17.196	17.2647	18.9452	19.0295	18.9901	6.16256	0	1.75068	+	54.3166	A0A286ZUS4;A0A287AC97;A0A8D0SDI7;F1SNF6	A0A286ZUS4;A0A287AC97;A0A8D0SDI7;F1SNF6	Sus scrofa	A0A286ZUS4_PIG;A0A287AC97_PIG;A0A8D0SDI7_PIG;F1SNF6_PIG	Coiled-coil-helix-coiled-coil-helix domain containing 3	CHCHD3
13.8488	13.6502	13.9017	12.0453	11.4784	11.7515	3.45648	0.000183051	-2.04184	+	-11.2999	F1SPI0	F1SPI0	Sus scrofa	F1SPI0_PIG	Coiled-coil-helix-coiled-coil-helix domain containing 4	CHCHD4
15.6771	15.5891	15.6121	16.621	16.5914	16.5543	5.10325	0	0.96282		29.4794	A0A286ZX90	A0A286ZX90	Sus scrofa	A0A286ZX90_PIG	Coiled-coil-helix-coiled-coil-helix domain containing 6	CHCHD6
13.1065	13.1572	13.138	14.4482	14.2435	14.2383	4.11668	0	1.17609	+	16.6384	A0A8W4FE28	A0A8W4FE28	Sus scrofa	A0A8W4FE28_PIG	Coiled-coil-helix-coiled-coil-helix domain-containing protein 7	CHCHD7
12.0402	11.8338	12.0326	12.4288	12.4663	12.2611	1.96758	0.00275824	0.416536		4.50573	A0A287AAA4;F1SLR5	A0A287AAA4;F1SLR5	Sus scrofa	A0A287AAA4_PIG;F1SLR5_PIG	DNA helicase	CHD4
12.4239	12.5626	12.3027	12.0432	12.1602	12.0164	1.82571	0.00411883	-0.356467		-4.09304	A0A286ZM06;F1SH89	A0A286ZM06;F1SH89	Sus scrofa	A0A286ZM06_PIG;F1SH89_PIG	Choline dehydrogenase	CHDH
12.7207	12.4982	12.4995	12.1429	11.714	11.78	1.98245	0.00272	-0.693859		-4.55067	A0A5G2R142;A0A5G2RG76;F1RZ01	A0A5G2R142;A0A5G2RG76;F1RZ01	Sus scrofa	A0A5G2R142_PIG;A0A5G2RG76_PIG;F1RZ01_PIG	Chitinase domain-containing protein 1	CHID1
13.9753	14.0858	13.8775	9.24746	12.3075	12.7229	1.09399	0.020914	-2.55357		-2.32674	D2D0E0	D2D0E0	Sus scrofa	D2D0E0_PIG	ethanolamine kinase	CHKB
13.3677	13.1254	13.1653	12.4824	12.921	12.9465	1.21795	0.0155946	-0.436175		-2.59224	I3LSS2	I3LSS2	Sus scrofa	I3LSS2_PIG	Charged multivesicular body protein 2A	CHMP2A
13.5499	13.3312	13.3891	11.9251	11.7821	11.5077	3.5776	0	-1.6851	+	-12.1363	A0A287A1F6;A0A4X1UIQ4	A0A287A1F6;A0A4X1UIQ4	Sus scrofa	A0A287A1F6_PIG;A0A4X1UIQ4_PIG	Charged multivesicular body protein 2B	CHMP2B
13.7041	13.437	13.6307	13.6178	13.5438	13.3235	0.330746	0.373727	-0.095569		-0.803086	A0A4X1W457	A0A4X1W457	Sus scrofa	A0A4X1W457_PIG	Charged multivesicular body protein 3	CHMP3
13.8469	13.8054	13.8522	13.7641	13.6301	13.5126	1.26066	0.0147539	-0.199173		-2.68626	A0A4X1T3F8	A0A4X1T3F8	Sus scrofa	A0A4X1T3F8_PIG	Charged multivesicular body protein 4B	CHMP4B
13.2132	12.3023	12.4929	9.61517	11.0137	11.8201	1.24081	0.0151321	-1.85314		-2.64238	A0A4X1UQ22;A0A4X1UQ25	A0A4X1UQ22;A0A4X1UQ25	Sus scrofa	A0A4X1UQ22_PIG;A0A4X1UQ25_PIG	Charged multivesicular body protein 5	CHMP5
12.1505	12.018	12.0104	11.6882	10.8682	11.2146	1.5309	0.00794277	-0.802666		-3.31736	F1RZY6	F1RZY6	Sus scrofa	F1RZY6_PIG	Charged multivesicular body protein 6	CHMP6
9.0261	12.4282	12.7703	12.2911	12.4465	10.2478	NaN	1	0		NaN	M3VK03	M3VK03	Sus scrofa	M3VK03_PIG	Charged multivesicular body protein 7	CHMP7
11.1357	11.5047	11.2994	8.61174	10.1056	9.45814	1.90251	0.00326622	-1.92141	+	-4.31296	A0A287APY3;A0A5G2QFY0	A0A287APY3;A0A5G2QFY0	Sus scrofa	A0A287APY3_PIG;A0A5G2QFY0_PIG	Chimaerin	CHN1
11.7564	11.4478	11.6789	8.50141	11.0076	10.2836	1.06269	0.0233248	-1.69686		-2.26127	A0A5G2QMC4;A0A5G2RFG4;A9YUB1	A0A5G2QMC4;A0A5G2RFG4;A9YUB1	Sus scrofa	A0A5G2QMC4_PIG;A0A5G2RFG4_PIG;CHRD1_PIG	Cysteine and histidine-rich domain-containing protein 1	CHORDC1
12.5848	12.8379	12.6069	12.004	12.0776	11.7538	2.34474	0.00159665	-0.731425		-5.75493	A0A4X1UW85;A0A8D1HEQ6	A0A4X1UW85;A0A8D1HEQ6	Sus scrofa	A0A4X1UW85_PIG;A0A8D1HEQ6_PIG	Calcineurin like EF-hand protein 1	CHP1
12.9012	12.8174	12.9848	12.5717	12.566	12.3081	1.86838	0.0038177	-0.419219		-4.21424	A0A287B7T8;A0A287BCC6;A0A8W4F788	A0A287B7T8;A0A287BCC6;A0A8W4F788	Sus scrofa	A0A287B7T8_PIG;A0A287BCC6_PIG;A0A8W4F788_PIG	Cholinephosphotransferase 1	CHPT1
14.3803	14.1148	14.2426	11.5135	12.1905	12.347	2.94858	0.000449735	-2.22892	+	-8.34776	A0A287AV43;A0A8D1E7E3;F8J1Q2	A0A287AV43;A0A8D1E7E3;F8J1Q2	Sus scrofa	A0A287AV43_PIG;A0A8D1E7E3_PIG;F8J1Q2_PIG	Chromatin target of PRMT1;Chromatin target of PRMT1;C1orf77 protein	CHTOP
11.9198	11.6158	11.046	9.78351	9.48307	8.92588	2.3939	0.00142872	-2.12972	+	-5.93626	F1SU35	F1SU35	Sus scrofa	F1SU35_PIG	Probable cytosolic iron-sulfur protein assembly protein CIAO1	CIAO1
12.445	12.575	12.566	10.9076	11.8981	12.3246	0.905533	0.0373342	-0.818559		-1.94055	A0A286ZVK9	A0A286ZVK9	Sus scrofa	A0A286ZVK9_PIG	Cytosolic iron-sulfur assembly component 2B	CIAO2B
13.0293	12.8957	12.9882	10.5901	10.1853	10.3168	4.49712	0	-2.60698	+	-20.756	I3L704	I3L704	Sus scrofa	I3L704_PIG	Anamorsin	CIAPIN1
13.1404	12.5964	12.7507	12.2029	10.7143	10.7339	1.44396	0.00968258	-1.61214	+	-3.10694	A0A287BRX8;F1SJL4	A0A287BRX8;F1SJL4	Sus scrofa	A0A287BRX8_PIG;F1SJL4_PIG	Cartilage intermediate layer protein	CILP
13.6803	13.6235	13.7937	11.1804	10.0019	11.0021	2.88364	0.00051671	-2.97104	+	-8.02664	A0A286ZNG8;A0A287A085;A0A287AK75;A0A8W4FM31;F1S6R1	A0A286ZNG8;A0A287A085;A0A287AK75;A0A8W4FM31;F1S6R1	Sus scrofa	A0A286ZNG8_PIG;A0A287A085_PIG;A0A287AK75_PIG;A0A8W4FM31_PIG;F1S6R1_PIG	Cold-inducible RNA-binding protein;Cold-inducible RNA-binding protein;Cold-inducible RNA-binding protein;Cold inducible RNA binding protein;Cold-inducible RNA-binding protein	CIRBP
17.5251	17.4687	17.4889	18.0101	17.9796	17.9198	3.96515	0	0.475606		15.231	A0A5G2R3A4;A0A8D0WFJ4	A0A5G2R3A4;A0A8D0WFJ4	Sus scrofa	A0A5G2R3A4_PIG;A0A8D0WFJ4_PIG	Iron-binding zinc finger CDGSH type domain-containing protein;Uncharacterized protein	CISD1
14.3193	14.4211	14.5356	15.7813	15.8823	15.8508	4.46743	0	1.4128	+	20.4016	F1S108	F1S108	Sus scrofa	F1S108_PIG	CDGSH iron-sulfur domain-containing protein 2	CISD2
15.0126	14.8813	14.7746	14.9992	14.941	14.9303	0.394382	0.25609	0.0672995		0.933757	A0A287AZL4;A0A8X9AEK4	A0A287AZL4;A0A8X9AEK4	Sus scrofa	A0A287AZL4_PIG;A0A8X9AEK4_PIG	CDGSH iron sulfur domain 3	CISD3
15.421	15.4379	15.4308	15.4223	15.4268	15.3589	0.53493	0.133176	-0.0272439		-1.21322	F1SPP8	F1SPP8	Sus scrofa	F1SPP8_PIG	Cytoskeleton associated protein 4	CKAP4
13.5315	13.4341	13.5286	12.7671	12.5891	12.54	3.46982	0.00018509	-0.865986		-11.3892	A0A287A4R9;A0A287AK10;A0A8W4F8V3	A0A287A4R9;A0A287AK10;A0A8W4F8V3	Sus scrofa	A0A287A4R9_PIG;A0A287AK10_PIG;A0A8W4F8V3_PIG	Cytoskeleton associated protein 5	CKAP5
23.0009	23.0713	23.1154	17.2014	17.0762	17.0226	7.13777	0	-5.96246	+	-95.258	I3LPB5	I3LPB5	Sus scrofa	I3LPB5_PIG	Creatine kinase B-type	CKB
13.3276	13.0213	13.0106	10.1823	8.52733	10.9588	1.95186	0.00285194	-3.23035	+	-4.45862	A0A8W4FIY7	A0A8W4FIY7	Sus scrofa	A0A8W4FIY7_PIG	Creatine kinase M-type	CKM
18.9861	18.9305	18.9192	20.4162	20.4249	20.3522	5.9132	0	1.45251	+	47.0447	Q2HYU1	Q2HYU1	Sus scrofa	Q2HYU1_PIG	Creatine kinase S-type, mitochondrial	CKMT2
13.0244	13.0861	12.9429	13.063	12.9086	12.7745	0.477685	0.17189	-0.102458		-1.10047	A0A286ZP90;A0A286ZTD6;A0A287A571;A0A8W4FP19;F1RXX6;I3LCL0	A0A286ZP90;A0A286ZTD6;A0A287A571;A0A8W4FP19;F1RXX6;I3LCL0	Sus scrofa	A0A286ZP90_PIG;A0A286ZTD6_PIG;A0A287A571_PIG;A0A8W4FP19_PIG;F1RXX6_PIG;I3LCL0_PIG	Cytoplasmic linker associated protein 1	CLASP1
12.9925	12.7725	12.64	10.8189	13.1402	12.9007	0.278223	0.552814	-0.515082		-0.692088	A0A287AA01;A0A287AC13;A0A287AEM4;A0A287AJG9;A0A287B3E4;A0A287BBG3;A0A287BS64;F1RRD7;I3LQF9	A0A287AA01;A0A287AC13;A0A287AEM4;A0A287AJG9;A0A287B3E4;A0A287BBG3;A0A287BS64;F1RRD7;I3LQF9	Sus scrofa	A0A287AA01_PIG;A0A287AC13_PIG;A0A287AEM4_PIG;A0A287AJG9_PIG;A0A287B3E4_PIG;A0A287BBG3_PIG;A0A287BS64_PIG;F1RRD7_PIG;I3LQF9_PIG	Cytoplasmic linker associated protein 2	CLASP2
11.5743	12.0891	11.5788	12.5626	12.2464	12.0431	1.10625	0.0201528	0.536649		2.35254	A0A287AUI7;A0A5G2QXH8;A0A8W4F744;F1S5Y7	A0A287AUI7;A0A5G2QXH8;A0A8W4F744;F1S5Y7	Sus scrofa	A0A287AUI7_PIG;A0A5G2QXH8_PIG;A0A8W4F744_PIG;F1S5Y7_PIG	Chloride channel CLIC-like protein 1	CLCC1
13.6985	13.8285	13.8584	14.0365	13.9388	13.7044	0.373584	0.286837	0.0981382		0.891433	F1SHL0	F1SHL0	Sus scrofa	F1SHL0_PIG	C-type lectin domain containing 14A	CLEC14A
16.426	16.3837	16.5054	13.4102	13.4908	13.5909	5.89203	0	-2.94104	+	-46.474	F1SRC8	F1SRC8	Sus scrofa	F1SRC8_PIG	C-type lectin domain family 3 member B	CLEC3B
15.8046	15.7427	15.7434	14.83	14.7776	14.671	4.40307	0	-1.00409	+	-19.6535	A0A4X1VDN4	A0A4X1VDN4	Sus scrofa	A0A4X1VDN4_PIG	Chloride intracellular channel protein	CLIC1
12.7886	12.8148	12.9405	12.7815	12.5176	12.5019	1.14051	0.0181776	-0.247646		-2.42516	A0A4X1T8K6	A0A4X1T8K6	Sus scrofa	A0A4X1T8K6_PIG	Chloride intracellular channel protein	CLIC2
16.4975	16.6748	16.6579	15.7773	15.9352	15.8205	3.31815	0.000169678	-0.765728		-10.4115	A0A287ADH9	A0A287ADH9	Sus scrofa	A0A287ADH9_PIG	Chloride intracellular channel protein	CLIC4
14.8014	14.8173	14.7954	14.6614	14.6373	14.773	1.26538	0.0145191	-0.114114		-2.69673	A0A286ZIU2;A0A287BH49;A0A5G2Q7W2;A0A5G2QKB6	A0A286ZIU2;A0A287BH49;A0A5G2Q7W2;A0A5G2QKB6	Sus scrofa	A0A286ZIU2_PIG;A0A287BH49_PIG;A0A5G2Q7W2_PIG;A0A5G2QKB6_PIG	Chloride intracellular channel protein	CLIC5
13.9483	14.1186	14.1631	13.5942	12.7063	12.8397	1.65275	0.00564463	-1.02996	+	-3.62563	A0A287AN23;A0A287ANF3;A0A287AXB4	A0A287AN23;A0A287ANF3;A0A287AXB4	Sus scrofa	A0A287AN23_PIG;A0A287ANF3_PIG;A0A287AXB4_PIG	Chloride intracellular channel protein;Chloride intracellular channel 6;Chloride intracellular channel protein	CLIC6
14.3895	14.3836	14.2866	14.0449	13.7843	13.982	2.08768	0.00249168	-0.416145		-4.8781	A0A287BKR6	A0A287BKR6	Sus scrofa	A0A287BKR6_PIG	Clathrin interactor 1	CLINT1
12.6043	12.5877	12.319	13.0041	12.7823	12.9175	1.61427	0.0061634	0.397614		3.52652	A0A287AF75	A0A287AF75	Sus scrofa	A0A287AF75_PIG	CAP-Gly domain containing linker protein 1	CLIP1
13.6281	14.0762	14.0319	13.6155	13.1064	13.9576	0.545608	0.127417	-0.352263		-1.23414	A0A286ZX08	A0A286ZX08	Sus scrofa	A0A286ZX08_PIG	CAP-Gly domain containing linker protein 2	CLIP2
14.1127	13.9345	14.0718	13.5736	13.8396	13.1572	1.17942	0.0169006	-0.516182		-2.50858	A0A4X1UEL9;A0A8W4FGH2;F1STY9	A0A4X1UEL9;A0A8W4FGH2;F1STY9	Sus scrofa	A0A4X1UEL9_PIG;A0A8W4FGH2_PIG;F1STY9_PIG	Methylosome subunit pICln	CLNS1A
11.0757	11.3945	11.0874	11.5383	11.7805	11.8063	1.74679	0.00479932	0.522518		3.87517	A0A286ZU72	A0A286ZU72	Sus scrofa	A0A286ZU72_PIG	ClpB family mitochondrial disaggregase	CLPB
14.7747	14.5699	14.9141	15.3544	15.3968	15.3238	2.39108	0.0014272	0.605407		5.92575	A0A286ZRL1	A0A286ZRL1	Sus scrofa	A0A286ZRL1_PIG	ATP-dependent Clp protease proteolytic subunit	CLPP
12.4992	12.8571	12.649	13.3983	13.1358	13.0176	1.55137	0.0074345	0.515441		3.36803	A0A286ZY44;A0A5G2QHL1;F1RM47	A0A286ZY44;A0A5G2QHL1;F1RM47	Sus scrofa	A0A286ZY44_PIG;A0A5G2QHL1_PIG;F1RM47_PIG	CLPTM1 regulator of GABA type A receptor forward trafficking	CLPTM1
13.8713	13.5159	13.7206	14.9153	14.8392	14.7921	3.33411	0.000171157	1.14626	+	10.5105	A0A287ADU8;F1SJL5	A0A287ADU8;F1SJL5	Sus scrofa	A0A287ADU8_PIG;F1SJL5_PIG	ATP-dependent Clp protease ATP-binding subunit clpX-like, mitochondrial;ATP-dependent Clp protease ATP-binding subunit clpX-like, mitochondrial isoform X2	CLPX
13.6858	13.5683	13.6296	12.0946	12.0169	12.1382	5.21617	0	-1.54464	+	-31.4667	A0A286ZLL7;A0A287A682;A0A287BFJ2;A0A287BPU5	A0A286ZLL7;A0A287A682;A0A287BFJ2;A0A287BPU5	Sus scrofa	A0A286ZLL7_PIG;A0A287A682_PIG;A0A287BFJ2_PIG;A0A287BPU5_PIG	Clathrin light chain	CLTA
15.486	15.421	15.443	14.8303	15.0029	14.9544	3.16443	0.000313498	-0.520818		-9.50152	A0A287BG47	A0A287BG47	Sus scrofa	A0A287BG47_PIG	Clathrin light chain	CLTB
18.1342	18.1664	18.1786	17.31	17.3369	17.3471	5.9469	0	-0.828382		-47.9676	A0A5K1U8P1;I3LGD4	A0A5K1U8P1;I3LGD4	Sus scrofa	A0A5K1U8P1_PIG;I3LGD4_PIG	Clathrin heavy chain	CLTC
15.8814	15.7776	15.8434	14.9313	14.966	14.9879	4.83827	0	-0.872367		-25.2917	A0A5S8KLN1;Q29549	A0A5S8KLN1;Q29549	Sus scrofa	A0A5S8KLN1_PIG;CLUS_PIG	Clusterin	CLU
13.5767	13.3494	13.3099	13.5022	13.7008	13.4997	0.661693	0.083192	0.155586		1.46056	A0A286ZPZ5	A0A286ZPZ5	Sus scrofa	A0A286ZPZ5_PIG	Clustered mitochondria protein homolog	CLUH
14.6948	14.614	14.6741	13.8483	14.0954	13.954	3.10981	0.00048227	-0.695042		-9.19646	A0A287ABH0;A0A5G2R6V1	A0A287ABH0;A0A5G2R6V1	Sus scrofa	A0A287ABH0_PIG;A0A5G2R6V1_PIG	Citramalyl-CoA lyase	CLYBL
13.508	13.4172	13.5518	12.7643	12.8206	13.0914	2.28326	0.00176853	-0.600278		-5.5346	A0A287BS35;A0A5G2QLT5	A0A287BS35;A0A5G2QLT5	Sus scrofa	A0A287BS35_PIG;A0A5G2QLT5_PIG	N-acylneuraminate cytidylyltransferase	CMAS
15.1452	15.0305	15.2793	13.72	13.5992	14.2524	2.43032	0.00133549	-1.29446	+	-6.07363	A0A287A6V9	A0A287A6V9	Sus scrofa	A0A287A6V9_PIG	Carboxymethylenebutenolidase homolog	CMBL
13.8602	13.8554	13.7944	12.6948	12.6716	12.5609	4.86797	0	-1.19426	+	-25.73	A0A5G2QBF4	A0A5G2QBF4	Sus scrofa	A0A5G2QBF4_PIG	COX assembly mitochondrial protein	CMC1
12.6029	12.5026	12.4591	14.3157	14.1566	14.1858	4.89855	0	1.69778	+	26.1893	A0A4X1SZQ7	A0A4X1SZQ7	Sus scrofa	A0A4X1SZQ7_PIG	COX assembly mitochondrial protein	CMC2
15.7621	15.6059	15.4461	14.9492	14.8852	14.7985	2.70236	0.000596908	-0.727045		-7.18809	Q29561	Q29561	Sus scrofa	KCY_PIG	UMP-CMP kinase	CMPK1
13.1118	13.0933	12.7638	13.062	13.0539	12.7391	0.0868428	0.91569	-0.0379613		-0.244656	A0A5G2RG89;F1S9L3	A0A5G2RG89;F1S9L3	Sus scrofa	A0A5G2RG89_PIG;F1S9L3_PIG	Cytidine/uridine monophosphate kinase 2	CMPK2
13.9099	13.9105	13.8787	12.9357	12.802	12.7588	4.4049	0	-1.06755	+	-19.6745	A0A286ZYS8;I3LPD6	A0A286ZYS8;I3LPD6	Sus scrofa	A0A286ZYS8_PIG;I3LPD6_PIG	Cardiomyopathy associated 5	CMYA5
14.1764	14.3288	14.4638	11.9289	11.4262	11.4742	3.94336	0	-2.71321	+	-15.0384	A0A8D0UBE2	A0A8D0UBE2	Sus scrofa	A0A8D0UBE2_PIG	CCHC-type zinc finger nucleic acid binding protein	CNBP
14.8522	14.8429	14.8114	13.7466	13.5856	13.3967	3.60871	0	-1.25925	+	-12.3605	F1SNL7	F1SNL7	Sus scrofa	F1SNL7_PIG	Cytosolic non-specific dipeptidase	CNDP2
15.184	15.0486	15.1376	12.8631	12.6245	12.612	4.93014	0	-2.42352	+	-26.6721	Q08092	Q08092	Sus scrofa	CNN1_PIG	Calponin-1	CNN1
12.6939	13.0303	12.7712	12.4297	10.6736	12.0834	0.94393	0.0326894	-1.1029		-2.01781	I3LUJ5;Q08094	I3LUJ5;Q08094	Sus scrofa	I3LUJ5_PIG;CNN2_PIG	Calponin;Calponin-2 (Fragment)	CNN2
14.4141	14.2263	14.4833	13.1362	13.3889	13.439	3.01613	0.000459149	-1.05321	+	-8.69417	A0A5G2QAL2;A0A5G2RI25	A0A5G2QAL2;A0A5G2RI25	Sus scrofa	A0A5G2QAL2_PIG;A0A5G2RI25_PIG	Calponin	CNN3
10.6307	10.6301	10.2407	10.1488	9.43956	9.01387	1.27493	0.0141696	-0.96646		-2.71798	A0A8D1KUF6;A0A8W4FIA1	A0A8D1KUF6;A0A8W4FIA1	Sus scrofa	A0A8D1KUF6_PIG;A0A8W4FIA1_PIG	CCR4-NOT transcription complex subunit 1	CNOT1
13.9306	13.7566	13.6355	13.1696	13.1076	13.0712	2.72416	0.000603003	-0.658093		-7.28464	A0A287A9L8;A0A480ZVP3	A0A287A9L8;A0A480ZVP3	Sus scrofa	A0A287A9L8_PIG;A0A480ZVP3_PIG	2',3'-cyclic-nucleotide 3'-phosphodiesterase;2',3'-cyclic-nucleotide 3'-phosphodiesterase	CNP
14.0459	14.2583	14.2841	11.7549	12.0032	11.5292	4.00299	0	-2.4337	+	-15.5713	A0A4X1W9B8	A0A4X1W9B8	Sus scrofa	A0A4X1W9B8_PIG	Canopy FGF signaling regulator 2	CNPY2
12.4939	12.325	12.4229	10.0325	9.19133	9.39235	3.43114	0.0001797	-2.87521	+	-11.1319	A0A5G2QSW5;A0A8D1KRL9;A5GFQ5	A0A5G2QSW5;A0A8D1KRL9;A5GFQ5	Sus scrofa	A0A5G2QSW5_PIG;A0A8D1KRL9_PIG;CNPY3_PIG	Protein canopy homolog 3	CNPY3
13.2992	13.2268	12.3389	9.99464	10.2813	11.6244	1.76961	0.00456089	-2.32154	+	-3.93733	A0A5G2QNN7	A0A5G2QNN7	Sus scrofa	A0A5G2QNN7_PIG	CB1 cannabinoid receptor-interacting protein 1	CNRIP1
13.2257	14.9035	14.5292	9.37076	16.1056	8.47132	0.517698	0.144398	-2.90361		-1.17939	F1SEB5	F1SEB5	Sus scrofa	F1SEB5_PIG	Ciliary neurotrophic factor receptor subunit alpha	CNTFR
12.052	11.4687	10.1481	12.0942	9.16422	10.058	0.309445	0.434339	-0.784133		-0.758466	A0A8D0ZGJ3;I3LR62	A0A8D0ZGJ3;I3LR62	Sus scrofa	A0A8D0ZGJ3_PIG;I3LR62_PIG	Cytochrome c oxidase assembly factor 1	COA1
16.1877	16.1461	16.0882	16.7631	16.733	16.6313	3.49368	0.000187826	0.568478		11.5507	A0A8W4FMM4	A0A8W4FMM4	Sus scrofa	A0A8W4FMM4_PIG	Cytochrome c oxidase assembly factor 3	COA3
11.8584	12.3684	12.4632	9.67124	8.89456	9.74684	2.96685	0.00045273	-2.79245	+	-8.44023	A0A287AXG8;A0A4X1W253	A0A287AXG8;A0A4X1W253	Sus scrofa	A0A287AXG8_PIG;A0A4X1W253_PIG	Cytochrome c oxidase assembly factor 5	COA5
14.4716	14.4017	14.5308	14.1312	14.5141	14.119	0.723009	0.06732	-0.213264		-1.58012	F1RGW3	F1RGW3	Sus scrofa	F1RGW3_PIG	Cytochrome c oxidase assembly factor 6	COA6
13.6498	13.9052	13.9912	14.4017	13.7362	13.7612	0.186743	0.786943	0.117679		0.488889	I3LRZ7	I3LRZ7	Sus scrofa	I3LRZ7_PIG	Cytochrome c oxidase assembly factor 7	COA7
12.8589	12.7992	12.8612	13.6149	13.622	13.639	5.47364	0	0.785572		36.5094	Q8MIR4	Q8MIR4	Sus scrofa	COASY_PIG	Bifunctional coenzyme A synthase	COASY
11.5351	11.3445	11.8789	10.6112	10.858	10.8797	1.96534	0.00275572	-0.803192		-4.499	A0A286ZK31;A0A287A580;I3LHJ6	A0A286ZK31;A0A287A580;I3LHJ6	Sus scrofa	A0A286ZK31_PIG;A0A287A580_PIG;I3LHJ6_PIG	Cordon-bleu WH2 repeat protein like 1	COBLL1
9.84933	8.37878	8.49006	8.5874	9.65168	9.48296	NaN	1	0		NaN	A0A286ZXR7;A0A287AXJ1;I3L924;I3LEH3	A0A286ZXR7;A0A287AXJ1;I3L924;I3LEH3	Sus scrofa	A0A286ZXR7_PIG;A0A287AXJ1_PIG;I3L924_PIG;I3LEH3_PIG	Conserved oligomeric Golgi complex subunit 3	COG3
12.7227	12.4434	12.552	12.8142	12.451	12.5871	0.122372	0.876788	0.0447308		0.335014	A0A5G2QHA4;A0A5G2QRX0;F1RQI0	A0A5G2QHA4;A0A5G2QRX0;F1RQI0	Sus scrofa	A0A5G2QHA4_PIG;A0A5G2QRX0_PIG;F1RQI0_PIG	Collagen type XII alpha 1 chain	COL12A1
17.1159	17.1311	17.1631	14.6556	14.6377	14.669	7.91807	0	-2.48258	+	-149.287	A0A480I6I0;F1S285	A0A480I6I0;F1S285	Sus scrofa	A0A480I6I0_PIG;F1S285_PIG	Collagen alpha-1(XIV) chain;Collagen type XIV alpha 1 chain	COL14A1
15.9354	15.8455	15.8428	17.3666	17.4231	17.3848	5.78679	0	1.51697	+	43.7377	F1SSE8	F1SSE8	Sus scrofa	F1SSE8_PIG	Collagen type XV alpha 1 chain	COL15A1
16.0189	16.0869	15.8911	16.1097	16.1917	16.2131	1.23703	0.0151828	0.172499		2.63407	A0A286ZIL9	A0A286ZIL9	Sus scrofa	A0A286ZIL9_PIG	Collagen type XVIII alpha 1 chain	COL18A1
17.279	17.4938	17.4369	15.9712	15.8501	15.9206	4.46193	0	-1.48929	+	-20.3366	A0A287A1S6;A0A5G2QQE9	A0A287A1S6;A0A5G2QQE9	Sus scrofa	A0A287A1S6_PIG;A0A5G2QQE9_PIG	Collagen alpha-1(I) chain preproprotein;Collagen type I alpha 1 chain	COL1A1
14.9609	14.8636	15.2343	13.4312	13.5705	13.5199	3.66745	0	-1.51244	+	-12.7947	A0A8W4FM91;A0A8X9AEL6;F1SFA7	A0A8W4FM91;A0A8X9AEL6;F1SFA7	Sus scrofa	A0A8W4FM91_PIG;A0A8X9AEL6_PIG;F1SFA7_PIG	Collagen type I alpha 2 chain	COL1A2
8.45773	9.21081	8.56639	8.75853	9.92704	9.26905	0.626401	0.0942246	0.573231		1.39183	A0A5G2RDN7;A0A8W4FCP8;F1RZU6	A0A5G2RDN7;A0A8W4FCP8;F1RZU6	Sus scrofa	A0A5G2RDN7_PIG;A0A8W4FCP8_PIG;F1RZU6_PIG	Collagen type XXI alpha 1 chain	COL21A1
13.4988	13.687	13.698	13.0574	12.5447	12.2326	1.82172	0.00416747	-1.01639	+	-4.08182	A0A286ZQ85	A0A286ZQ85	Sus scrofa	A0A286ZQ85_PIG	Collagen type III alpha 1 chain	COL3A1
15.1425	15.1789	15.1738	16.1488	16.1944	16.1179	5.61459	0	0.988648		39.6026	A0A5G2QEJ2;A0A8W4FCC2	A0A5G2QEJ2;A0A8W4FCC2	Sus scrofa	A0A5G2QEJ2_PIG;A0A8W4FCC2_PIG	Collagen type IV alpha 1 chain	COL4A1
14.323	14.5508	14.579	15.3768	15.4021	15.3008	3.26954	0.000165771	0.875642		10.1153	A0A5G2REY7;A0A5G2RJ53;F1RLL9	A0A5G2REY7;A0A5G2RJ53;F1RLL9	Sus scrofa	A0A5G2REY7_PIG;A0A5G2RJ53_PIG;F1RLL9_PIG	Collagen type IV alpha 2 chain	COL4A2
14.4337	14.0516	14.3348	14.9688	14.7402	14.8556	1.93203	0.0029237	0.581491		4.39966	F1SNP0	F1SNP0	Sus scrofa	F1SNP0_PIG	Collagen type IV alpha 3 chain	COL4A3
13.5061	13.4429	13.3617	10.5073	12.7076	12.2568	1.12828	0.0189827	-1.61305		-2.39914	A0A287A007	A0A287A007	Sus scrofa	A0A287A007_PIG	Collagen type IV alpha 5 chain	COL4A5
12.4931	11.6858	11.9651	12.2855	9.12662	11.1755	0.549261	0.125743	-1.18547		-1.24129	F1S021	F1S021	Sus scrofa	F1S021_PIG	Collagen type V alpha 1 chain	COL5A1
18.3115	18.3324	18.3356	19.2932	19.3154	19.3309	6.70238	0	0.98669		74.1312	I3LS72	I3LS72	Sus scrofa	I3LS72_PIG	Collagen type VI alpha 1 chain	COL6A1
17.9263	17.9773	17.9681	18.861	18.9006	18.9257	5.55741	0	0.938517		38.3176	I3LQ84	I3LQ84	Sus scrofa	I3LQ84_PIG	Collagen type VI alpha 2 chain	COL6A2
18.3749	18.4061	18.3897	19.455	19.4679	19.4959	6.65096	0	1.08273	+	71.9678	A0A286ZPQ1;A0A287B163	A0A286ZPQ1;A0A287B163	Sus scrofa	A0A286ZPQ1_PIG;A0A287B163_PIG	Collagen type VI alpha 3 chain	COL6A3
15.7204	15.6391	15.7592	14.5733	15.0226	14.8421	2.56522	0.000993228	-0.893592		-6.6061	A0A287BK35;A0A8W4FGF1	A0A287BK35;A0A8W4FGF1	Sus scrofa	A0A287BK35_PIG;A0A8W4FGF1_PIG	Collagen type VI alpha 5 chain	COL6A5
17.433	17.4563	17.4475	17.0711	17.1028	17.1085	4.88922	0	-0.351435		-26.0483	A0A5G2R0Y2	A0A5G2R0Y2	Sus scrofa	A0A5G2R0Y2_PIG	Collagen type VI alpha 6 chain	COL6A6
12.5031	11.9753	12.1857	11.416	11.8449	11.7744	1.25596	0.0150007	-0.542935		-2.67583	A0A287AXP9	A0A287AXP9	Sus scrofa	A0A287AXP9_PIG	procollagen galactosyltransferase	COLGALT1
12.03	12.0109	12.1044	11.7205	11.5835	11.7685	2.3396	0.00158916	-0.357544		-5.73625	A0A287AYH8	A0A287AYH8	Sus scrofa	A0A287AYH8_PIG	COMM domain containing 10	COMMD10
11.7151	11.6784	11.834	10.9354	10.7352	9.22104	1.24909	0.0151233	-1.4453		-2.66065	A0A4X1T034	A0A4X1T034	Sus scrofa	A0A4X1T034_PIG	COMM domain containing 2	COMMD2
11.1288	11.265	10.9524	10.14	10.3135	10.4296	2.57444	0.000943439	-0.821043		-6.64388	A0A4X1TSS3	A0A4X1TSS3	Sus scrofa	A0A4X1TSS3_PIG	COMM domain containing 3	COMMD3
11.5492	11.6183	8.95658	11.6739	12.02	12.0215	0.607446	0.101212	1.1971		1.3549	A0A287A6I5;A0A287BS53;A0A480XDE4	A0A287A6I5;A0A287BS53;A0A480XDE4	Sus scrofa	A0A287A6I5_PIG;A0A287BS53_PIG;A0A480XDE4_PIG	COMM domain containing 8	COMMD8
12.4296	12.2869	12.1333	12.4131	12.2429	12.3674	0.227545	0.708478	0.0578674		0.581362	A0A5G2QQT4;A0A5G2R1Q5;A0A5G2RKT5	A0A5G2QQT4;A0A5G2R1Q5;A0A5G2RKT5	Sus scrofa	A0A5G2QQT4_PIG;A0A5G2R1Q5_PIG;A0A5G2RKT5_PIG	COMM domain containing 9	COMMD9
16.8651	17.0639	17.0175	16.2345	16.2965	16.2567	3.48255	0.000186528	-0.719608		-11.4751	A0A287AXW3;F1RHN3	A0A287AXW3;F1RHN3	Sus scrofa	A0A287AXW3_PIG;F1RHN3_PIG	Catechol O-methyltransferase	COMT
14.0502	14.4105	14.2602	14.6822	14.6188	15.1292	1.38736	0.0114689	0.569802		2.97387	A0A287A5M5	A0A287A5M5	Sus scrofa	A0A287A5M5_PIG	Catechol O-methyltransferase domain-containing protein 1	COMTD1
15.0399	14.9973	14.8574	13.9755	13.8395	13.9452	3.95968	0	-1.0448	+	-15.1825	A0A5G2QHU0;F1RJX8	A0A5G2QHU0;F1RJX8	Sus scrofa	A0A5G2QHU0_PIG;F1RJX8_PIG	Coatomer subunit alpha	COPA
18.5002	18.6767	18.4826	17.7764	17.5746	17.5506	3.20058	0.000251479	-0.919299		-9.70857	F1S982	F1S982	Sus scrofa	F1S982_PIG	Coatomer subunit beta	COPB1
13.3578	13.427	13.3393	12.4413	12.2717	12.217	3.90016	0	-1.06467	+	-14.6636	A0A286ZPT0;A0A4X1TXD8;A0A8D0U7I8;A0A8W4FM96;F1SL54	A0A286ZPT0;A0A4X1TXD8;A0A8D0U7I8;A0A8W4FM96;F1SL54	Sus scrofa	A0A286ZPT0_PIG;A0A4X1TXD8_PIG;A0A8D0U7I8_PIG;A0A8W4FM96_PIG;F1SL54_PIG	Coatomer subunit beta'	COPB2
13.4239	13.6874	13.6721	10.1584	12.6742	12.5371	1.03196	0.025506	-1.80456		-2.19756	F1S7E1	F1S7E1	Sus scrofa	F1S7E1_PIG	Coatomer subunit epsilon	COPE
13.8524	13.743	13.7152	12.66	12.6636	12.5496	4.46742	0	-1.14579	+	-20.4015	F1SPF9	F1SPF9	Sus scrofa	F1SPF9_PIG	Coatomer subunit gamma	COPG1
12.7909	12.855	12.952	11.8276	12.0282	12.2321	2.57619	0.000944507	-0.836652		-6.65107	A0A286ZQ12;A0A287A5X5;A0A5G2R5U6;F1SNE9	A0A286ZQ12;A0A287A5X5;A0A5G2R5U6;F1SNE9	Sus scrofa	A0A286ZQ12_PIG;A0A287A5X5_PIG;A0A5G2R5U6_PIG;F1SNE9_PIG	Coatomer subunit gamma	COPG2
13.4382	13.3735	13.3677	13.4519	13.1373	13.3387	0.3704	0.291519	-0.0838486		-0.884923	A0A287ABP7;A0A5G2QP70;F1SB16	A0A287ABP7;A0A5G2QP70;F1SB16	Sus scrofa	A0A287ABP7_PIG;A0A5G2QP70_PIG;F1SB16_PIG	COP9 signalosome complex subunit 3	COPS3
15.2655	15.1838	15.2154	14.7842	14.6893	14.7145	3.73211	0	-0.492245		-13.2895	A7Y521	A7Y521	Sus scrofa	CSN4_PIG	COP9 signalosome complex subunit 4	COPS4
13.8087	13.8423	13.7808	12.9392	12.7017	12.7965	3.82137	0	-0.998167		-14.0031	A0A287A976;A0A4X1UW55	A0A287A976;A0A4X1UW55	Sus scrofa	A0A287A976_PIG;A0A4X1UW55_PIG	COP9 signalosome subunit 5	COPS5
13.2465	13.146	13.2736	12.3121	11.9944	12.4314	2.69917	0.0005962	-0.976042		-7.17408	A0A287AB66;A7TX81	A0A287AB66;A7TX81	Sus scrofa	A0A287AB66_PIG;CSN6_PIG	COP9 signalosome complex subunit 6	COPS6
13.4347	13.3428	13.2707	12.5173	12.6645	12.5883	3.54663	0.000110517	-0.759353		-11.917	A0A5G2QJQ6;A0A5G2QKU4;A0A8W4FDR1;F2Z5Q3	A0A5G2QJQ6;A0A5G2QKU4;A0A8W4FDR1;F2Z5Q3	Sus scrofa	A0A5G2QJQ6_PIG;A0A5G2QKU4_PIG;A0A8W4FDR1_PIG;F2Z5Q3_PIG	COP9 signalosome subunit 7A	COPS7A
14.4722	14.6241	14.5686	15.0775	14.9447	15.0506	2.83817	0.000507896	0.469284		7.80849	A0A4X1TAC4;A0A8D0U0L0	A0A4X1TAC4;A0A8D0U0L0	Sus scrofa	A0A4X1TAC4_PIG;A0A8D0U0L0_PIG	COP9 signalosome subunit 8;COP9 signalosome complex subunit 8	COPS8
14.4978	14.6076	14.6185	12.8619	13.5324	13.7175	1.99302	0.00267159	-1.20403	+	-4.5828	A0A287AWH8	A0A287AWH8	Sus scrofa	A0A287AWH8_PIG	Coatomer subunit zeta	COPZ1
12.232	13.055	12.6579	9.34558	8.97677	8.99986	3.7356	0	-3.54091	+	-13.3168	A0A481CG38;F1RWH4	A0A481CG38;F1RWH4	Sus scrofa	A0A481CG38_PIG;F1RWH4_PIG	Coatomer subunit zeta	COPZ2
14.197	14.101	13.9658	16.4761	16.4926	16.6044	5.19806	0	2.43642	+	31.1392	F1SLZ5	F1SLZ5	Sus scrofa	F1SLZ5_PIG	Coenzyme Q10A	COQ10A
13.4967	13.5257	13.4792	14.4816	14.3494	14.2518	3.64994	0	0.860408		12.6638	A0A8D1P741	A0A8D1P741	Sus scrofa	A0A8D1P741_PIG	Coenzyme Q-binding protein COQ10 homolog B, mitochondrial	COQ10B
16.6328	16.584	16.6228	17.4871	17.6406	17.5605	4.46008	0	0.949552		20.3147	A0A287B6T3;A0A481D3C0;I3LD55	A0A287B6T3;A0A481D3C0;I3LD55	Sus scrofa	A0A287B6T3_PIG;A0A481D3C0_PIG;I3LD55_PIG	Ubiquinone biosynthesis O-methyltransferase, mitochondrial;Ubiquinone biosynthesis O-methyltransferase, mitochondrial;Ubiquinone biosynthesis O-methyltransferase, mitochondrial	COQ3
11.1949	11.0123	11.6049	12.5513	12.2758	12.1524	2.12539	0.00228102	1.05583	+	4.99967	F1RR97	F1RR97	Sus scrofa	F1RR97_PIG	Ubiquinone biosynthesis protein COQ4 homolog, mitochondrial	COQ4
14.6502	14.7487	14.6729	15.6809	15.6802	15.6921	5.30283	0	0.993821		33.0814	F1RJK0	F1RJK0	Sus scrofa	F1RJK0_PIG	2-methoxy-6-polyprenyl-1,4-benzoquinol methylase, mitochondrial	COQ5
15.8083	15.7847	15.7562	16.9473	16.9247	16.9127	6.42085	0	1.14519	+	63.0329	A0A287ASX8;F1S3H4	A0A287ASX8;F1S3H4	Sus scrofa	A0A287ASX8_PIG;F1S3H4_PIG	Ubiquinone biosynthesis monooxygenase COQ6, mitochondrial;Ubiquinone biosynthesis monooxygenase COQ6, mitochondrial	COQ6
15.6383	15.6015	15.5798	16.3754	16.2999	16.319	4.85594	0	0.724912		25.5515	A0A287A0B5;A0A5G2QLG0	A0A287A0B5;A0A5G2QLG0	Sus scrofa	A0A287A0B5_PIG;A0A5G2QLG0_PIG	5-demethoxyubiquinone hydroxylase, mitochondrial;5-demethoxyubiquinone hydroxylase, mitochondrial	COQ7
15.6249	15.6607	15.5965	16.3954	16.4816	16.5104	4.54039	0	0.835089		21.2835	A0A286ZK64;A0A5G2R212	A0A286ZK64;A0A5G2R212	Sus scrofa	A0A286ZK64_PIG;A0A5G2R212_PIG	Atypical kinase COQ8A, mitochondrial;Atypical kinase COQ8A, mitochondrial	COQ8A
16.578	16.7825	16.749	17.6095	17.5999	17.5993	3.84368	0	0.899743		14.1871	A0A5G2QS58;A0A8D0XY59	A0A5G2QS58;A0A8D0XY59	Sus scrofa	A0A5G2QS58_PIG;A0A8D0XY59_PIG	Ubiquinone biosynthesis protein	COQ9
13.2386	13.326	12.9814	12.887	13.2019	12.5867	0.63668	0.0906982	-0.290161		-1.41185	A0A286ZUJ1	A0A286ZUJ1	Sus scrofa	A0A286ZUJ1_PIG	Coronin	CORO1A
14.2559	14.2058	14.1939	13.4607	13.5213	13.5813	4.21156	0	-0.69742		-17.5833	F1RUX1	F1RUX1	Sus scrofa	F1RUX1_PIG	Coronin	CORO1B
14.3854	14.3643	14.2491	12.9503	13.1263	13.1578	4.0763	0	-1.25478	+	-16.2515	A0A5G2R2V4;F1RGA9;I3L920	A0A5G2R2V4;F1RGA9;I3L920	Sus scrofa	A0A5G2R2V4_PIG;F1RGA9_PIG;I3L920_PIG	Coronin	CORO1C
12.0297	12.1317	12.3581	12.4655	12.3667	12.3674	1.03947	0.0248555	0.226673		2.21308	A0A5G2QHR4;F1RN75;I3L9X0	A0A5G2QHR4;F1RN75;I3L9X0	Sus scrofa	A0A5G2QHR4_PIG;F1RN75_PIG;I3L9X0_PIG	Coronin	CORO6
12.2065	12.3022	12.0785	10.1037	8.84047	11.4323	1.29207	0.0136169	-2.07024		-2.75632	A0A5G2R8I5;A0A5G2RCN1;F1RK53	A0A5G2R8I5;A0A5G2RCN1;F1RK53	Sus scrofa	A0A5G2R8I5_PIG;A0A5G2RCN1_PIG;F1RK53_PIG	Coronin	CORO7
13.9534	13.401	13.5375	10.7521	10.0712	11.6358	2.36432	0.00141363	-2.81096	+	-5.82661	A0A287AJU1	A0A287AJU1	Sus scrofa	A0A287AJU1_PIG	Coactosin like F-actin binding protein 1	COTL1
13.0203	13.0224	12.7974	12.9834	13.2847	13.314	0.891382	0.0388932	0.247375		1.91223	A0A8W4FMC9	A0A8W4FMC9	Sus scrofa	A0A8W4FMC9_PIG	Cytochrome c oxidase assembly factor COX14	COX14
12.8299	12.7124	12.9623	13.5999	13.1504	13.2697	1.52779	0.00797935	0.505113		3.30971	F1S8W1	F1S8W1	Sus scrofa	F1S8W1_PIG	Cytochrome c oxidase assembly homolog COX15	COX15
15.0821	14.6375	14.7388	14.1952	13.6936	14.3625	1.41643	0.0105214	-0.735706		-3.04186	D2XUP7;P81045	D2XUP7;P81045	Sus scrofa	D2XUP7_PIG;COX17_PIG	Cytochrome c oxidase copper chaperone COX17;Cytochrome c oxidase copper chaperone	COX17
8.57804	9.16194	10.2457	10.8412	8.23561	10.3463	NaN	1	0		NaN	A0A8D0WDH2;F1RUN3	A0A8D0WDH2;F1RUN3	Sus scrofa	A0A8D0WDH2_PIG;F1RUN3_PIG	Cytochrome c oxidase assembly factor COX18	COX18
14.8476	15.1516	15.2386	16.6134	16.6558	16.6395	3.70311	0	1.557	+	13.0654	A0A287A189	A0A287A189	Sus scrofa	A0A287A189_PIG	Cytochrome c oxidase assembly protein COX20, mitochondrial	COX20
21.38	21.4544	21.4262	23.2296	23.3265	23.345	5.83413	0	1.88015	+	44.9482	I3LER5	I3LER5	Sus scrofa	I3LER5_PIG	Cytochrome c oxidase subunit 4	COX4I1
21.0147	20.9516	20.9211	22.7954	22.7968	22.792	6.51212	0	1.83227	+	66.4359	F1SJ34	F1SJ34	Sus scrofa	F1SJ34_PIG	Cytochrome c oxidase subunit 5A, mitochondrial	COX5A
20.1695	20.2472	20.1519	21.2387	21.3431	21.3057	4.89607	0	1.10634	+	26.1518	Q5S3G4	Q5S3G4	Sus scrofa	COX5B_PIG	Cytochrome c oxidase subunit 5B, mitochondrial	COX5B
14.7391	14.6529	14.5768	13.7481	14.382	14.5938	0.736373	0.0644807	-0.414976		-1.60624	A0A8D1LI22	A0A8D1LI22	Sus scrofa	A0A8D1LI22_PIG	Cytochrome c oxidase subunit	COX6A1
18.8102	18.9194	18.9834	19.624	19.7038	19.5273	3.23945	0.000257771	0.714036		9.9359	A0A287AEB7	A0A287AEB7	Sus scrofa	A0A287AEB7_PIG	Cytochrome c oxidase subunit	COX6A2
20.559	20.6118	20.6685	21.7344	21.7599	21.7834	5.30476	0	1.14617	+	33.1183	A0A4X1TG97	A0A4X1TG97	Sus scrofa	A0A4X1TG97_PIG	Cytochrome c oxidase subunit	COX6B
20.29	20.2223	20.2173	21.8929	21.9176	21.9417	6.36921	0	1.67421	+	61.1854	A0A4X1TXH1;A1XQT2	A0A4X1TXH1;A1XQT2	Sus scrofa	A0A4X1TXH1_PIG;COX6C_PIG	Cytochrome c oxidase subunit 6C	COX6C
18.5959	18.6617	18.5412	19.4909	19.3087	19.2687	3.22629	0.000255447	0.756524		9.85841	Q8SPJ9	Q8SPJ9	Sus scrofa	CX7A1_PIG	Cytochrome c oxidase subunit 7A1, mitochondrial	COX7A1
14.0889	14.2451	14.2652	13.5494	13.84	13.7761	1.99253	0.00266912	-0.477875		-4.58129	A0A4X1UVY4;A0A5G2RAF4;A0A8D2CBG7;A0A8W4FGE7;F1RQI1	A0A4X1UVY4;A0A5G2RAF4;A0A8D2CBG7;A0A8W4FGE7;F1RQI1	Sus scrofa	A0A4X1UVY4_PIG;A0A5G2RAF4_PIG;A0A8D2CBG7_PIG;A0A8W4FGE7_PIG;F1RQI1_PIG	Cytochrome c oxidase subunit 7A2, mitochondrial;Cytochrome c oxidase subunit 7A2, mitochondrial;Cytochrome c oxidase subunit 7A2, mitochondrial;Cytochrome c oxidase subunit 7A2, mitochondrial;Cytochrome c oxidase subunit 7A2, mitochondrial	COX7A2
14.1671	14.173	14.1951	14.4109	14.4994	14.571	2.58697	0.000948805	0.315367		6.69557	A0A4X1SP87	A0A4X1SP87	Sus scrofa	A0A4X1SP87_PIG	Cytochrome c oxidase subunit 7A2-like, mitochondrial	COX7A2L
14.397	13.2059	13.3401	15.3306	14.7775	15.1263	1.60012	0.00658364	1.43047	+	3.49049	A0A287BJ57	A0A287BJ57	Sus scrofa	A0A287BJ57_PIG	Cytochrome c oxidase subunit 7B, mitochondrial	COX7B
17.5728	17.8019	17.7246	18.5543	18.8059	19.1473	2.45193	0.0011693	1.13605	+	6.15639	Q1W0Y2	Q1W0Y2	Sus scrofa	COX7C_PIG	Cytochrome c oxidase subunit 7C, mitochondrial	COX7C
13.4599	13.3507	12.7156	15.1679	13.8548	13.1528	0.626415	0.0942538	0.883127		1.39185	A1XQT4	A1XQT4	Sus scrofa	A1XQT4_PIG	Cytochrome c oxidase subunit 8	COX8H
16.6528	16.6071	16.6935	13.7136	13.5065	13.5705	5.88187	0	-3.05431	+	-46.2026	A0A287A718;A0A4X1T0M7;A0A5G2QW05;A0A8D0YRD9;A0A8D1LFT0	A0A287A718;A0A4X1T0M7;A0A5G2QW05;A0A8D0YRD9;A0A8D1LFT0	Sus scrofa	A0A287A718_PIG;A0A4X1T0M7_PIG;A0A5G2QW05_PIG;A0A8D0YRD9_PIG;A0A8D1LFT0_PIG	ferroxidase;ferroxidase;Ceruloplasmin;ferroxidase;ferroxidase	CP
15.0332	14.9927	14.9558	11.6684	11.1932	11.4603	4.85259	0	-3.55325	+	-25.5021	F1RK01	F1RK01	Sus scrofa	F1RK01_PIG	Carboxypeptidase B2	CPB2
11.7383	11.7767	11.5615	9.30904	9.35718	11.577	1.00652	0.027347	-1.61111		-2.14521	A0A286ZS65;A0A286ZUF4;A0A286ZUJ5;A0A286ZXD2;A0A287A0M0;A0A287A8S6;A0A287AAR8;A0A287AI07;A0A287BC03;A0A287BFV6;A0A4X1UEL5;F1SJZ5	A0A286ZS65;A0A286ZUF4;A0A286ZUJ5;A0A286ZXD2;A0A287A0M0;A0A287A8S6;A0A287AAR8;A0A287AI07;A0A287BC03;A0A287BFV6;A0A4X1UEL5;F1SJZ5	Sus scrofa	A0A286ZS65_PIG;A0A286ZUF4_PIG;A0A286ZUJ5_PIG;A0A286ZXD2_PIG;A0A287A0M0_PIG;A0A287A8S6_PIG;A0A287AAR8_PIG;A0A287AI07_PIG;A0A287BC03_PIG;A0A287BFV6_PIG;A0A4X1UEL5_PIG;F1SJZ5_PIG	Cytoplasmic polyadenylation element binding protein 3;Cytoplasmic polyadenylation element binding protein 2;Cytoplasmic polyadenylation element binding protein 4;Cytoplasmic polyadenylation element binding protein 3;Cytoplasmic polyadenylation element binding protein 2;Cytoplasmic polyadenylation element binding protein 4;Cytoplasmic polyadenylation element binding protein 3;Cytoplasmic polyadeny…	CPEB3
13.5226	13.4355	13.5445	12.2144	12.2871	12.2202	5.1914	0	-1.26028	+	-31.0197	F1S4V8	F1S4V8	Sus scrofa	F1S4V8_PIG	Copine 1	CPNE1
14.2359	14.2232	14.3536	14.2306	14.0075	14.1388	0.879724	0.0402925	-0.145272		-1.88895	A0A4X1UBQ4	A0A4X1UBQ4	Sus scrofa	A0A4X1UBQ4_PIG	Copine 3	CPNE3
13.6317	13.6618	13.5283	12.3788	7.50816	9.79332	1.23909	0.0151994	-3.71385		-2.6386	A0A287A2T7;A0A287AMN8	A0A287A2T7;A0A287AMN8	Sus scrofa	A0A287A2T7_PIG;A0A287AMN8_PIG	Copine 5	CPNE5
11.2377	11.6235	11.3918	12.001	11.462	11.2221	0.219053	0.725319	0.144056		0.562388	F1SK95	F1SK95	Sus scrofa	F1SK95_PIG	coproporphyrinogen oxidase	CPOX
13.6164	13.3843	13.3998	10.8172	11.1238	10.7916	4.39854	0	-2.55597	+	-19.6019	A0A5G2QI52	A0A5G2QI52	Sus scrofa	A0A5G2QI52_PIG	Serine/threonine-protein phosphatase CPPED1	CPPED1
11.7551	11.4692	11.0386	10.7593	11.8502	11.858	0.0560777	0.947698	0.0682351		0.162399	A0A4X1UGM3;A0A5G2QAS5;A0A5G2QSY2;I3LKR1	A0A4X1UGM3;A0A5G2QAS5;A0A5G2QSY2;I3LKR1	Sus scrofa	A0A4X1UGM3_PIG;A0A5G2QAS5_PIG;A0A5G2QSY2_PIG;I3LKR1_PIG	Cleavage and polyadenylation specific factor 3	CPSF3
13.6502	13.3943	13.4306	12.6801	11.9862	12.4103	2.19057	0.00209608	-1.13286	+	-5.21532	A0A287A5N6;A0A287AGJ7	A0A287A5N6;A0A287AGJ7	Sus scrofa	A0A287A5N6_PIG;A0A287AGJ7_PIG	Cleavage and polyadenylation specificity factor subunit 6	CPSF6
16.7255	16.81	16.762	17.6618	17.7198	17.6603	5.08627	0	0.914795		29.1916	Q8HY46	Q8HY46	Sus scrofa	CPT1B_PIG	Carnitine O-palmitoyltransferase 1, muscle isoform	CPT1B
15.9278	15.9478	15.999	17.2005	17.2578	17.2502	5.87337	0	1.27798	+	45.9769	A0A8D1AA90	A0A8D1AA90	Sus scrofa	A0A8D1AA90_PIG	Carnitine O-palmitoyltransferase 2, mitochondrial	CPT2
11.8719	12.5817	12.5476	8.69046	10.5489	9.45715	2.03712	0.00251006	-2.76822	+	-4.71865	B3F0B7	B3F0B7	Sus scrofa	B3F0B7_PIG	Cellular retinoic acid-binding protein 1	CRABP1
9.32826	7.22929	9.03176	7.7229	9.43113	10.6726	NaN	1	0		NaN	A0A5G2RI69;A0A8W4FH27;A0A8W4FM34;F1SQ12	A0A5G2RI69;A0A8W4FH27;A0A8W4FM34;F1SQ12	Sus scrofa	A0A5G2RI69_PIG;A0A8W4FH27_PIG;A0A8W4FM34_PIG;F1SQ12_PIG	CASP2 and RIPK1 domain containing adaptor with death domain	CRADD
17.0579	17.0706	16.9998	18.4452	18.4754	18.4657	6.34448	0	1.41937	+	60.3195	A0A286ZRC3;A0A287AVT7	A0A286ZRC3;A0A287AVT7	Sus scrofa	A0A286ZRC3_PIG;A0A287AVT7_PIG	Carnitine O-acetyltransferase	CRAT
13.2134	12.9119	12.8605	9.93497	9.30238	9.95201	3.76921	0	-3.26552	+	-13.5818	F1S268	F1S268	Sus scrofa	F1S268_PIG	Cellular repressor of E1A stimulateds 1	CREG1
13.0481	13.1077	13.0986	13.4507	13.1989	13.2025	1.09756	0.0207793	0.199277		2.33424	A0A8W4FJ22;F1SQD9	A0A8W4FJ22;F1SQD9	Sus scrofa	A0A8W4FJ22_PIG;F1SQD9_PIG	protein disulfide-isomerase	CRELD1
18.6174	18.4042	18.4118	18.2255	18.1905	18.2702	1.55862	0.00729487	-0.249071		-3.38607	A0A287A2M4	A0A287A2M4	Sus scrofa	A0A287A2M4_PIG	Cysteine-rich protein 2	CRIP2
12.738	12.0244	12.1088	9.15946	9.47845	9.09957	3.55661	0.000111111	-3.04456	+	-11.9872	A0A286ZTD8	A0A286ZTD8	Sus scrofa	A0A286ZTD8_PIG	Adapter molecule crk	CRK
14.9741	15.2591	15.2263	13.0673	13.5736	13.6609	2.95003	0.00045063	-1.71929	+	-8.3551	A0A4X1UYQ0	A0A4X1UYQ0	Sus scrofa	A0A4X1UYQ0_PIG	CRK like proto-onco, adaptor protein	CRKL
13.8654	14.3564	14.147	14.0128	14.1644	13.9303	0.214332	0.734481	-0.0871201		-0.55178	A0A8W4F8B6	A0A8W4F8B6	Sus scrofa	A0A8W4F8B6_PIG	Cartilage associated protein	CRTAP
20.1287	20.212	20.152	19.7639	19.7244	19.7341	3.9831	0	-0.423445		-15.3916	Q7M2W6	Q7M2W6	Sus scrofa	CRYAB_PIG	Alpha-crystallin B chain	CRYAB
13.2996	13.1204	13.0301	13.1048	12.8408	13.0406	0.619229	0.0966516	-0.154641		-1.37785	I3LUY9	I3LUY9	Sus scrofa	I3LUY9_PIG	Crystallin beta-gamma domain containing 3	CRYBG3
12.8631	13.0485	13.168	13.294	13.3393	13.351	1.53851	0.00779442	0.301604		3.33616	A0A287ALG2	A0A287ALG2	Sus scrofa	A0A287ALG2_PIG	L-gulonate 3-dehydrogenase	CRYL1
15.9266	15.8673	15.8263	14.3826	14.0245	14.1331	3.98431	0	-1.69335	+	-15.4024	Q0MVN8;Q19QT8	Q0MVN8;Q19QT8	Sus scrofa	QOR_PIG;Q19QT8_PIG	Quinone oxidoreductase;Crystallin zeta	CRYZ
19.5892	19.6194	19.592	18.1689	18.2668	18.22	5.88419	0	-1.38167	+	-46.2645	P00889	P00889	Sus scrofa	CISY_PIG	Citrate synthase, mitochondrial	CS
13.0132	13.0239	12.9217	12.2967	12.34	12.4262	3.64619	0	-0.631964		-12.6359	A0A287B2T9;A0A287B9X6;A0A287BM79	A0A287B2T9;A0A287B9X6;A0A287BM79	Sus scrofa	A0A287B2T9_PIG;A0A287B9X6_PIG;A0A287BM79_PIG	Cold shock domain containing E1	CSDE1
15.6658	15.746	15.689	15.2131	15.5236	15.3605	1.64536	0.00572866	-0.33454		-3.60646	I3L918;I3LPP4	I3L918;I3LPP4	Sus scrofa	I3L918_PIG;I3LPP4_PIG	Exportin-2	CSE1L
12.5545	12.4809	12.3985	11.6421	11.3118	11.767	2.4943	0.00112707	-0.904341		-6.32142	A0A8W4FAC0;F1SJ27	A0A8W4FAC0;F1SJ27	Sus scrofa	A0A8W4FAC0_PIG;F1SJ27_PIG	Tyrosine-protein kinase	CSK
13.2299	13.2655	13.3084	12.1368	12.4163	12.5074	2.88564	0.000518041	-0.914394		-8.03638	A0A480VY41;A0A5G2QKM2	A0A480VY41;A0A5G2QKM2	Sus scrofa	A0A480VY41_PIG;A0A5G2QKM2_PIG	non-specific serine/threonine protein kinase	CSNK1A1
9.79845	9.99235	10.4513	11.0161	10.7956	9.83371	NaN	1	0		NaN	A0A286ZQ62;A0A286ZTG8;A0A287AVA1;A0A287B6C7;A0A4X1U0Y8;A0A5G2Q6V7;F1RKN8;F1SDH5	A0A286ZQ62;A0A286ZTG8;A0A287AVA1;A0A287B6C7;A0A4X1U0Y8;A0A5G2Q6V7;F1RKN8;F1SDH5	Sus scrofa	A0A286ZQ62_PIG;A0A286ZTG8_PIG;A0A287AVA1_PIG;A0A287B6C7_PIG;A0A4X1U0Y8_PIG;A0A5G2Q6V7_PIG;F1RKN8_PIG;F1SDH5_PIG	non-specific serine/threonine protein kinase	CSNK1G1
14.9813	15.0946	15.132	13.9729	14.1865	14.2799	3.09052	0.000476524	-0.922894		-9.09088	A0A4X1SPI6;A0A4X1SPM6;A0A5G2QPT4;A0A5G2R4G4	A0A4X1SPI6;A0A4X1SPM6;A0A5G2QPT4;A0A5G2R4G4	Sus scrofa	A0A4X1SPI6_PIG;A0A4X1SPM6_PIG;A0A5G2QPT4_PIG;A0A5G2R4G4_PIG	Casein kinase II subunit alpha;non-specific serine/threonine protein kinase;Casein kinase II subunit alpha;Casein kinase II subunit alpha	CSNK2A1
13.2572	13.5756	13.6998	12.9629	12.9364	12.9508	1.87992	0.00353464	-0.560837		-4.24744	A0A4X1VH73;A0A8D1F9C0;P67872	A0A4X1VH73;A0A8D1F9C0;P67872	Sus scrofa	A0A4X1VH73_PIG;A0A8D1F9C0_PIG;CSK2B_PIG	Casein kinase II subunit beta	CSNK2B
13.2398	13.1078	13.2226	11.3568	11.4625	11.5074	5.05642	0	-1.74783	+	-28.6922	F1SJ86	F1SJ86	Sus scrofa	F1SJ86_PIG	Chondroitin sulfate proteoglycan 4	CSPG4
15.406	15.4633	15.4732	12.8148	12.9021	12.5338	4.73746	0	-2.69725	+	-23.8581	A0A287APN0;A0A5G2QQY5;I3LL97	A0A287APN0;A0A5G2QQY5;I3LL97	Sus scrofa	A0A287APN0_PIG;A0A5G2QQY5_PIG;I3LL97_PIG	Cysteine and glycine-rich protein 1;Cysteine and glycine-rich protein 1;Cysteine and glycine rich protein 1	CSRP1
20.0376	19.7022	19.8706	15.7041	16.2489	16.295	4.2307	0	-3.78747	+	-17.7803	A0A5G2QYU2;A0A5G2R9G8;A0A5G2R9M9;A0A8W4FFX7;A0A8W4FG87;F1RYJ8	A0A5G2QYU2;A0A5G2R9G8;A0A5G2R9M9;A0A8W4FFX7;A0A8W4FG87;F1RYJ8	Sus scrofa	A0A5G2QYU2_PIG;A0A5G2R9G8_PIG;A0A5G2R9M9_PIG;A0A8W4FFX7_PIG;A0A8W4FG87_PIG;F1RYJ8_PIG	Cysteine and glycine-rich protein 2	CSRP2
20.3266	20.3567	20.4716	17.603	17.7875	17.7378	5.53693	0	-2.67553	+	-37.8674	F6Q6A7	F6Q6A7	Sus scrofa	F6Q6A7_PIG	Cysteine and glycine rich protein 3	CSRP3
14.755	14.9623	14.798	12.3178	12.9171	13.6135	2.11795	0.00227553	-1.88896	+	-4.9755	Q0Z8R0	Q0Z8R0	Sus scrofa	Q0Z8R0_PIG	Cystatin C	CST3
15.4932	15.3886	15.5169	11.9896	11.0378	10.7724	3.45668	0.000183206	-4.19965	+	-11.3012	Q29290	Q29290	Sus scrofa	CYTB_PIG	Cystatin-B	CSTB
10.1469	11.8854	12.3983	9.19442	7.5084	12.0855	NaN	1	0		NaN	F1S1L9;I3LE23	F1S1L9;I3LE23	Sus scrofa	F1S1L9_PIG;I3LE23_PIG	Cleavage stimulation factor subunit 2	CSTF2
13.0174	13.058	12.9359	12.3194	12.2568	12.2885	4.23317	0	-0.715528		-17.8058	A0A287A5I0;A0A287AM09	A0A287A5I0;A0A287AM09	Sus scrofa	A0A287A5I0_PIG;A0A287AM09_PIG	C-terminal binding protein 1	CTBP1
13.6897	13.6758	13.756	9.70501	12.7066	9.65894	1.39484	0.0111465	-3.01699	+	-2.99129	F1SDN6	F1SDN6	Sus scrofa	F1SDN6_PIG	C-terminal binding protein 2	CTBP2
8.95907	9.26007	9.81848	10.4901	9.56404	9.70852	0.6841	0.0768038	0.575032		1.50422	A0A4X1V8N9	A0A4X1V8N9	Sus scrofa	A0A4X1V8N9_PIG	CTD small phosphatase like 2	CTDSPL2
15.9353	15.9314	15.9039	15.1899	15.2695	15.343	3.87915	0	-0.656053		-14.4846	A0A8D1G1G9	A0A8D1G1G9	Sus scrofa	A0A8D1G1G9_PIG	Catenin alpha-1	CTNNA1
17.4503	17.4816	17.4091	17.4148	17.3373	17.315	1.16623	0.017452	-0.0912787		-2.48019	A0A287AZQ1	A0A287AZQ1	Sus scrofa	A0A287AZQ1_PIG	Catenin alpha 3	CTNNA3
16.476	16.4392	16.4493	16.6608	16.7177	16.6791	3.48936	0.000187175	0.231007		11.5213	A0A480LAQ8	A0A480LAQ8	Sus scrofa	A0A480LAQ8_PIG	Catenin beta 1	CTNNB1
12.1195	11.6564	11.9724	11.7555	12.1624	12.0835	0.172611	0.810247	0.0843159		0.456028	A0A287BQI0;A0A8D1GXB2	A0A287BQI0;A0A8D1GXB2	Sus scrofa	A0A287BQI0_PIG;A0A8D1GXB2_PIG	Catenin beta like 1	CTNNBL1
15.1016	15.1749	15.0118	14.2093	14.1118	14.2157	4.03202	0	-0.917198		-15.8373	A0A287ACZ3;A0A5G2QJC4;A0A8D1FFJ9	A0A287ACZ3;A0A5G2QJC4;A0A8D1FFJ9	Sus scrofa	A0A287ACZ3_PIG;A0A5G2QJC4_PIG;A0A8D1FFJ9_PIG	Catenin delta 1	CTNND1
12.2786	12.4946	12.6134	12.1257	11.9423	11.4719	1.32206	0.0127877	-0.615554		-2.82395	A0A480TY64;A0A4X1UU82;F1SQS3	A0A480TY64;A0A4X1UU82;F1SQS3	Sus scrofa	A0A480TY64_PIG;A0A4X1UU82_PIG;F1SQS3_PIG	CTP synthase	CTPS2
13.4755	13.3492	13.4105	11.3573	11.4068	11.0334	4.20325	0	-2.14592	+	-17.4985	A0A480LAY6;F1SC70	A0A480LAY6;F1SC70	Sus scrofa	A0A480LAY6_PIG;F1SC70_PIG	Carboxypeptidase	CTSA
15.3101	15.4361	15.389	13.2321	12.8696	13.0749	4.50551	0	-2.31956	+	-20.8573	A0A5S6GR81;A0A8D1V1W8;A1E295	A0A5S6GR81;A0A8D1V1W8;A1E295	Sus scrofa	A0A5S6GR81_PIG;A0A8D1V1W8_PIG;CATB_PIG	Cathepsin B	CTSB
13.1716	13.1301	13.1396	11.272	11.2585	10.9569	4.35909	0	-1.98468	+	-19.1579	A0A4X1U3C8	A0A4X1U3C8	Sus scrofa	A0A4X1U3C8_PIG	Dipeptidyl peptidase 1	CTSC
15.0466	14.7583	14.865	14.2039	14.1397	13.9322	2.60996	0.000901086	-0.797993		-6.79127	A0A286ZX26;A0A8W4FFH8;A0A8W4FN06	A0A286ZX26;A0A8W4FFH8;A0A8W4FN06	Sus scrofa	A0A286ZX26_PIG;A0A8W4FFH8_PIG;A0A8W4FN06_PIG	Cathepsin D	CTSD
13.574	13.5433	13.5612	9.50217	8.20911	8.52475	3.60936	0	-4.81415	+	-12.3652	A0A8W4F687;A0A8W4FA28;Q28944	A0A8W4F687;A0A8W4FA28;Q28944	Sus scrofa	A0A8W4F687_PIG;A0A8W4FA28_PIG;CATL1_PIG	Cathepsin V;Cathepsin V;Procathepsin L	CTSV
11.8281	12.3083	12.356	11.617	11.1313	11.4307	1.60551	0.00646493	-0.771146		-3.50418	A5GFX7	A5GFX7	Sus scrofa	A5GFX7_PIG	cathepsin X	CTSZ
13.009	12.9872	13.0346	12.2522	11.6422	12.1332	2.22946	0.00190855	-1.00106	+	-5.34744	A0A287AUL3;A0A287BKR0;A0A5G2QWJ7;A0A5G2QYI6	A0A287AUL3;A0A287BKR0;A0A5G2QWJ7;A0A5G2QYI6	Sus scrofa	A0A287AUL3_PIG;A0A287BKR0_PIG;A0A5G2QWJ7_PIG;A0A5G2QYI6_PIG	Cortactin	CTTN
12.1827	11.6697	12.1248	11.7547	11.8418	11.9276	0.372894	0.287915	-0.151042		-0.890022	A0A286ZMM6;A0A4X1UR52;A0A8D0KB17;A0A8W4FNR0;F1SAD7	A0A286ZMM6;A0A4X1UR52;A0A8D0KB17;A0A8W4FNR0;F1SAD7	Sus scrofa	A0A286ZMM6_PIG;A0A4X1UR52_PIG;A0A8D0KB17_PIG;A0A8W4FNR0_PIG;F1SAD7_PIG	Cullin 1;Cullin-1;Cullin 1;Cullin 1;Cullin 1	CUL1
14.3013	14.1999	14.1801	13.6512	13.5947	13.5546	3.74438	0	-0.62696		-13.3856	A0A5G2R828;A0A5G2RFR7	A0A5G2R828;A0A5G2RFR7	Sus scrofa	A0A5G2R828_PIG;A0A5G2RFR7_PIG	Cullin 2	CUL2
12.3066	12.3059	12.3329	11.9038	11.3962	11.2188	1.76936	0.00455698	-0.808833		-3.93665	A0A287A2J9;A0A8W4FJX5	A0A287A2J9;A0A8W4FJX5	Sus scrofa	A0A287A2J9_PIG;A0A8W4FJX5_PIG	Cullin 3	CUL3
12.3587	12.1175	12.1331	12.4124	12.4138	12.5769	1.30282	0.0133591	0.264563		2.78047	A0A5G2QS32;A0A5G2RG48;A0A8W4FFK3	A0A5G2QS32;A0A5G2RG48;A0A8W4FFK3	Sus scrofa	A0A5G2QS32_PIG;A0A5G2RG48_PIG;A0A8W4FFK3_PIG	Cullin 4A	CUL4A
10.7215	10.6636	10.439	10.381	9.95741	10.2294	1.30021	0.0133833	-0.418762		-2.77459	A0A286ZUX3;A0A8W4FA79;F1RUC1;I3L5M8	A0A286ZUX3;A0A8W4FA79;F1RUC1;I3L5M8	Sus scrofa	A0A286ZUX3_PIG;A0A8W4FA79_PIG;F1RUC1_PIG;I3L5M8_PIG	Cullin 4B	CUL4B
11.9373	12.0715	12.1517	11.3977	11.6224	11.5369	2.38529	0.0014234	-0.534527		-5.90418	A0A286ZMU8	A0A286ZMU8	Sus scrofa	A0A286ZMU8_PIG	Cullin 5	CUL5
10.9063	10.9509	10.9645	13.62	13.5268	13.4478	5.98688	0	2.59102	+	49.0859	A0A287BQB7	A0A287BQB7	Sus scrofa	A0A287BQB7_PIG	Chromosome Un C14orf180 homolog	CUnH14orf180
14.6126	14.6881	14.7633	12.3705	12.135	12.7968	3.46463	0.0001843	-2.2539	+	-11.3543	A0A287BCM2;A0A4X1TB30	A0A287BCM2;A0A4X1TB30	Sus scrofa	A0A287BCM2_PIG;A0A4X1TB30_PIG	CutA divalent cation tolerance homolog	CUTA
9.2625	10.0401	10.3669	10.7158	10.7001	10.9508	NaN	1	0		NaN	A0A286ZM59;A0A287AWG4;A0A5G2QM40;F1RKF9	A0A286ZM59;A0A287AWG4;A0A5G2QM40;F1RKF9	Sus scrofa	A0A286ZM59_PIG;A0A287AWG4_PIG;A0A5G2QM40_PIG;F1RKF9_PIG	Homeobox protein cut-like	CUX1
13.1744	13.6446	13.077	15.1988	15.4192	15.5058	3.33316	0.000171021	2.07595	+	10.5046	A0A286ZRH9;A0A4X1UHA8	A0A286ZRH9;A0A4X1UHA8	Sus scrofa	A0A286ZRH9_PIG;A0A4X1UHA8_PIG	CXADR Ig-like cell adhesion molecule	CXADR
15.6146	15.7399	15.7331	16.385	16.4364	16.4547	4.0455	0	0.729522		15.9622	A0A5G2QYD9;A0A5G2RAT8;P00172	A0A5G2QYD9;A0A5G2RAT8;P00172	Sus scrofa	A0A5G2QYD9_PIG;A0A5G2RAT8_PIG;CYB5_PIG	Cytochrome b5 type A;Cytochrome b5 type A;Cytochrome b5	CYB5A
13.3141	13.429	13.3596	14.6892	14.7358	14.6494	5.23122	0	1.32385	+	31.7414	A0A4X1SFP8;A0A4X1SGH4;A0A5G2QSC0	A0A4X1SFP8;A0A4X1SGH4;A0A5G2QSC0	Sus scrofa	A0A4X1SFP8_PIG;A0A4X1SGH4_PIG;A0A5G2QSC0_PIG	Cytochrome b5 type B	CYB5B
14.2871	14.3055	14.2494	16.2344	16.3857	16.3511	5.71637	0	2.04307	+	41.9971	A0A286ZXF1;A0A8X9AEP4	A0A286ZXF1;A0A8X9AEP4	Sus scrofa	A0A286ZXF1_PIG;A0A8X9AEP4_PIG	Cytochrome b5 reductase 1;NADH-cytochrome b5 reductase	CYB5R1
14.3975	14.4297	14.3912	14.4963	14.5731	14.5346	2.15876	0.00224623	0.128528		5.1092	P83686	P83686	Sus scrofa	NB5R3_PIG	NADH-cytochrome b5 reductase 3 (Fragment)	CYB5R3
10.7036	9.63974	10.1971	9.47854	10.184	8.07546	NaN	1	0		NaN	P52649	P52649	Sus scrofa	CY24B_PIG	NADPH oxidase 2	CYBB
12.6	12.5849	12.6549	11.8271	11.6139	11.5887	3.54788	0.000110616	-0.936678		-11.9257	A0A8D1K2X1;A0A8W4FMR4;B2ZPK1	A0A8D1K2X1;A0A8W4FMR4;B2ZPK1	Sus scrofa	A0A8D1K2X1_PIG;A0A8W4FMR4_PIG;B2ZPK1_PIG	Plasma membrane ascorbate-dependent reductase CYBRD1	CYBRD1
18.838	18.7361	18.7231	19.8012	19.8558	19.7526	4.60364	0	1.03743	+	22.0785	A0A287AZF9	A0A287AZF9	Sus scrofa	A0A287AZF9_PIG	Cytochrome c1	CYC1
19.1116	19.0714	19.083	16.7507	16.7249	16.6896	7.3999	0	-2.36693	+	-110.778	P62895	P62895	Sus scrofa	CYC_PIG	Cytochrome c	CYCS
12.6558	12.483	12.3307	11.7659	11.8511	11.6379	2.5545	0.000990991	-0.738183		-6.56235	A0A8W4FCL4;A0A8W4FEI6	A0A8W4FCL4;A0A8W4FEI6	Sus scrofa	A0A8W4FCL4_PIG;A0A8W4FEI6_PIG	Cytoplasmic FMR1 interacting protein 1	CYFIP1
13.156	12.9911	13.0651	12.5972	12.3993	12.5483	2.72487	0.000603728	-0.555806		-7.2878	A0A287AVV3;A0A287BRC0;F1RQE9	A0A287AVV3;A0A287BRC0;F1RQE9	Sus scrofa	A0A287AVV3_PIG;A0A287BRC0_PIG;F1RQE9_PIG	Cytoplasmic FMR1-interacting protein	CYFIP2
13.0985	13.9452	12.8779	14.0583	14.4148	13.3595	0.63972	0.0897961	0.637014		1.41777	F1SRX1	F1SRX1	Sus scrofa	F1SRX1_PIG	Cytochrome P450 family 27 subfamily A member 1	CYP27A1
15.4614	15.4081	15.5633	13.4474	13.6264	13.5139	5.02098	0	-1.94835	+	-28.1105	A0A287APG9;A0A5G2QP46;A0A5G2RGC1;F1RL83	A0A287APG9;A0A5G2QP46;A0A5G2RGC1;F1RL83	Sus scrofa	A0A287APG9_PIG;A0A5G2QP46_PIG;A0A5G2RGC1_PIG;F1RL83_PIG	Cytohesin 2;Cytohesin-2;Cytohesin 2;Cytohesin 2	CYTH2
13.1144	13.3764	13.3114	13.477	13.3798	13.4462	0.930946	0.0340034	0.166945		1.99161	A0A8W4FDE9;F1S765	A0A8W4FDE9;F1S765	Sus scrofa	A0A8W4FDE9_PIG;F1S765_PIG	CXXC motif containing zinc binding protein	CZIB
14.217	14.1106	14.0573	14.8219	14.7835	14.8106	3.82256	0	0.677046		14.0128	A0A286ZPL6	A0A286ZPL6	Sus scrofa	A0A286ZPL6_PIG	D-2-hydroxyglutarate dehydrogenase, mitochondrial	D2HGDH
11.8213	10.663	11.1202	9.77594	9.76586	9.49038	1.91851	0.00310751	-1.52414	+	-4.35981	A0A287A8N7;A0A287BIU3;A0A4X1T3K7;A0A4X1T513;A0A4X1T581	A0A287A8N7;A0A287BIU3;A0A4X1T3K7;A0A4X1T513;A0A4X1T581	Sus scrofa	A0A287A8N7_PIG;A0A287BIU3_PIG;A0A4X1T3K7_PIG;A0A4X1T513_PIG;A0A4X1T581_PIG	DAB adaptor protein 2	DAB2
16.0355	15.9758	16.0509	16.6106	16.611	16.5843	4.72577	0	0.581214		23.6971	A0A286ZY59;A0A287BAM0;A0A287BBR1;A0A2C9F3F8;A0A8W4FKA6	A0A286ZY59;A0A287BAM0;A0A287BBR1;A0A2C9F3F8;A0A8W4FKA6	Sus scrofa	A0A286ZY59_PIG;A0A287BAM0_PIG;A0A287BBR1_PIG;A0A2C9F3F8_PIG;A0A8W4FKA6_PIG	Dystroglycan 1	DAG1
13.2563	13.8644	13.757	10.2446	9.72522	9.96635	3.96074	0	-3.64716	+	-15.1919	A0A286ZQE9	A0A286ZQE9	Sus scrofa	A0A286ZQE9_PIG	Death associated protein	DAP
13.4239	13.5164	13.5078	14.5466	14.6112	14.6019	5.1843	0	1.10385	+	30.8926	A0A4X1W1K2;A0A5G2QZ25;A0A8D1XNL0;A0A8W4F7T0;F1RLM4	A0A4X1W1K2;A0A5G2QZ25;A0A8D1XNL0;A0A8W4F7T0;F1RLM4	Sus scrofa	A0A4X1W1K2_PIG;A0A5G2QZ25_PIG;A0A8D1XNL0_PIG;A0A8W4F7T0_PIG;F1RLM4_PIG	Small ribosomal subunit protein mS29	DAP3
11.0057	10.9346	10.8406	9.77599	9.79928	9.64669	4.21412	0	-1.18633	+	-17.6095	A0A287B2C0;A0A4X1U1Z6;A0A5G2RIF1;I3LIX3	A0A287B2C0;A0A4X1U1Z6;A0A5G2RIF1;I3LIX3	Sus scrofa	A0A287B2C0_PIG;A0A4X1U1Z6_PIG;A0A5G2RIF1_PIG;I3LIX3_PIG	Death-associated protein kinase 2;Death associated protein kinase 2;Death associated protein kinase 3;Death associated protein kinase 2	DAPK2
15.4593	15.3985	15.3024	14.4435	14.3406	14.3361	4.21261	0	-1.01332	+	-17.5941	A0A4X1SYV7	A0A4X1SYV7	Sus scrofa	A0A4X1SYV7_PIG	Aspartate--tRNA ligase, cytoplasmic	DARS1
14.3653	14.5733	14.4385	14.5932	14.2904	14.4186	0.0826738	0.919804	-0.0249716		-0.233745	A0A286ZWZ5	A0A286ZWZ5	Sus scrofa	A0A286ZWZ5_PIG	Aspartyl-tRNA synthetase 2, mitochondrial	DARS2
13.2087	13.5021	13.4319	13.5523	13.2484	13.5914	0.23335	0.696121	0.0831375		0.59426	A0A480VGP0;I3LB68	A0A480VGP0;I3LB68	Sus scrofa	A0A480VGP0_PIG;I3LB68_PIG	DAZ associated protein 1	DAZAP1
17.6119	17.7069	17.648	12.5953	11.7887	11.8435	4.5436	0	-5.57978	+	-21.3232	P12026	P12026	Sus scrofa	ACBP_PIG	Acyl-CoA-binding protein	DBI
12.2155	12.6217	12.575	10.9037	11.5086	11.6906	1.82153	0.00416565	-1.10306	+	-4.0813	A0A287A0I8;A0A287B4F5;A0A287BDJ5;A0A5G2R7J0	A0A287A0I8;A0A287B4F5;A0A287BDJ5;A0A5G2R7J0	Sus scrofa	A0A287A0I8_PIG;A0A287B4F5_PIG;A0A287BDJ5_PIG;A0A5G2R7J0_PIG	Drebrin 1	DBN1
12.9631	13.1162	13.2018	12.0388	12.2405	12.0011	3.21761	0.000253921	-1.00021	+	-9.80755	A0A287ADG1	A0A287ADG1	Sus scrofa	A0A287ADG1_PIG	Drebrin like	DBNL
14.9369	14.8157	14.8317	16.2006	16.2833	16.3065	5.02403	0	1.40204	+	28.1601	A0A286ZZ34;A0A5G2QFH7	A0A286ZZ34;A0A5G2QFH7	Sus scrofa	A0A286ZZ34_PIG;A0A5G2QFH7_PIG	Dihydrolipoamide acetyltransferase component of pyruvate dehydrogenase complex	DBT
11.1518	10.1093	10.6792	11.5008	11.6215	11.2696	1.20564	0.015765	0.81722		2.56539	A0A287AEG2;A0A5G2RFV3;A0A8D1GM29;A0A8D1JVM8	A0A287AEG2;A0A5G2RFV3;A0A8D1GM29;A0A8D1JVM8	Sus scrofa	A0A287AEG2_PIG;A0A5G2RFV3_PIG;A0A8D1GM29_PIG;A0A8D1JVM8_PIG	DDB1 and CUL4 associated factor 1	DCAF1
10.6671	10.1431	10.1962	8.96975	13.2098	12.7322	0.409065	0.23761	1.30176		0.963444	A0A4X1SM17;A0A8D0IZ08;A0A8D1GPS1	A0A4X1SM17;A0A8D0IZ08;A0A8D1GPS1	Sus scrofa	A0A4X1SM17_PIG;A0A8D0IZ08_PIG;A0A8D1GPS1_PIG	DDB1- and CUL4-associated factor 11;DDB1 and CUL4 associated factor 11;DDB1 and CUL4 associated factor 11	DCAF11
13.3053	12.9043	9.47455	14.6278	14.3939	13.837	0.901138	0.0377633	2.39154		1.93174	A0A287A3W6;A0A287AAG2;A0A481ATW2;F1RPU9;I3LTI7	A0A287A3W6;A0A287AAG2;A0A481ATW2;F1RPU9;I3LTI7	Sus scrofa	A0A287A3W6_PIG;A0A287AAG2_PIG;A0A481ATW2_PIG;F1RPU9_PIG;I3LTI7_PIG	DDB1 and CUL4 associated factor 6	DCAF6
13.0353	12.7257	12.6436	9.36662	8.38735	9.1157	3.57678	0	-3.84498	+	-12.1305	A0A287BIR3;A0A8W4FHX3	A0A287BIR3;A0A8W4FHX3	Sus scrofa	A0A287BIR3_PIG;A0A8W4FHX3_PIG	DDB1 and CUL4 associated factor 7	DCAF7
13.3442	13.5412	13.2918	14.209	13.7326	13.7207	1.3042	0.0132823	0.495023		2.78358	A0A287ACI8;A0A287AT04;A0A287B9I1;A0A8W4F6U5;F1RJW8	A0A287ACI8;A0A287AT04;A0A287B9I1;A0A8W4F6U5;F1RJW8	Sus scrofa	A0A287ACI8_PIG;A0A287AT04_PIG;A0A287B9I1_PIG;A0A8W4F6U5_PIG;F1RJW8_PIG	DDB1 and CUL4 associated factor 8	DCAF8
12.1962	11.9759	12.117	12.3803	12.4701	12.2919	1.58411	0.00677097	0.284359		3.44998	A0A287AUK1;A0A287B6E6;F1RR05	A0A287AUK1;A0A287B6E6;F1RR05	Sus scrofa	A0A287AUK1_PIG;A0A287B6E6_PIG;F1RR05_PIG	Dephospho-CoA kinase domain containing	DCAKD
12.8229	12.3667	12.1179	11.3328	10.4706	11.1083	1.94281	0.00290182	-1.46525	+	-4.43164	A0A286ZLR2	A0A286ZLR2	Sus scrofa	A0A286ZLR2_PIG	non-specific serine/threonine protein kinase	DCLK1
18.9244	18.813	18.8523	18.3326	18.3231	18.3701	3.89585	0	-0.521275		-14.6267	Q9XSD9	Q9XSD9	Sus scrofa	PGS2_PIG	Decorin	DCN
12.9534	12.919	12.8809	11.1526	12.0605	11.5868	2.12874	0.00228213	-1.3178	+	-5.01056	Q8MIZ3	Q8MIZ3	Sus scrofa	DCPS_PIG	m7GpppX diphosphatase	DCPS
14.7017	14.6596	14.6696	14.4933	14.3765	14.3855	2.54466	0.00109254	-0.258521		-6.52245	A0A286ZRC7	A0A286ZRC7	Sus scrofa	A0A286ZRC7_PIG	Dynactin subunit 1	DCTN1
14.9686	14.9178	14.9661	14.6804	14.9009	14.8746	0.859758	0.0428602	-0.132182		-1.84921	A0A5G2QD80;A0A5G2R9H3;A0A999MI54	A0A5G2QD80;A0A5G2R9H3;A0A999MI54	Sus scrofa	DCTN2_PIG;A0A5G2R9H3_PIG;A0A999MI54_PIG	Dynactin subunit 2	DCTN2
14.0498	13.9817	14.0008	13.6305	13.7354	13.6427	3.03311	0.000461957	-0.341251		-8.7833	A0A5G2RCY9;F1SEC0	A0A5G2RCY9;F1SEC0	Sus scrofa	A0A5G2RCY9_PIG;DCTN3_PIG	Dynactin subunit 3	DCTN3
14.2303	14.0396	13.9474	13.9146	13.7568	13.8867	1.07062	0.0226745	-0.219708		-2.27781	A0A4X1TB62;A0A8W4FJC8	A0A4X1TB62;A0A8W4FJC8	Sus scrofa	DCTN4_PIG;A0A8W4FJC8_PIG	Dynactin subunit 4	DCTN4
13.0968	13.3992	13.5122	12.0215	12.5579	13.5956	0.56773	0.117147	-0.61105		-1.27741	A0A286ZK88	A0A286ZK88	Sus scrofa	DCTN5_PIG	Dynactin subunit 5	DCTN5
15.8035	15.8034	15.7578	15.6493	15.7454	15.6802	1.40013	0.0109989	-0.0965576		-3.00365	A0A286ZQ44	A0A286ZQ44	Sus scrofa	A0A286ZQ44_PIG	L-xylulose reductase	DCXR
14.3369	14.4802	14.593	13.1328	13.1833	13.1374	4.19284	0	-1.31887	+	-17.3928	A0A287BBK0	A0A287BBK0	Sus scrofa	A0A287BBK0_PIG	Dimethylarginine dimethylaminohydrolase 1	DDAH1
16.2737	16.3244	16.2801	13.9054	13.8345	14.0165	5.75402	0	-2.37395	+	-42.919	A0A287A5S7	A0A287A5S7	Sus scrofa	A0A287A5S7_PIG	DDAH family member 2, ADMA-independent	DDAH2
14.6478	14.6329	14.5713	13.3558	13.304	13.1887	4.77819	0	-1.33454	+	-24.4274	F1RIE2	F1RIE2	Sus scrofa	F1RIE2_PIG	Damage specific DNA binding protein 1	DDB1
10.673	11.7484	11.2823	9.59296	9.99514	11.1055	0.848751	0.0444289	-1.00339		-1.82736	A0A8W4FA87;F1RZJ5	A0A8W4FA87;F1RZJ5	Sus scrofa	A0A8W4FA87_PIG;F1RZJ5_PIG	DDHD domain containing 2	DDHD2
13.9805	13.9617	13.89	13.0698	12.9897	13.0728	4.69123	0	-0.899899		-23.2278	A3KCL7	A3KCL7	Sus scrofa	OXDD_PIG	D-aspartate oxidase	DDO
12.693	13.1088	12.9436	11.6682	10.7949	12.2696	1.40145	0.0110157	-1.33754	+	-3.00674	A0A287AGM8	A0A287AGM8	Sus scrofa	A0A287AGM8_PIG	Dolichyl-diphosphooligosaccharide--protein glycosyltransferase 48 kDa subunit	DDOST
12.7934	12.9294	12.6915	13.2175	12.7303	13.0092	0.503809	0.153023	0.180934		1.15206	A0A287BDR8;A0A287BPF3	A0A287BDR8;A0A287BPF3	Sus scrofa	A0A287BDR8_PIG;A0A287BPF3_PIG	DDRGK domain-containing protein 1	DDRGK1
14.1241	13.8459	13.7714	11.3337	11.0616	10.9565	4.2515	0	-2.79656	+	-17.9966	A0A8W4FG18	A0A8W4FG18	Sus scrofa	A0A8W4FG18_PIG	D-dopachrome decarboxylase	DDT
14.676	14.6385	14.676	14.4309	14.5586	14.6144	1.08739	0.0215436	-0.128876		-2.31288	A0A8W4FDP4;A0A8W4FQC1;F1SCS1	A0A8W4FDP4;A0A8W4FQC1;F1SCS1	Sus scrofa	A0A8W4FDP4_PIG;A0A8W4FQC1_PIG;F1SCS1_PIG	ATP-dependent RNA helicase	DDX1
13.7482	13.7335	13.6281	14.0881	13.9892	13.8812	1.79257	0.00432456	0.282885		4.00058	A0A287BEA5	A0A287BEA5	Sus scrofa	A0A287BEA5_PIG	RNA helicase	DDX17
13.4083	13.8231	13.7421	13.6622	13.7213	13.6867	0.0896231	0.913465	0.0322666		0.251894	A0A480Q3H5;A0A5G2R1T7	A0A480Q3H5;A0A5G2R1T7	Sus scrofa	A0A480Q3H5_PIG;A0A5G2R1T7_PIG	RNA helicase	DDX19A
10.1989	10.2635	9.78322	10.9939	10.9901	10.4547	1.45139	0.00957265	0.731013		3.12463	F1SUG7	F1SUG7	Sus scrofa	F1SUG7_PIG	RNA helicase	DDX21
11.4278	11.6131	11.678	11.1183	11.527	10.9014	0.921268	0.0352858	-0.39073		-1.97214	A0A5G2QR85;F1SPN4	A0A5G2QR85;F1SPN4	Sus scrofa	A0A5G2QR85_PIG;F1SPN4_PIG	RNA helicase	DDX23
14.2742	13.9751	14.1983	13.6331	9.38191	8.74395	1.08979	0.02125	-3.56288		-2.31793	A0A287BN69	A0A287BN69	Sus scrofa	A0A287BN69_PIG	RNA helicase	DDX39A
15.6142	15.5918	15.6682	14.9502	14.8477	14.8829	4.38139	0	-0.731129		-19.4076	K7GT57;Q29024	K7GT57;Q29024	Sus scrofa	K7GT57_PIG;DX39B_PIG	RNA helicase;Spliceosome RNA helicase DDX39B	DDX39B
14.9324	14.8706	14.8528	14.3362	14.1141	14.2945	3.03806	0.000463531	-0.636979		-8.80945	A0A287AVQ1;A0A5G2QCV6	A0A287AVQ1;A0A5G2QCV6	Sus scrofa	A0A287AVQ1_PIG;A0A5G2QCV6_PIG	RNA helicase	DDX3X
12.6151	12.704	12.6519	12.8271	13.0661	12.98	1.80553	0.00430156	0.300714		4.03656	A0A287AMA9;A0A287ASN9;A0A8W4FLW6;F1RSJ7	A0A287AMA9;A0A287ASN9;A0A8W4FLW6;F1RSJ7	Sus scrofa	A0A287AMA9_PIG;A0A287ASN9_PIG;A0A8W4FLW6_PIG;F1RSJ7_PIG	RNA helicase	DDX42
12.3991	12.3528	12.1304	13.4963	12.7556	12.954	1.51417	0.00819454	0.774503		3.27628	A0A5G2QRA4;A0A5G2RAE1;A0A5G2RK75;A0A8W4FIV2;A0A8W4FP69;I3LR20	A0A5G2QRA4;A0A5G2RAE1;A0A5G2RK75;A0A8W4FIV2;A0A8W4FP69;I3LR20	Sus scrofa	A0A5G2QRA4_PIG;A0A5G2RAE1_PIG;A0A5G2RK75_PIG;A0A8W4FIV2_PIG;A0A8W4FP69_PIG;I3LR20_PIG	RNA helicase	DDX46
16.0182	16.0059	16.1027	16.073	16.0637	16.0669	0.347912	0.335514	0.025622		0.838695	A0A286ZM27;A0A287AHW6;A0A287BLH5	A0A286ZM27;A0A287AHW6;A0A287BLH5	Sus scrofa	A0A286ZM27_PIG;A0A287AHW6_PIG;A0A287BLH5_PIG	Probable ATP-dependent RNA helicase DDX5	DDX5
9.19467	10.0719	10.1334	10.1444	9.63587	9.96014	NaN	1	0		NaN	F1SUG8	F1SUG8	Sus scrofa	F1SUG8_PIG	RNA helicase	DDX50
15.9914	16.0338	15.9662	15.15	15.3476	15.1494	3.46416	0.000184143	-0.781494		-11.3512	A0A287ARZ3;F1SAJ5	A0A287ARZ3;F1SAJ5	Sus scrofa	A0A287ARZ3_PIG;F1SAJ5_PIG	RNA helicase	DDX6
17.5756	17.633	17.6218	19.1614	19.2138	19.1817	6.5435	0	1.57548	+	67.648	A0A5G2R5W7;A0A5K1U5Q1	A0A5G2R5W7;A0A5K1U5Q1	Sus scrofa	A0A5G2R5W7_PIG;A0A5K1U5Q1_PIG	2,4-dienoyl-CoA reductase 1;2,4-dienoyl-CoA reductase 1	DECR1
14.2349	13.9103	13.8061	13.5078	13.6307	13.4736	1.50058	0.00853628	-0.446399		-3.24312	A0A5G2QII0;A0A8W4FES3;F1RUH5	A0A5G2QII0;A0A8W4FES3;F1RUH5	Sus scrofa	A0A5G2QII0_PIG;A0A8W4FES3_PIG;F1RUH5_PIG	DEK proto-onco	DEK
12.4576	12.6524	13.0045	13.083	13.1683	12.9371	0.965389	0.0304051	0.357992		2.06128	A0A286ZJN7;F1S4P4	A0A286ZJN7;F1S4P4	Sus scrofa	A0A286ZJN7_PIG;F1S4P4_PIG	DENN domain containing 10	DENND10
13.6473	13.232	13.4207	12.4755	12.4096	12.8323	2.07528	0.00254218	-0.860864		-4.83862	A0A4X1UG52	A0A4X1UG52	Sus scrofa	A0A4X1UG52_PIG	Density-regulated protein	DENR
11.8526	11.6618	11.8947	10.8239	11.4935	11.4153	1.17713	0.0170104	-0.558786		-2.50364	A0A287BI86;A0A5G2QLW2;A0A5G2QMT1;A0A8D1FNU4;F1SQY2	A0A287BI86;A0A5G2QLW2;A0A5G2QMT1;A0A8D1FNU4;F1SQY2	Sus scrofa	A0A287BI86_PIG;A0A5G2QLW2_PIG;A0A5G2QMT1_PIG;A0A8D1FNU4_PIG;F1SQY2_PIG	deoxyribose-phosphate aldolase	DERA
21.0822	21.1518	21.1553	20.6411	20.5925	20.6296	4.26988	0	-0.508679		-18.19	P02540	P02540	Sus scrofa	DESM_PIG	Desmin	DES
10.1365	10.5733	10.0624	10.129	9.73459	9.25088	0.856714	0.0434569	-0.552581		-1.84317	A0A287A1A9;A0A8W4FP92	A0A287A1A9;A0A8W4FP92	Sus scrofa	A0A287A1A9_PIG;A0A8W4FP92_PIG	Diacylglycerol kinase	DGKZ
16.6212	16.4484	16.54	15.2656	15.1693	15.2578	4.61589	0	-1.30562	+	-22.2358	Q9TV69	Q9TV69	Sus scrofa	DHDH_PIG	Trans-1,2-dihydrobenzene-1,2-diol dehydrogenase	DHDH
13.6056	13.5102	13.3279	14.9289	15.156	15.0709	3.9347	0	1.5707	+	14.9626	F1S3B0	F1S3B0	Sus scrofa	F1S3B0_PIG	Dihydroorotate dehydrogenase (quinone), mitochondrial	DHODH
17.2593	17.3357	17.3315	16.8086	16.8339	16.9368	3.19599	0.000250737	-0.44906		-9.68206	F1S1B9	F1S1B9	Sus scrofa	F1S1B9_PIG	Dehydrogenase/reductase 11	DHRS11
17.2631	17.2727	17.3134	20.2208	20.2198	20.1892	8.01207	0	2.92684	+	157.589	Q8WNV7	Q8WNV7	Sus scrofa	DHRS4_PIG	Dehydrogenase/reductase SDR family member 4	DHRS4
14.8545	14.6881	14.5521	13.916	14.0035	13.9671	2.89552	0.000520052	-0.736034		-8.08454	F1SSI2	F1SSI2	Sus scrofa	F1SSI2_PIG	Dehydrogenase/reductase 7	DHRS7
12.2001	12.5328	12.6703	13.148	13.2807	13.1775	2.14235	0.00228987	0.734316		5.0551	A0A287A1V9	A0A287A1V9	Sus scrofa	A0A287A1V9_PIG	Dehydrogenase/reductase SDR family member 7B	DHRS7B
15.0373	14.9469	15.1045	16.1955	16.3881	16.3576	4.1611	0	1.28418	+	17.0744	A0A8W4FF55;F1SS86	A0A8W4FF55;F1SS86	Sus scrofa	A0A8W4FF55_PIG;F1SS86_PIG	Dehydrogenase/reductase SDR family member 7C	DHRS7C
10.1358	10.5916	10.6141	12.1399	12.4696	12.4181	3.27777	0.00016641	1.89533	+	10.1649	A0A287ALM2;A0A8W4FHZ8	A0A287ALM2;A0A8W4FHZ8	Sus scrofa	A0A287ALM2_PIG;A0A8W4FHZ8_PIG	2-oxoadipate dehydrogenase complex component E1	DHTKD1
13.1161	12.9898	12.9762	12.0992	12.4833	12.429	2.24251	0.00186079	-0.69024		-5.39237	F1S5A8	F1S5A8	Sus scrofa	F1S5A8_PIG	RNA helicase	DHX15
12.6604	11.8698	10.7269	9.65179	10.1739	10.9139	NaN	1	0		NaN	F1SLN0;I3LG95;I3LQ47	F1SLN0;I3LG95;I3LQ47	Sus scrofa	F1SLN0_PIG;I3LG95_PIG;I3LQ47_PIG	ATP-dependent RNA helicase DHX29	DHX29
9.24123	9.69913	8.8216	8.55869	10.4307	9.49777	NaN	1	0		NaN	A0A5G2R440;M3VK01	A0A5G2R440;M3VK01	Sus scrofa	A0A5G2R440_PIG;M3VK01_PIG	RNA helicase	DHX36
15.0318	14.9292	14.9208	14.9401	15.0359	15.0161	0.328041	0.380277	0.0367616		0.797447	K7GND3	K7GND3	Sus scrofa	K7GND3_PIG	RNA helicase	DHX9
14.0321	14.0811	14.1068	12.2947	12.4571	12.6028	4.22223	0	-1.6218	+	-17.6929	A0A4X1U8P5;A0A5G2QTQ6	A0A4X1U8P5;A0A5G2QTQ6	Sus scrofa	A0A4X1U8P5_PIG;A0A5G2QTQ6_PIG	Direct IAP-binding protein with low pI	DIABLO
11.1592	11.3878	10.9632	8.89764	10.9661	10.6955	0.676317	0.0786264	-0.983666		-1.48905	A0A5G2QFW7;A0A5G2R9R5;A0A5G2RC96;A0A5G2RND5;F1S1M8	A0A5G2QFW7;A0A5G2R9R5;A0A5G2RC96;A0A5G2RND5;F1S1M8	Sus scrofa	A0A5G2QFW7_PIG;A0A5G2R9R5_PIG;A0A5G2RC96_PIG;A0A5G2RND5_PIG;F1S1M8_PIG	Diaphanous related formin 2	DIAPH2
12.5813	11.8821	12.3294	12.3503	13.1712	12.7465	0.718188	0.0684251	0.4917		1.57071	A0A286ZRB0;A0A287B2G8;A0A287BDU4;A0A8W4FJS4;A0A8W4FM60;F1RX45	A0A286ZRB0;A0A287B2G8;A0A287BDU4;A0A8W4FJS4;A0A8W4FM60;F1RX45	Sus scrofa	A0A286ZRB0_PIG;A0A287B2G8_PIG;A0A287BDU4_PIG;A0A8W4FJS4_PIG;A0A8W4FM60_PIG;F1RX45_PIG	Disco interacting C	DIP2C
10.886	10.4531	10.7088	11.6989	11.7394	11.9058	2.83828	0.000508217	1.0987	+	7.80899	A0A5G2QQU7	A0A5G2QQU7	Sus scrofa	A0A5G2QQU7_PIG	DIS3 homolog, exosome endoribonuclease and 3'-5' exoribonuclease	DIS3
11.9822	11.8833	11.9734	9.58106	8.05211	11.2211	1.19532	0.0161709	-2.32822		-2.54298	A0A286ZNW9;A0A481B3I1;A0A5G2QCV4;I3LMZ3	A0A286ZNW9;A0A481B3I1;A0A5G2QCV4;I3LMZ3	Sus scrofa	A0A286ZNW9_PIG;A0A481B3I1_PIG;A0A5G2QCV4_PIG;I3LMZ3_PIG	DIS3-like exonuclease 2	DIS3L2
13.9212	13.5394	13.7629	12.9441	13.2871	13.3471	1.51402	0.0081913	-0.548414		-3.27592	A0A287ADD4;F1RZ24	A0A287ADD4;F1RZ24	Sus scrofa	A0A287ADD4_PIG;F1RZ24_PIG	H/ACA ribonucleoprotein complex subunit DKC1	DKC1
14.6699	14.8227	14.8189	9.31876	9.87395	9.04484	4.5591	0	-5.35802	+	-21.5157	A0A5G2QGW8;A0A5G2R0H3;F6Q5E9	A0A5G2QGW8;A0A5G2R0H3;F6Q5E9	Sus scrofa	A0A5G2QGW8_PIG;A0A5G2R0H3_PIG;F6Q5E9_PIG	Dickkopf WNT signaling pathway inhibitor 3	DKK3
19.2891	19.3365	19.3714	20.6581	20.7157	20.6942	5.89424	0	1.35697	+	46.5333	A0A5G2QK83;A0A5G2QLQ1;A0A5G2R3I6	A0A5G2QK83;A0A5G2QLQ1;A0A5G2R3I6	Sus scrofa	A0A5G2QK83_PIG;A0A5G2QLQ1_PIG;A0A5G2R3I6_PIG	Acetyltransferase component of pyruvate dehydrogenase complex	DLAT
19.5419	19.4806	19.4613	20.0908	20.1455	20.1339	4.54652	0	0.628803		21.3594	A0A5G2QPK6;F1SAF0	A0A5G2QPK6;F1SAF0	Sus scrofa	A0A5G2QPK6_PIG;F1SAF0_PIG	Dihydrolipoyl dehydrogenase	DLD
14.3373	14.2468	14.4344	14.3461	14.0105	14.2304	0.569054	0.116675	-0.143828		-1.27999	A0A287A5M1;A0A287B7H2;A0A287BTJ2;A0A5G2QZ61;K7GSP7	A0A287A5M1;A0A287B7H2;A0A287BTJ2;A0A5G2QZ61;K7GSP7	Sus scrofa	A0A287A5M1_PIG;A0A287B7H2_PIG;A0A287BTJ2_PIG;A0A5G2QZ61_PIG;K7GSP7_PIG	Disks large homolog 1	DLG1
19.489	19.4719	19.4753	21.1139	21.1263	21.1293	8.6985	0	1.64441	+	233.965	A0A5G2QIZ1;A0A5S6FV10;Q9N0F1	A0A5G2QIZ1;A0A5S6FV10;Q9N0F1	Sus scrofa	A0A5G2QIZ1_PIG;A0A5S6FV10_PIG;ODO2_PIG	Dihydrolipoyllysine-residue succinyltransferase component of 2-oxoglutarate dehydrogenase complex, mitochondrial;Dihydrolipoyllysine-residue succinyltransferase component of 2-oxoglutarate dehydrogenase complex, mitochondrial;Dihydrolipoyllysine-residue succinyltransferase component of 2-oxoglutarate dehydrogenase complex, mitochondrial	DLST
9.96523	10.4912	10.8031	10.8324	11.6116	11.4625	1.2131	0.0156617	0.882291		2.58164	A0A4X1SJU6;A0A4X1SKX5	A0A4X1SJU6;A0A4X1SKX5	Sus scrofa	A0A4X1SJU6_PIG;A0A4X1SKX5_PIG	Distal membrane arm assembly component 2	DMAC2
15.4008	15.4959	15.3759	16.0646	16.1685	16.2358	3.53647	0.00019132	0.732104		11.8458	A0A286ZRY7;A0A4X1SG97	A0A286ZRY7;A0A4X1SG97	Sus scrofa	A0A286ZRY7_PIG;A0A4X1SG97_PIG	ATP synthase subunit s, mitochondrial isoform X1;Distal membrane arm assembly component 2 like	DMAC2L
16.7806	16.7835	16.8035	17.8747	17.9284	17.9141	6.43272	0	1.11655	+	63.4656	I3LG08	I3LG08	Sus scrofa	I3LG08_PIG	Dystrophin	DMD
13.5242	13.4484	13.1117	11.9188	12.3508	12.1487	2.62846	0.000843678	-1.22201	+	-6.86914	A0A287AUM6;A0A287BKW3;A0A480QHR7;A0A5G2QVK8;A0A5G2R2I2;F1RMC1	A0A287AUM6;A0A287BKW3;A0A480QHR7;A0A5G2QVK8;A0A5G2R2I2;F1RMC1	Sus scrofa	A0A287AUM6_PIG;A0A287BKW3_PIG;A0A480QHR7_PIG;A0A5G2QVK8_PIG;A0A5G2R2I2_PIG;F1RMC1_PIG	Dematin actin binding protein	DMTN
10.8225	10.2562	10.5481	10.3126	9.34586	9.29969	1.13535	0.0184989	-0.889551		-2.41416	F1RIY8	F1RIY8	Sus scrofa	F1RIY8_PIG	Dynein axonemal assembly factor 5	DNAAF5
12.4311	12.9022	12.8468	13.8798	13.7809	13.8993	2.7406	0.000553734	1.12664	+	7.35817	A0A287AHL5	A0A287AHL5	Sus scrofa	A0A287AHL5_PIG	Dynein axonemal heavy chain 7	DNAH7
11.7028	11.255	11.2893	10.1021	11.4432	12.8245	0.0169877	0.982742	0.0408885		0.0511753	A0A8W4F7I0;A0A8W4FA49;A0A8W4FE64;A0A8W4FFF1;A0A8W4FHE8;A0A8W4FML7	A0A8W4F7I0;A0A8W4FA49;A0A8W4FE64;A0A8W4FFF1;A0A8W4FHE8;A0A8W4FML7	Sus scrofa	A0A8W4F7I0_PIG;A0A8W4FA49_PIG;A0A8W4FE64_PIG;A0A8W4FFF1_PIG;A0A8W4FHE8_PIG;A0A8W4FML7_PIG	Dynein axonemal heavy chain 8	DNAH8
15.29	14.9055	15.4191	14.4711	14.4867	14.5308	1.98675	0.00272501	-0.70868		-4.56372	F1SE73	F1SE73	Sus scrofa	F1SE73_PIG	DnaJ heat shock protein family (Hsp40) member A1	DNAJA1
15.2261	15.182	15.0454	13.8722	14.074	13.7042	3.34344	0.000172249	-1.26764	+	-10.5688	F1RP05	F1RP05	Sus scrofa	F1RP05_PIG	DnaJ heat shock protein family (Hsp40) member A2	DNAJA2
14.1106	13.996	14.0046	14.8249	14.6251	14.6786	3.17876	0.000316948	0.672459		9.58312	I3LLG4	I3LLG4	Sus scrofa	I3LLG4_PIG	DnaJ heat shock protein family (Hsp40) member A3	DNAJA3
13.9195	14.0808	14.2405	13.0723	13.2763	13.278	2.78736	0.000498759	-0.871373		-7.57102	F6PUU1	F6PUU1	Sus scrofa	F6PUU1_PIG	DnaJ heat shock protein family (Hsp40) member A4	DNAJA4
9.76823	10.4722	10.2861	10.7181	8.82588	10.6868	0.0513303	0.952067	-0.0985667		-0.149323	A0A8D0IPU6	A0A8D0IPU6	Sus scrofa	A0A8D0IPU6_PIG	DnaJ heat shock protein family (Hsp40) member B12	DNAJB12
12.0114	12.6876	12.1999	11.8757	11.9298	12.2782	0.499235	0.15559	-0.271715		-1.14305	A0A286ZP17	A0A286ZP17	Sus scrofa	A0A286ZP17_PIG	DnaJ heat shock protein family (Hsp40) member B2	DNAJB2
15.8075	15.7768	15.8878	14.9381	14.9526	14.8945	4.74278	0	-0.895646		-23.9317	A0A8D1UUV8	A0A8D1UUV8	Sus scrofa	A0A8D1UUV8_PIG	DnaJ heat shock protein family (Hsp40) member B4	DNAJB4
9.52638	9.51122	10.5427	9.05696	9.74776	9.46235	NaN	1	0		NaN	A0A287ALZ7	A0A287ALZ7	Sus scrofa	A0A287ALZ7_PIG	DnaJ heat shock protein family (Hsp40) member B5	DNAJB5
13.4957	13.3448	13.5111	13.307	13.317	13.4803	0.460562	0.186866	-0.082413		-1.06651	A0A480QAW8	A0A480QAW8	Sus scrofa	A0A480QAW8_PIG	DnaJ heat shock protein family (Hsp40) member B6	DNAJB6
12.2255	11.5854	11.6867	9.47332	11.0237	8.80068	1.40111	0.0110115	-2.06665	+	-3.00594	A0A287ALX0;A0A4X1SQF0;A0A8D1GCI9;A0A8W4FCH8;F1RYL5	A0A287ALX0;A0A4X1SQF0;A0A8D1GCI9;A0A8W4FCH8;F1RYL5	Sus scrofa	A0A287ALX0_PIG;A0A4X1SQF0_PIG;A0A8D1GCI9_PIG;A0A8W4FCH8_PIG;F1RYL5_PIG	DnaJ homolog subfamily C member 10;DnaJ homolog subfamily C member 10;DnaJ heat shock protein family (Hsp40) member C10;DnaJ homolog subfamily C member 10;DnaJ homolog subfamily C member 10	DNAJC10
15.8007	15.9649	16.0198	16.0933	16.0105	16.0064	0.687711	0.075784	0.108254		1.51125	A0A5G2QN68;F1RIJ5	A0A5G2QN68;F1RIJ5	Sus scrofa	A0A5G2QN68_PIG;F1RIJ5_PIG	DnaJ heat shock protein family (Hsp40) member C11	DNAJC11
14.2262	14.1736	14.3257	14.7518	15.0638	15.2204	2.22131	0.00200792	0.770173		5.31955	A0A5G2QHE0	A0A5G2QHE0	Sus scrofa	A0A5G2QHE0_PIG	Mitochondrial import inner membrane translocase subunit TIM14	DNAJC19
10.2211	10.0279	10.2229	11.0099	10.4647	11.5197	1.26691	0.0144144	0.840831		2.70015	A0A480RED1	A0A480RED1	Sus scrofa	A0A480RED1_PIG	DnaJ heat shock protein family (Hsp40) member C28	DNAJC28
11.5971	11.7933	11.1909	11.6443	11.6076	11.2759	0.0281521	0.972682	-0.0178178		-0.0838109	A0A480WFY6	A0A480WFY6	Sus scrofa	A0A480WFY6_PIG	DnaJ heat shock protein family (Hsp40) member C30	DNAJC30
10.6274	10.5652	10.7329	10.9513	11.1739	10.9102	1.74718	0.00480136	0.369958		3.87623	A0A287B9A0;A0A8W4F9U1	A0A287B9A0;A0A8W4F9U1	Sus scrofa	A0A287B9A0_PIG;A0A8W4F9U1_PIG	DnaJ homolog subfamily C member 5	DNAJC5
11.871	12.1433	11.9973	9.90548	10.4607	10.386	3.10725	0.000481586	-1.75314	+	-9.18239	A0A286ZJL8;A0A5G2QXX9;A0A8D1PEP1	A0A286ZJL8;A0A5G2QXX9;A0A8D1PEP1	Sus scrofa	A0A286ZJL8_PIG;A0A5G2QXX9_PIG;A0A8D1PEP1_PIG	DnaJ heat shock protein family (Hsp40) member C8	DNAJC8
10.0437	9.22833	10.2281	11.4164	10.8627	10.4156	1.18611	0.0165569	1.06487		2.52303	A0A287BHR4;Q2QDF0	A0A287BHR4;Q2QDF0	Sus scrofa	A0A287BHR4_PIG;DNSL1_PIG	Deoxyribonuclease;Deoxyribonuclease-1-like 1	DNASE1L1
10.5843	11.0505	11.2104	10.1807	9.40786	8.91527	1.604	0.00659169	-1.4471	+	-3.50033	F1SDY3;O62855	F1SDY3;O62855	Sus scrofa	F1SDY3_PIG;DNS2A_PIG	Deoxyribonuclease-2-alpha	DNASE2
14.2836	14.3057	14.312	13.5259	13.5214	13.4737	5.72737	0	-0.793455		-42.2644	A0A287BMW9	A0A287BMW9	Sus scrofa	A0A287BMW9_PIG	Dynamin-1-like protein	DNM1L
14.7682	14.6076	14.6826	14.2937	14.4441	14.4889	1.67839	0.0055501	-0.27721		-3.69262	A0A287A7R6;A0A287B0K6;A0A287B8X7;A0A287BQM2;A0A8W4F6U4;A0A8W4FED7	A0A287A7R6;A0A287B0K6;A0A287B8X7;A0A287BQM2;A0A8W4F6U4;A0A8W4FED7	Sus scrofa	A0A287A7R6_PIG;A0A287B0K6_PIG;A0A287B8X7_PIG;A0A287BQM2_PIG;A0A8W4F6U4_PIG;A0A8W4FED7_PIG	dynamin GTPase	DNM2
10.3339	10.6409	9.34166	11.4426	11.7323	11.6213	1.69008	0.00531775	1.49325	+	3.72342	F1S3I5	F1S3I5	Sus scrofa	F1S3I5_PIG	DNA (cytosine-5)-methyltransferase	DNMT1
15.6968	15.4994	15.3638	14.7539	14.6967	14.4078	2.47379	0.00112026	-0.900537		-6.24107	A0A287A7C2;A0A287ALM0;A0A287B1J1;A0A5G2R9H6;F1SR76	A0A287A7C2;A0A287ALM0;A0A287B1J1;A0A5G2R9H6;F1SR76	Sus scrofa	A0A287A7C2_PIG;A0A287ALM0_PIG;A0A287B1J1_PIG;A0A5G2R9H6_PIG;F1SR76_PIG	Aspartyl aminopeptidase	DNPEP
14.7122	14.4904	14.4133	13.3123	8.29627	8.87006	1.29296	0.0136219	-4.3791		-2.75832	F1RRM1	F1RRM1	Sus scrofa	F1RRM1_PIG	2'-deoxynucleoside 5'-phosphate N-hydrolase 1	DNPH1
12.3826	12.0355	12.1642	10.0801	12.5479	13.6894	0.0277049	0.973129	-0.0882851		-0.0825179	A0A287A2N5	A0A287A2N5	Sus scrofa	A0A287A2N5_PIG	Dedicator of cytokinesis 1	DOCK1
10.1781	9.33525	9.65892	8.7834	10.4444	7.41507	0.391005	0.260076	-0.843119		-0.926907	A0A287AF73;A0A5G2QY17;F1S8E6	A0A287AF73;A0A5G2QY17;F1S8E6	Sus scrofa	A0A287AF73_PIG;A0A5G2QY17_PIG;F1S8E6_PIG	Deoxyhypusine hydroxylase	DOHH
16.6753	16.9387	17.0349	16.8619	16.3158	16.3302	0.843417	0.0452254	-0.380393		-1.81679	F1SGX3	F1SGX3	Sus scrofa	F1SGX3_PIG	DOP1 leucine zipper like protein B	DOP1B
11.8228	11.1774	11.6507	9.94085	8.65169	9.86651	1.96038	0.0027532	-2.06397	+	-4.48412	A0A5G2RLJ6;F1RU52;I3LGH6	A0A5G2RLJ6;F1RU52;I3LGH6	Sus scrofa	A0A5G2RLJ6_PIG;F1RU52_PIG;I3LGH6_PIG	Dipeptidyl peptidase 3	DPP3
12.4374	12.307	12.2788	10.8267	8.75689	9.62249	1.90746	0.00317921	-2.60573	+	-4.32741	A0A286ZJD8;A0A5G2QK18	A0A286ZJD8;A0A5G2QK18	Sus scrofa	A0A286ZJD8_PIG;A0A5G2QK18_PIG	Dipeptidyl peptidase 7	DPP7
10.1912	9.64578	10.4035	9.18908	8.06684	8.26645	1.72256	0.00512047	-1.57271	+	-3.80984	A0A287AAC3;A0A480KNR9;I3LM79;I3LUL8	A0A287AAC3;A0A480KNR9;I3LM79;I3LUL8	Sus scrofa	A0A287AAC3_PIG;A0A480KNR9_PIG;I3LM79_PIG;I3LUL8_PIG	dipeptidyl-peptidase IV	DPP9
13.41	13.3893	13.435	12.8239	12.9943	12.7586	2.82113	0.000505025	-0.552513		-7.72812	A0A286ZVB7;P45846	A0A286ZVB7;P45846	Sus scrofa	A0A286ZVB7_PIG;DERM_PIG	Dermatopontin	DPT
12.9454	12.8012	12.9461	12.1257	10.388	11.5188	1.4145	0.0105862	-1.55338	+	-3.03731	F2Z5F7	F2Z5F7	Sus scrofa	F2Z5F7_PIG	Protein dpy-30 homolog	DPY30
17.8954	17.9192	17.9019	15.9053	15.9133	15.9494	7.67181	0	-1.98284	+	-129.553	A0A287BQR7;A0A8D0YSB2;F1RJT3	A0A287BQR7;A0A8D0YSB2;F1RJT3	Sus scrofa	A0A287BQR7_PIG;A0A8D0YSB2_PIG;F1RJT3_PIG	Dihydropyrimidinase-related protein 2	DPYSL2
17.6764	17.7443	17.7058	16.6028	16.6763	16.6811	5.29399	0	-1.05545	+	-32.9131	A0A480J9D5	A0A480J9D5	Sus scrofa	A0A480J9D5_PIG	Dihydropyrimidinase like 3	DPYSL3
12.7699	12.9152	12.5201	12.9042	13.3785	13.5687	1.12797	0.0190063	0.548758		2.3985	A0A5G2QBZ0;A0A5G2QPE2;A0A8W4FBJ4;F1RU28	A0A5G2QBZ0;A0A5G2QPE2;A0A8W4FBJ4;F1RU28	Sus scrofa	A0A5G2QBZ0_PIG;A0A5G2QPE2_PIG;A0A8W4FBJ4_PIG;F1RU28_PIG	DR1 associated protein 1	DRAP1
13.6885	13.6566	13.7067	12.9303	13.0108	12.901	4.47493	0	-0.736552		-20.4906	F1RPB7	F1RPB7	Sus scrofa	F1RPB7_PIG	Developmentally-regulated GTP-binding protein 1	DRG1
13.5202	13.0502	13.6296	13.1845	13.214	12.9192	0.663296	0.082521	-0.294115		-1.46368	A0A5G2RDZ5	A0A5G2RDZ5	Sus scrofa	A0A5G2RDZ5_PIG	Developmentally regulated GTP binding protein 2	DRG2
12.7666	12.841	12.6255	11.9179	11.8244	11.9655	3.43246	0.00018	-0.841768		-11.1406	A0A287A191;A0A287B6Z6	A0A287A191;A0A287B6Z6	Sus scrofa	A0A287A191_PIG;A0A287B6Z6_PIG	Desmocollin 2	DSC2
10.8729	11.0017	10.9224	9.50909	8.85789	9.87902	2.13859	0.00228654	-1.51699	+	-5.04275	I3LA65;Q3BDI7	I3LA65;Q3BDI7	Sus scrofa	I3LA65_PIG;DSG1_PIG	Desmoglein 1;Desmoglein-1	DSG1
13.9466	14.0293	13.9649	13.3942	13.1748	13.1979	3.21578	0.000253542	-0.724616		-9.79689	A0A287ATF2;A0A8W4FGR5	A0A287ATF2;A0A8W4FGR5	Sus scrofa	A0A287ATF2_PIG;A0A8W4FGR5_PIG	Desmoglein 2	DSG2
15.733	15.7114	15.7294	15.0199	14.9306	14.9927	4.96816	0	-0.743513		-27.2651	F1RW75	F1RW75	Sus scrofa	F1RW75_PIG	Desmoplakin	DSP
11.778	11.7416	11.7916	11.586	11.8689	11.6336	0.347149	0.337098	-0.0742795		-0.837118	A0A286ZPP2;A0A287A0I5;A0A287A2M3;A0A287A6B6;A0A287A7G6;A0A287AHQ7;A0A287ARN2;A0A287BAP9	A0A286ZPP2;A0A287A0I5;A0A287A2M3;A0A287A6B6;A0A287A7G6;A0A287AHQ7;A0A287ARN2;A0A287BAP9	Sus scrofa	A0A286ZPP2_PIG;A0A287A0I5_PIG;A0A287A2M3_PIG;A0A287A6B6_PIG;A0A287A7G6_PIG;A0A287AHQ7_PIG;A0A287ARN2_PIG;A0A287BAP9_PIG	Dystonin	DST
16.9464	17.1479	16.9821	14.6802	15.0866	14.9798	3.98995	0	-2.10994	+	-15.4532	P60982	P60982	Sus scrofa	DEST_PIG	Destrin	DSTN
14.2684	14.5031	14.4073	12.7881	12.7616	12.2171	3.09296	0.000477193	-1.80401	+	-9.10416	F1SBH1	F1SBH1	Sus scrofa	F1SBH1_PIG	D-aminoacyl-tRNA deacylase	DTD1
11.1662	12.0827	12.1669	10.0997	9.49306	8.5418	1.92243	0.00305311	-2.42705	+	-4.37135	I3LU71	I3LU71	Sus scrofa	I3LU71_PIG	D-aminoacyl-tRNA deacylase	DTD2
15.1046	15.1744	15.1463	15.5328	15.4051	15.3669	2.24989	0.00181215	0.29316		5.41791	A0A287ADQ2;A0A287BIR4	A0A287ADQ2;A0A287BIR4	Sus scrofa	A0A287ADQ2_PIG;A0A287BIR4_PIG	Dystrobrevin	DTNA
12.2318	12.6336	12.3604	13.8177	13.9077	13.8819	3.56231	0	1.46051	+	12.0276	A0A287BR54	A0A287BR54	Sus scrofa	A0A287BR54_PIG	dTMP kinase	DTYMK
14.5092	15.6286	15.5128	13.8108	13.6892	13.5263	1.87215	0.00367759	-1.54143	+	-4.22508	A0A5G2QC80;A0A8W4FQU1;F1S5P8	A0A5G2QC80;A0A8W4FQU1;F1S5P8	Sus scrofa	A0A5G2QC80_PIG;A0A8W4FQU1_PIG;F1S5P8_PIG	Dual specificity phosphatase 15	DUSP15
12.3059	12.3235	12.4445	11.6838	12.1975	12.4498	0.466705	0.181572	-0.247617		-1.07871	A0A286ZQZ8	A0A286ZQZ8	Sus scrofa	A0A286ZQZ8_PIG	Dual specificity phosphatase 23	DUSP23
12.4415	12.1533	11.8632	13.1402	12.6185	12.405	0.96902	0.0302361	0.568581		2.06865	I3L5M7	I3L5M7	Sus scrofa	I3L5M7_PIG	Dual specificity phosphatase 28	DUSP28
15.517	15.4511	15.3647	15.1721	15.2153	15.2695	1.89962	0.00330621	-0.225336		-4.30453	A0A480UG54	A0A480UG54	Sus scrofa	A0A480UG54_PIG	Dual specificity protein phosphatase	DUSP3
13.3472	13.4446	13.3	11.9114	12.2454	12.5834	2.30871	0.00161763	-1.11716	+	-5.62497	A0A286ZYB5;A0A287AX05	A0A286ZYB5;A0A287AX05	Sus scrofa	A0A286ZYB5_PIG;A0A287AX05_PIG	Deoxyuridine 5'-triphosphate nucleotidohydrolase	DUT
15.1472	15.1493	15.126	14.7841	14.7292	14.7754	4.45985	0	-0.3779		-20.3121	A0A8W4FNQ7	A0A8W4FNQ7	Sus scrofa	A0A8W4FNQ7_PIG	Dynein cytoplasmic 1 heavy chain 1	DYNC1H1
11.0357	11.1597	11.6523	11.5924	11.155	10.6442	0.173149	0.809501	-0.152036		-0.457289	A0A287AZJ1;A0A8D1LSS4	A0A287AZJ1;A0A8D1LSS4	Sus scrofa	A0A287AZJ1_PIG;A0A8D1LSS4_PIG	Cytoplasmic dynein 1 intermediate chain 1 isoform X1;Dynein cytoplasmic 1 intermediate chain 1	DYNC1I1
14.0735	14.3292	14.3884	12.9597	13.0278	13.1778	3.31764	0.000169545	-1.20864	+	-10.4084	A0A287AY28;A0A8D1FAP2;F1S087	A0A287AY28;A0A8D1FAP2;F1S087	Sus scrofa	A0A287AY28_PIG;A0A8D1FAP2_PIG;F1S087_PIG	Cytoplasmic dynein 1 intermediate chain 2	DYNC1I2
14.0306	13.9861	13.9339	13.7855	13.7842	13.793	2.65507	0.000802332	-0.195971		-6.98256	A0A287AIW3	A0A287AIW3	Sus scrofa	A0A287AIW3_PIG	Dynein light intermediate chain	DYNC1LI1
15.1795	15.0289	15.0488	14.5367	14.6943	14.5202	2.63352	0.000847086	-0.502012		-6.89058	A0A287AVN3;A0A287BSZ9	A0A287AVN3;A0A287BSZ9	Sus scrofa	A0A287AVN3_PIG;A0A287BSZ9_PIG	Dynein light intermediate chain	DYNC1LI2
14.5041	14.3838	14.4117	12.9511	13.2981	13.0001	3.53062	0.000190813	-1.35011	+	-11.8051	D9U8D1	D9U8D1	Sus scrofa	D9U8D1_PIG	Dynein light chain	DYNLL1
16.8494	16.6701	16.6476	16.1698	16.1289	16.0301	2.88848	0.000519045	-0.612788		-8.05021	A0A4X1SJK3;A0A5G2R8I6	A0A4X1SJK3;A0A5G2R8I6	Sus scrofa	A0A4X1SJK3_PIG;A0A5G2R8I6_PIG	Dynein light chain	DYNLL2
14.9742	15.2668	14.9766	13.9953	13.7573	13.1291	2.19666	0.00210123	-1.44532	+	-5.23585	A0A287AAM0;A0A8D1MGX5	A0A287AAM0;A0A8D1MGX5	Sus scrofa	A0A287AAM0_PIG;A0A8D1MGX5_PIG	Dynein light chain roadblock	DYNLRB1
14.8694	14.9976	14.9128	12.9575	12.7576	10.1476	1.51608	0.00820103	-2.97236	+	-3.28096	A0A4X1SZM8;A0A5G2QHV9	A0A4X1SZM8;A0A5G2QHV9	Sus scrofa	A0A4X1SZM8_PIG;A0A5G2QHV9_PIG	Dynein light chain roadblock;Dynein light chain roadblock-type 2	DYNLRB2
11.6708	11.9078	12.4308	12.2186	10.7386	11.1385	0.572474	0.114877	-0.637895		-1.28667	A0A287A9I0;B8Y650	A0A287A9I0;B8Y650	Sus scrofa	A0A287A9I0_PIG;B8Y650_PIG	Dynein light chain Tctex-type 1	DYNLT1
13.9561	14.045	14.0234	15.1136	15.1388	15.094	5.50782	0	1.10726	+	37.2367	A0A5G2QZY1	A0A5G2QZY1	Sus scrofa	A0A5G2QZY1_PIG	Dysferlin	DYSF
15.3495	15.3286	15.3972	15.7884	15.8114	15.7927	4.47017	0	0.439039		20.434	A0A4X1T2E5	A0A4X1T2E5	Sus scrofa	A0A4X1T2E5_PIG	Enoyl-CoA hydratase 1	ECH1
15.421	15.3127	15.2509	14.1065	13.9236	13.8578	3.96869	0	-1.36554	+	-15.2626	A0A4X1UF11	A0A4X1UF11	Sus scrofa	A0A4X1UF11_PIG	Ethylmalonyl-CoA decarboxylase	ECHDC1
12.4251	12.4055	12.2941	14.5099	14.3956	14.5482	5.36969	0	2.10964	+	34.3835	A0A287BB41;A0A287BEW5	A0A287BB41;A0A287BEW5	Sus scrofa	A0A287BB41_PIG;A0A287BEW5_PIG	Enoyl-CoA hydratase domain containing 2;3-hydroxyisobutyryl-CoA hydrolase	ECHDC2
14.8828	14.7466	14.8663	14.4078	14.7037	14.3901	1.39912	0.0110897	-0.331367		-3.00128	F1RUP0	F1RUP0	Sus scrofa	F1RUP0_PIG	Enoyl-CoA hydratase domain-containing protein 3, mitochondrial	ECHDC3
18.9764	18.8871	18.9449	19.8524	19.8712	19.8231	5.178	0	0.912739		30.7805	A0A287AA21	A0A287AA21	Sus scrofa	A0A287AA21_PIG	Enoyl-CoA hydratase, mitochondrial	ECHS1
17.3683	17.4825	17.2724	18.6444	18.7738	18.7009	4.31511	0	1.33195	+	18.6745	A0A287BFS1	A0A287BFS1	Sus scrofa	A0A287BFS1_PIG	Enoyl-CoA delta isomerase 1	ECI1
15.5282	15.4955	15.429	17.3087	17.248	17.3235	5.9705	0	1.80917	+	48.6246	F1RWZ4	F1RWZ4	Sus scrofa	F1RWZ4_PIG	Enoyl-CoA delta isomerase 2	ECI2
13.8937	13.9557	13.9794	12.5385	12.4637	12.281	4.32544	0	-1.51519	+	-18.7871	A0A287BHL7;I3LC64	A0A287BHL7;I3LC64	Sus scrofa	A0A287BHL7_PIG;I3LC64_PIG	Extracellular matrix protein 1	ECM1
12.9514	12.8629	12.8994	12.3677	12.6125	12.6582	1.72675	0.00513345	-0.358426		-3.82109	A0A287ARA7;F1SNC6	A0A287ARA7;F1SNC6	Sus scrofa	A0A287ARA7_PIG;F1SNC6_PIG	Ecm29 proteasome adaptor and scaffold	ECPAS
11.8437	11.5007	11.3116	13.8488	13.0413	12.8122	2.06146	0.00253138	1.68211	+	4.7949	A0A5G2R1W8;F1SA28	A0A5G2R1W8;F1SA28	Sus scrofa	A0A5G2R1W8_PIG;F1SA28_PIG	Evolutionarily conserved signaling intermediate in Toll pathway, mitochondrial;Evolutionarily conserved signaling intermediate in Toll pathway, mitochondrial	ECSIT
12.8249	12.1213	12.3661	12.4302	12.5006	12.5328	0.0857311	0.91663	0.050389		0.241753	F1S2J4	F1S2J4	Sus scrofa	F1S2J4_PIG	Enhancer of mRNA-decapping protein 4	EDC4
12.6658	12.5493	12.7448	10.6328	8.86491	10.4142	2.06183	0.00253258	-2.68266	+	-4.79607	A0A287BNW6;A0A5G2QM16	A0A287BNW6;A0A5G2QM16	Sus scrofa	A0A287BNW6_PIG;A0A5G2QM16_PIG	Endothelial differentiation related factor 1	EDF1
13.3827	13.275	13.2878	13.0646	13.2542	13.1888	1.05219	0.0238893	-0.145957		-2.23945	A0A5G2RJ76;A0A8W4FG30	A0A5G2RJ76;A0A8W4FG30	Sus scrofa	A0A5G2RJ76_PIG;A0A8W4FG30_PIG	Early endosome antigen 1	EEA1
18.9005	19.0171	18.9721	17.8065	17.8238	17.718	4.81913	0	-1.18049	+	-25.0131	A0A288CG57	A0A288CG57	Sus scrofa	A0A288CG57_PIG	Elongation factor 1-alpha	EEF1A1
17.8539	17.9347	17.9341	17.4859	17.4732	17.5214	3.76988	0	-0.414045		-13.5871	A0A5G2QNU4;B9W5V0	A0A5G2QNU4;B9W5V0	Sus scrofa	A0A5G2QNU4_PIG;B9W5V0_PIG	Elongation factor 1-alpha	EEF1A2
11.9395	11.5301	11.6693	12.4215	12.3417	12.122	1.7501	0.00475745	0.582104		3.88415	A0A287BEE7	A0A287BEE7	Sus scrofa	A0A287BEE7_PIG	EEF1A lysine methyltransferase 1	EEF1AKMT1
15.7231	15.8061	15.7666	14.6824	14.6102	14.6663	5.36393	0	-1.11229	+	-34.2692	A0A4X1V2W3;A0A5G2RD82	A0A4X1V2W3;A0A5G2RD82	Sus scrofa	A0A4X1V2W3_PIG;A0A5G2RD82_PIG	Elongation factor 1-beta	EEF1B2
16.7377	16.6333	16.6863	16.1164	16.0104	16.1037	3.76292	0	-0.608904		-13.5318	A0A5G2QUG9	A0A5G2QUG9	Sus scrofa	A0A5G2QUG9_PIG	Elongation factor 1-delta	EEF1D
13.5121	13.4797	13.2241	12.4695	12.3933	12.5703	3.05036	0.000466392	-0.927557		-8.87473	A0A286ZWJ2;A0A5G2QM42;A0A5G2RCS3	A0A286ZWJ2;A0A5G2QM42;A0A5G2RCS3	Sus scrofa	A0A286ZWJ2_PIG;A0A5G2QM42_PIG;A0A5G2RCS3_PIG	Eukaryotic translation elongation factor 1 epsilon 1	EEF1E1
17.5063	17.4096	17.4549	16.5127	16.6173	16.5153	4.47521	0	-0.908509		-20.4939	F1RPW9	F1RPW9	Sus scrofa	F1RPW9_PIG	Elongation factor 1-gamma	EEF1G
17.2112	17.2099	17.2079	15.7941	15.844	15.8909	5.97963	0	-1.36667	+	-48.8812	A0A4X1VS57	A0A4X1VS57	Sus scrofa	A0A4X1VS57_PIG	Elongation factor 2	EEF2
12.2489	12.2087	12.1293	9.26953	12.3627	12.5274	0.311699	0.427759	-0.809118		-0.763212	A0A286ZV41;A0A8W4FEN2;A0A8W4FHY4	A0A286ZV41;A0A8W4FEN2;A0A8W4FHY4	Sus scrofa	A0A286ZV41_PIG;A0A8W4FEN2_PIG;A0A8W4FHY4_PIG	Eukaryotic elongation factor 2 kinase	EEF2K
16.6275	15.356	16.7451	18.0863	17.7374	17.7299	1.60244	0.006589	1.60834	+	3.49637	A0A287B7D9	A0A287B7D9	Sus scrofa	A0A287B7D9_PIG	EF-hand calcium binding domain 5	EFCAB5
16.995	17.1487	17.1057	13.3587	13.4253	13.81	4.74866	0	-3.55182	+	-24.0133	A0A286ZJ45;A0A287AP71;A0A5G2RAV3	A0A286ZJ45;A0A287AP71;A0A5G2RAV3	Sus scrofa	A0A286ZJ45_PIG;A0A287AP71_PIG;A0A5G2RAV3_PIG	EGF containing fibulin extracellular matrix protein 1	EFEMP1
11.8933	12.0381	11.59	11.0897	8.95598	11.6122	0.715098	0.0690095	-1.28787		-1.56467	A0A287ACR0;A0A287BIU2;A0A8D1B5U5	A0A287ACR0;A0A287BIU2;A0A8D1B5U5	Sus scrofa	A0A287ACR0_PIG;A0A287BIU2_PIG;A0A8D1B5U5_PIG	EGF containing fibulin extracellular matrix protein 2	EFEMP2
12.1446	8.59103	11.209	11.9953	10.903	11.01	0.229198	0.706166	0.65457		0.585042	F1RS61	F1RS61	Sus scrofa	F1RS61_PIG	EF-hand domain family member B	EFHB
15.781	15.7654	15.7523	14.158	14.4819	14.3709	3.9371	0	-1.42931	+	-14.9836	F1SMT0	F1SMT0	Sus scrofa	F1SMT0_PIG	EF-hand domain family member D1	EFHD1
11.3291	10.8377	10.8229	11.4456	11.4819	10.9734	0.57992	0.111978	0.303728		1.30121	F1SUW3	F1SUW3	Sus scrofa	F1SUW3_PIG	EF-hand domain family member D2	EFHD2
12.9783	12.9847	12.9429	12.7527	12.9159	12.7434	1.33939	0.0125817	-0.164615		-2.86337	A0A287BT76;A0A5K1U2U1;F1RID1	A0A287BT76;A0A5K1U2U1;F1RID1	Sus scrofa	A0A287BT76_PIG;A0A5K1U2U1_PIG;F1RID1_PIG	Elongation factor like GTPase 1	EFL1
15.2506	15.2385	15.0238	14.8666	14.5798	14.5408	1.80052	0.00429598	-0.508547		-4.02262	A0A287A5P3;A0A5G2R2F7;F1RQZ9	A0A287A5P3;A0A5G2R2F7;F1RQZ9	Sus scrofa	A0A287A5P3_PIG;A0A5G2R2F7_PIG;F1RQZ9_PIG	116 kDa U5 small nuclear ribonucleoprotein component	EFTUD2
11.4244	11.8793	11.3101	12.1335	12.0334	11.6733	0.851447	0.0440946	0.408808		1.83271	F1SN81	F1SN81	Sus scrofa	F1SN81_PIG	EGF like, fibronectin type III and laminin G domains	EGFLAM
12.3833	12.191	12.1054	12.0144	11.9807	12.3395	0.337322	0.359209	-0.115029		-0.816763	F1RGT2	F1RGT2	Sus scrofa	F1RGT2_PIG	hypoxia-inducible factor-proline dioxygenase	EGLN1
9.39031	9.97875	8.35035	7.60958	8.98108	9.81688	NaN	1	0		NaN	A0A5G2QHU5;A0A8W4FJ84	A0A5G2QHU5;A0A8W4FJ84	Sus scrofa	A0A5G2QHU5_PIG;A0A8W4FJ84_PIG	EH domain binding protein 1 like 1	EHBP1L1
14.5547	14.5938	14.5014	14.4896	14.4492	14.5767	0.412528	0.233236	-0.0448112		-0.970423	A0A5G2QIL8;A0A5G2RHH2;F1RQR4	A0A5G2QIL8;A0A5G2RHH2;F1RQR4	Sus scrofa	A0A5G2QIL8_PIG;A0A5G2RHH2_PIG;F1RQR4_PIG	EH domain containing 1	EHD1
16.9669	16.9787	16.9865	17.1514	17.1138	17.1014	3.07327	0.000472879	0.144813		8.99744	I3LD72	I3LD72	Sus scrofa	I3LD72_PIG	EH domain containing 2	EHD2
16.1331	16.1169	16.1131	16.0035	15.8255	15.8203	1.76678	0.004645	-0.237905		-3.92961	A0A287B1T2;A0A480REB3	A0A287B1T2;A0A480REB3	Sus scrofa	A0A287B1T2_PIG;A0A480REB3_PIG	EH domain containing 3	EHD3
16.942	16.8727	16.9098	16.2135	16.3479	16.3731	3.43678	0.000180905	-0.596684		-11.1691	I3LDA5	I3LDA5	Sus scrofa	I3LDA5_PIG	EH domain containing 4	EHD4
15.5306	15.543	15.5733	16.599	16.7687	16.6228	4.47038	0	1.11456	+	20.4365	A0A4X1UJ95	A0A4X1UJ95	Sus scrofa	A0A4X1UJ95_PIG	Peroxisomal bifunctional enzyme	EHHADH
12.7736	12.6944	12.8937	11.8598	12.6733	12.523	0.782287	0.0552165	-0.435184		-1.69621	A0A4X1VGC2;A0A8W4FH42	A0A4X1VGC2;A0A8W4FH42	Sus scrofa	A0A4X1VGC2_PIG;A0A8W4FH42_PIG	EI24 autophagy associated transmembrane protein	EI24
15.0397	15.158	15.0968	14.7183	14.8406	14.851	2.24516	0.00180852	-0.294867		-5.40153	F2Z553	F2Z553	Sus scrofa	F2Z553_PIG	Eukaryotic translation initiation factor 1	EIF1
13.266	13.3418	13.2362	12.9172	12.6264	12.1841	1.51336	0.00818807	-0.705411		-3.27431	A0A287AKZ5;A0A4X1TKG2	A0A287AKZ5;A0A4X1TKG2	Sus scrofa	A0A287AKZ5_PIG;A0A4X1TKG2_PIG	Eukaryotic translation initiation factor 4C	EIF1AX
14.1155	13.9852	14.0852	13.8656	13.8676	13.9054	1.93263	0.00292634	-0.182391		-4.40146	A0A286ZPR5;A0A287AUH4;A0A8W4FDJ0;F1SJN5	A0A286ZPR5;A0A287AUH4;A0A8W4FDJ0;F1SJN5	Sus scrofa	A0A286ZPR5_PIG;A0A287AUH4_PIG;A0A8W4FDJ0_PIG;F1SJN5_PIG	Eukaryotic translation initiation factor 2A	EIF2A
11.4349	11.4267	11.4692	10.6018	10.1651	8.51475	1.24324	0.0151708	-1.68306		-2.64774	A0A286ZJA8	A0A286ZJA8	Sus scrofa	A0A286ZJA8_PIG	Translation initiation factor eIF2B subunit alpha	EIF2B1
12.1023	12.0371	11.7719	11.6724	12.1962	11.7564	0.191154	0.778893	-0.0954517		-0.499052	A0A480PIW7;A0A5G2R3B1;A0A5G2R4S1;A0A5G2RDF5;A0A8X9AEV9	A0A480PIW7;A0A5G2R3B1;A0A5G2R4S1;A0A5G2RDF5;A0A8X9AEV9	Sus scrofa	A0A480PIW7_PIG;A0A5G2R3B1_PIG;A0A5G2R4S1_PIG;A0A5G2RDF5_PIG;A0A8X9AEV9_PIG	Translation initiation factor eIF2B subunit gamma	EIF2B3
9.91554	9.63815	9.15602	9.42488	9.22677	8.81172	NaN	1	0		NaN	A0A287AIR0;A0A5G2QAN8;A0A5G2QS75	A0A287AIR0;A0A5G2QAN8;A0A5G2QS75	Sus scrofa	A0A287AIR0_PIG;A0A5G2QAN8_PIG;A0A5G2QS75_PIG	Eukaryotic translation initiation factor 2D	EIF2D
15.3135	15.3866	15.3246	14.3994	14.5792	14.5003	3.93217	0	-0.848602		-14.9405	A0AAX7FH52;P20460	A0AAX7FH52;P20460	Sus scrofa	A0AAX7FH52_PIG;IF2A_PIG	Eukaryotic translation initiation factor 2 subunit 1	EIF2S1
13.2336	12.9839	13.0681	12.2627	12.8651	12.6908	1.1886	0.0164903	-0.48902		-2.52842	A0A4X1T4S6	A0A4X1T4S6	Sus scrofa	A0A4X1T4S6_PIG	Eukaryotic translation initiation factor 2 subunit 2	EIF2S2
14.4094	14.3323	14.3331	13.7798	13.7815	13.6232	3.37869	0.000174475	-0.630131		-10.7918	P20461	P20461	Sus scrofa	IF2G_PIG	Eukaryotic translation initiation factor 2 subunit 3	EIF2S3
13.9806	14.0054	13.9725	13.3442	13.4365	13.4939	3.63452	0	-0.561301		-12.5495	F1S4P6	F1S4P6	Sus scrofa	F1S4P6_PIG	Eukaryotic translation initiation factor 3 subunit A	EIF3A
14.3324	14.2548	14.2946	13.5715	13.5337	13.4182	3.97628	0	-0.786108		-15.3304	M3TYC1	M3TYC1	Sus scrofa	M3TYC1_PIG	Eukaryotic translation initiation factor 3 subunit B	EIF3B
14.5031	14.5954	14.6959	14.1307	14.0446	14.0992	2.93775	0.000447663	-0.506624		-8.29341	A0A287AVR0	A0A287AVR0	Sus scrofa	A0A287AVR0_PIG	Eukaryotic translation initiation factor 3 subunit C	EIF3C
14.0678	14.2599	14.197	13.4713	13.1597	13.0221	2.57091	0.00099435	-0.957218		-6.62941	A0A4X1U4W6	A0A4X1U4W6	Sus scrofa	A0A4X1U4W6_PIG	Eukaryotic translation initiation factor 3 subunit D	EIF3D
13.7187	13.635	13.5541	12.5594	12.7839	12.5738	3.48523	0.00018669	-0.996912		-11.4933	A0A4X1TGU9;A0A8W4F7Z1;A0A8W4FJQ8	A0A4X1TGU9;A0A8W4F7Z1;A0A8W4FJQ8	Sus scrofa	A0A4X1TGU9_PIG;A0A8W4F7Z1_PIG;A0A8W4FJQ8_PIG	Eukaryotic translation initiation factor 3 subunit E	EIF3E
14.3515	14.3649	14.4126	13.3481	13.4599	13.5433	4.00115	0	-0.92588		-15.5545	A0A287ARI1	A0A287ARI1	Sus scrofa	A0A287ARI1_PIG	Eukaryotic translation initiation factor 3 subunit F	EIF3F
15.5719	15.4802	15.4415	14.5816	14.8717	15.1269	1.76801	0.00460788	-0.637811		-3.93297	F1S3I3	F1S3I3	Sus scrofa	F1S3I3_PIG	Eukaryotic translation initiation factor 3 subunit G	EIF3G
12.7823	12.7282	12.9076	11.972	11.8876	11.3469	2.2085	0.00210952	-1.07055	+	-5.27591	A0A4X1T8R5;A0A8W4FGA3	A0A4X1T8R5;A0A8W4FGA3	Sus scrofa	A0A4X1T8R5_PIG;A0A8W4FGA3_PIG	Eukaryotic translation initiation factor 3 subunit H	EIF3H
13.919	13.7891	13.8247	13.1245	13.0792	12.8524	3.05705	0.000469289	-0.825551		-8.91039	A0A8W4FBA1	A0A8W4FBA1	Sus scrofa	A0A8W4FBA1_PIG	Eukaryotic translation initiation factor 3 subunit I	EIF3I
15.5934	15.7153	15.585	14.9688	15.1139	15.0468	3.23275	0.000256992	-0.588065		-9.89635	A0A5G2R3H6	A0A5G2R3H6	Sus scrofa	A0A5G2R3H6_PIG	Eukaryotic translation initiation factor 3 subunit J	EIF3J
13.4633	13.2601	13.5372	12.3379	11.8907	11.9781	2.96838	0.000453031	-1.35131	+	-8.44799	A0A287ART5;A0A5G2RL15;F1RI41	A0A287ART5;A0A5G2RL15;F1RI41	Sus scrofa	A0A287ART5_PIG;A0A5G2RL15_PIG;F1RI41_PIG	Eukaryotic translation initiation factor 3 subunit K	EIF3K
12.9045	12.7965	12.8206	11.9451	11.9674	11.8126	4.04701	0	-0.932199		-15.9762	A0A287BK74;A0A8D1BFA5;F1SKN5	A0A287BK74;A0A8D1BFA5;F1SKN5	Sus scrofa	A0A287BK74_PIG;A0A8D1BFA5_PIG;F1SKN5_PIG	Eukaryotic translation initiation factor 3 subunit L	EIF3L
13.0944	13.3005	13.2108	12.1645	12.7929	12.4825	1.71164	0.00510971	-0.72193		-3.78064	F1SGR0	F1SGR0	Sus scrofa	F1SGR0_PIG	Eukaryotic translation initiation factor 3 subunit M	EIF3M
17.1468	17.2154	17.2412	16.149	16.2047	16.1215	5.01086	0	-1.04273	+	-27.9465	A0A287A8V1;A0A5G2QMP7;A6M928;F6Q625	A0A287A8V1;A0A5G2QMP7;A6M928;F6Q625	Sus scrofa	A0A287A8V1_PIG;A0A5G2QMP7_PIG;A6M928_PIG;F6Q625_PIG	RNA helicase	EIF4A1
14.7178	14.7708	14.8948	14.1971	14.0379	14.0018	3.07	0.000472222	-0.715546		-8.97981	A0A4X1UGE4;A0A8W4FFD6	A0A4X1UGE4;A0A8W4FFD6	Sus scrofa	A0A4X1UGE4_PIG;A0A8W4FFD6_PIG	RNA helicase	EIF4A2
14.7381	14.6813	14.75	14.1209	14.2246	14.034	3.26801	0.000165517	-0.596642		-10.1061	A6M931	A6M931	Sus scrofa	IF4A3_PIG	Eukaryotic initiation factor 4A-III	EIF4A3
14.0196	13.9248	13.9065	12.4392	11.8862	12.6908	2.5903	0.000896983	-1.61161	+	-6.70934	A0A287AT83	A0A287AT83	Sus scrofa	A0A287AT83_PIG	Eukaryotic translation initiation factor 4B	EIF4B
13.6557	13.7518	13.7098	13.0227	12.9174	12.8031	3.47591	0.000185727	-0.791426		-11.4302	A0A4X1UC72;A0A8W4FB27	A0A4X1UC72;A0A8W4FB27	Sus scrofa	A0A4X1UC72_PIG;A0A8W4FB27_PIG	Eukaryotic translation initiation factor 4E	EIF4E
9.84966	10.0059	9.48553	8.91757	10.5593	9.23853	0.147717	0.846887	-0.208587		-0.396944	A0A287A1E7;A0A4X1V5V3	A0A287A1E7;A0A4X1V5V3	Sus scrofa	A0A287A1E7_PIG;A0A4X1V5V3_PIG	Eukaryotic translation initiation factor 4E family member 3	EIF4E3
9.90062	8.96527	10.1767	7.12732	9.02947	9.61114	0.58316	0.110774	-1.09155		-1.30754	A0A5G2R886;I3L6D8	A0A5G2R886;I3L6D8	Sus scrofa	A0A5G2R886_PIG;I3L6D8_PIG	Eukaryotic translation initiation factor 4E binding protein 1	EIF4EBP1
11.955	11.9049	11.7781	8.99331	9.33448	10.5397	2.05725	0.0025278	-2.25688	+	-4.78166	A0A286ZLA1;A0A5G2QUT3	A0A286ZLA1;A0A5G2QUT3	Sus scrofa	A0A286ZLA1_PIG;A0A5G2QUT3_PIG	Eukaryotic translation initiation factor 4E binding protein 2	EIF4EBP2
14.8066	14.7855	14.9494	14.3684	14.4873	14.2798	2.38968	0.00142644	-0.46863		-5.9205	A0A286ZZG7;A0A287A2E1;A0A287B9M9;A0A287BR08;I3LMH4	A0A286ZZG7;A0A287A2E1;A0A287B9M9;A0A287BR08;I3LMH4	Sus scrofa	A0A286ZZG7_PIG;A0A287A2E1_PIG;A0A287B9M9_PIG;A0A287BR08_PIG;I3LMH4_PIG	Eukaryotic translation initiation factor 4 gamma 1	EIF4G1
13.2031	13.0701	12.9907	12.5855	12.5995	12.6879	2.57523	0.000943973	-0.46363		-6.64713	A0A287BKE1;A0A4X1TP96;A0A5G2R4S5;A0A5G2R593;A0A5G2RLT1	A0A287BKE1;A0A4X1TP96;A0A5G2R4S5;A0A5G2R593;A0A5G2RLT1	Sus scrofa	A0A287BKE1_PIG;A0A4X1TP96_PIG;A0A5G2R4S5_PIG;A0A5G2R593_PIG;A0A5G2RLT1_PIG	Eukaryotic translation initiation factor 4 gamma 2	EIF4G2
11.4934	11.3624	11.4412	10.1459	10.5184	10.5098	2.89879	0.000520725	-1.04099	+	-8.10055	A0A287AF76;A0A287AFR1;A0A287AP62;A0A287AXS8;A0A287B7X5;A0A8W4FB87;A0A8W4FNJ0	A0A287AF76;A0A287AFR1;A0A287AP62;A0A287AXS8;A0A287B7X5;A0A8W4FB87;A0A8W4FNJ0	Sus scrofa	A0A287AF76_PIG;A0A287AFR1_PIG;A0A287AP62_PIG;A0A287AXS8_PIG;A0A287B7X5_PIG;A0A8W4FB87_PIG;A0A8W4FNJ0_PIG	Eukaryotic translation initiation factor 4 gamma 3	EIF4G3
16.594	16.4516	16.5126	15.6071	15.7818	15.8414	3.16758	0.000313953	-0.775916		-9.51942	I3LRD5	I3LRD5	Sus scrofa	I3LRD5_PIG	Eukaryotic translation initiation factor 4H	EIF4H
14.1948	13.9461	14.1215	13.378	13.7745	13.659	1.59641	0.00671104	-0.48366		-3.48106	A0A287A7Q7	A0A287A7Q7	Sus scrofa	A0A287A7Q7_PIG	Eukaryotic translation initiation factor 5	EIF5
16.8559	16.9138	16.8287	16.1494	16.313	16.2634	3.47782	0.000186047	-0.624164		-11.4431	A0A286ZJP7;A0A287B356	A0A286ZJP7;A0A287B356	Sus scrofa	A0A286ZJP7_PIG;A0A287B356_PIG	Translation elongation factor IF5A C-terminal domain-containing protein	EIF5A
13.2673	13.4669	13.3459	12.9624	13.0808	13.1948	1.4677	0.00928382	-0.280682		-3.16366	F1STE8	F1STE8	Sus scrofa	F1STE8_PIG	Eukaryotic translation initiation factor 5B	EIF5B
13.3809	13.5411	13.6139	11.0648	11.2484	11.6116	3.64245	0	-2.20368	+	-12.6081	A0A5G2R117;I3L8I5	A0A5G2R117;I3L8I5	Sus scrofa	A0A5G2R117_PIG;I3L8I5_PIG	Eukaryotic translation initiation factor 6	EIF6
15.7004	15.6312	15.6308	15.4724	15.324	15.364	2.22892	0.0019076	-0.267346		-5.3456	D3K5N7	D3K5N7	Sus scrofa	D3K5N7_PIG	ELAV-like protein	ELAVL1
15.5003	14.9145	14.8501	9.90483	14.1248	14.045	0.784841	0.0544106	-2.39672		-1.70123	A0A5G2QVJ7;F1RFW8	A0A5G2QVJ7;F1RFW8	Sus scrofa	A0A5G2QVJ7_PIG;F1RFW8_PIG	Engulfment and cell motility 3	ELMO3
15.5154	15.4247	15.4725	9.55986	11.9219	11.7516	2.34962	0.0015341	-4.3931	+	-5.77275	A0A287AXU0;A0A5G2R699	A0A287AXU0;A0A5G2R699	Sus scrofa	A0A287AXU0_PIG;A0A5G2R699_PIG	Elastin	ELN
15.7717	15.7639	15.6841	15.1	15.1026	15.2674	3.14607	0.000489914	-0.583213		-9.39794	F1SUG4	F1SUG4	Sus scrofa	F1SUG4_PIG	Elongin B	ELOB
14.9426	14.9353	14.7355	13.7082	13.8912	13.9836	3.17563	0.000316252	-1.01018	+	-9.56521	A0A8D0P6A0;F2Z545	A0A8D0P6A0;F2Z545	Sus scrofa	A0A8D0P6A0_PIG;F2Z545_PIG	Elongin-C	ELOC
12.74	12.8198	12.6832	12.2649	12.5498	13.3062	0.04438	0.958723	-0.0407127		-0.129977	A0A287AKW7;A0A287BQJ9;A0A480JST9	A0A287AKW7;A0A287BQJ9;A0A480JST9	Sus scrofa	A0A287AKW7_PIG;A0A287BQJ9_PIG;A0A480JST9_PIG	Elongator complex protein 1	ELP1
12.2651	12.1703	12.3322	11.4379	11.2009	11.6141	2.54405	0.00109193	-0.838243		-6.52	A0A286ZIZ2;A0A287A5Q9;A0A5G2QE20;A0A5G2RJL2;F1RJR2	A0A286ZIZ2;A0A287A5Q9;A0A5G2QE20;A0A5G2RJL2;F1RJR2	Sus scrofa	A0A286ZIZ2_PIG;A0A287A5Q9_PIG;A0A5G2QE20_PIG;A0A5G2RJL2_PIG;F1RJR2_PIG	Elongator complex protein 3;Elongator complex protein 3;Elongator acetyltransferase complex subunit 3;Elongator complex protein 3;Elongator complex protein 3	ELP3
11.7269	11.8036	11.6844	12.4179	12.27	12.3605	3.41516	0.000178071	0.611151		11.0273	A0A5G2QFL4;A0A5G2QQ04;A0A5G2RLN7;I3LHU9	A0A5G2QFL4;A0A5G2QQ04;A0A5G2RLN7;I3LHU9	Sus scrofa	A0A5G2QFL4_PIG;A0A5G2QQ04_PIG;A0A5G2RLN7_PIG;I3LHU9_PIG	ER membrane protein complex subunit 1	EMC1
9.22044	10.5851	10.189	11.4511	11.331	11.0307	1.39875	0.0111268	1.27274	+	3.00041	A0A287BIY5;A0A5G2QFN1;A0A5G2QRH8;A0A5G2QW85;A0A8W4FLG2	A0A287BIY5;A0A5G2QFN1;A0A5G2QRH8;A0A5G2QW85;A0A8W4FLG2	Sus scrofa	A0A287BIY5_PIG;A0A5G2QFN1_PIG;A0A5G2QRH8_PIG;A0A5G2QW85_PIG;A0A8W4FLG2_PIG	ER membrane protein complex subunit 2	EMC2
12.6641	12.5031	12.2121	12.8091	12.657	12.9393	1.03369	0.0252947	0.342039		2.20113	A0A286ZIA2;A0A4X1US23	A0A286ZIA2;A0A4X1US23	Sus scrofa	A0A286ZIA2_PIG;A0A4X1US23_PIG	ER membrane protein complex subunit 4	EMC4
12.59	13.0004	12.5489	13.9864	13.7695	13.8014	2.69507	0.000593732	1.13932	+	7.15607	A0A287BHS7;I3LRK6	A0A287BHS7;I3LRK6	Sus scrofa	A0A287BHS7_PIG;I3LRK6_PIG	Endoplasmic reticulum membrane protein complex subunit 7	EMC7
10.2907	10.3594	10.0063	11.4951	11.1134	11.1527	2.50711	0.00113333	1.0349	+	6.37204	A0A5G2R2S6	A0A5G2R2S6	Sus scrofa	A0A5G2R2S6_PIG	ER membrane protein complex subunit 8	EMC8
14.7316	14.7621	14.7172	15.0381	15.1764	15.1597	2.98113	0.000454849	0.387755		8.51313	A0A0U2ETD0	A0A0U2ETD0	Sus scrofa	A0A0U2ETD0_PIG	Emerin	EMD
15.0678	15.0409	15.016	14.1668	14.1357	14.2802	4.27721	0	-0.847394		-18.2677	A0A5G2QCU4;F1SDQ5	A0A5G2QCU4;F1SDQ5	Sus scrofa	A0A5G2QCU4_PIG;F1SDQ5_PIG	Elastin microfibril interfacer 1	EMILIN1
15.1485	14.7726	15.1245	16.8355	16.6673	16.6788	3.67687	0	1.71201	+	12.8656	F1SBC8	F1SBC8	Sus scrofa	F1SBC8_PIG	Elastin microfibril interfacer 2	EMILIN2
12.0444	12.3302	12.1261	12.865	12.6416	12.6196	2.02666	0.00249721	0.541812		4.68616	F1SDV5	F1SDV5	Sus scrofa	F1SDV5_PIG	Elastin microfibril interfacer 3	EMILIN3
14.1321	14.1178	14.2264	13.0137	13.092	13.0317	4.93961	0	-1.11301	+	-26.8187	A0A286ZQ14;A0A287B084;A0A287BGB6;A0A5G2Q8W0;A0A5G2R8Y3;I3LDY1;I3LKT2	A0A286ZQ14;A0A287B084;A0A287BGB6;A0A5G2Q8W0;A0A5G2R8Y3;I3LDY1;I3LKT2	Sus scrofa	A0A286ZQ14_PIG;A0A287B084_PIG;A0A287BGB6_PIG;A0A5G2Q8W0_PIG;A0A5G2R8Y3_PIG;I3LDY1_PIG;I3LKT2_PIG	EMAP like 1	EML1
15.3199	15.377	15.2633	12.6437	12.7671	12.796	5.84651	0	-2.58441	+	-45.2703	A0A5G2QYF7	A0A5G2QYF7	Sus scrofa	A0A5G2QYF7_PIG	EMAP like 2	EML2
14.2307	14.1159	14.1046	13.3306	12.626	9.05081	0.871193	0.0413105	-2.48126		-1.87196	I3LSJ5	I3LSJ5	Sus scrofa	I3LSJ5_PIG	EMAP like 6	EML6
12.9069	12.3639	12.443	13.7931	13.5686	13.5746	2.36093	0.00141065	1.07421	+	5.81415	A0A286ZLC9;A0A287AIH4;A0A287B5H9;A0A480EY27;A0A480I2P7;A0A480PNB5;A0A4X1UJ56;A0A8D1HZQ7;A0A8D1RQV2	A0A286ZLC9;A0A287AIH4;A0A287B5H9;A0A480EY27;A0A480I2P7;A0A480PNB5;A0A4X1UJ56;A0A8D1HZQ7;A0A8D1RQV2	Sus scrofa	A0A286ZLC9_PIG;A0A287AIH4_PIG;A0A287B5H9_PIG;A0A480EY27_PIG;A0A480I2P7_PIG;A0A480PNB5_PIG;A0A4X1UJ56_PIG;A0A8D1HZQ7_PIG;A0A8D1RQV2_PIG	BRCA2-interacting transcriptional repressor EMSY isoform X5;EMSY transcriptional repressor, BRCA2 interacting;EMSY transcriptional repressor, BRCA2 interacting;BRCA2-interacting transcriptional repressor EMSY isoform 1;BRCA2-interacting transcriptional repressor EMSY isoform X4;BRCA2-interacting transcriptional repressor EMSY isoform X6;EMSY transcriptional repressor, BRCA2 interacting;EMSY trans…	EMSY
11.033	10.9222	10.9169	10.2275	8.85431	11.1368	0.595223	0.105762	-0.8845		-1.33107	A0A286ZKM8;A0A287AF78;A0A5G2QI12	A0A286ZKM8;A0A287AF78;A0A5G2QI12	Sus scrofa	A0A286ZKM8_PIG;A0A287AF78_PIG;A0A5G2QI12_PIG	ENAH actin regulator	ENAH
15.2171	14.9158	15.0432	15.0372	14.7758	14.7369	0.745609	0.0623849	-0.208731		-1.6243	A0A8D1FV08;O97939	A0A8D1FV08;O97939	Sus scrofa	A0A8D1FV08_PIG;ENAM_PIG	Enamelin	ENAM
13.3516	13.6695	13.762	11.8644	11.9847	11.6462	3.42454	0.000178808	-1.7626	+	-11.0886	F1STI9	F1STI9	Sus scrofa	F1STI9_PIG	Endonuclease domain containing 1	ENDOD1
15.8111	15.5449	15.6076	15.7672	15.9096	15.6717	0.533454	0.133973	0.12829		1.21032	F1RR64	F1RR64	Sus scrofa	F1RR64_PIG	Endonuclease	ENDOG
13.865	13.909	13.8709	13.464	13.4406	13.608	2.65302	0.000801398	-0.377446		-6.97373	K7GQF2;P37176	K7GQF2;P37176	Sus scrofa	K7GQF2_PIG;EGLN_PIG	Endoglin	ENG
16.3626	16.2854	16.0672	13.4946	14.4114	14.5343	2.45202	0.00116993	-2.09163	+	-6.15674	A0A287B6S5	A0A287B6S5	Sus scrofa	A0A287B6S5_PIG	phosphopyruvate hydratase	ENO1
13.7609	13.647	13.6856	14.67	12.7509	12.4591	0.228108	0.707625	-0.404496		-0.582617	I3LCN1	I3LCN1	Sus scrofa	I3LCN1_PIG	phosphopyruvate hydratase	ENO2
16.9879	14.5408	14.4911	14.1103	14.1071	15.8482	0.257126	0.628802	-0.651425		-0.646484	A0A5G2R1M2	A0A5G2R1M2	Sus scrofa	A0A5G2R1M2_PIG	Beta-enolase	ENO3
12.0316	11.8386	11.3569	11.1911	11.6606	11.5267	0.506493	0.150766	-0.282893		-1.15734	A0A5G2Q9C2;A0A5G2QP77;A0A5G2RAL5;A0A8D0NA54	A0A5G2Q9C2;A0A5G2QP77;A0A5G2RAL5;A0A8D0NA54	Sus scrofa	A0A5G2Q9C2_PIG;A0A5G2QP77_PIG;A0A5G2RAL5_PIG;A0A8D0NA54_PIG	Enolase-phosphatase E1;Enolase-phosphatase 1;Enolase-phosphatase 1;Enolase-phosphatase E1	ENOPH1
11.1963	11.4463	11.6166	9.35505	10.9233	10.695	1.01977	0.0263479	-1.09525		-2.17243	A0A5G2R978;A0A5G2RFF5;I3LC92	A0A5G2R978;A0A5G2RFF5;I3LC92	Sus scrofa	A0A5G2R978_PIG;A0A5G2RFF5_PIG;I3LC92_PIG	L-fuconate dehydratase	ENOSF1
11.9019	11.4047	11.8454	13.1415	13.2515	13.2857	3.12013	0.00048433	1.50889	+	9.25341	A0A5G2R0G8;F1S138;Q95334	A0A5G2R0G8;F1S138;Q95334	Sus scrofa	A0A5G2R0G8_PIG;F1S138_PIG;AMPE_PIG	Aminopeptidase;Aminopeptidase;Glutamyl aminopeptidase	ENPEP
13.0728	13.1047	13.0513	13.2964	13.1472	13.0344	0.463784	0.184465	0.0830898		1.07291	A0A287AT99	A0A287AT99	Sus scrofa	A0A287AT99_PIG	Ectonucleotide pyrophosphatase/phosphodiesterase 1	ENPP1
12.0251	12.7614	12.2794	11.6398	11.2258	10.3838	1.38681	0.0114602	-1.27217	+	-2.97261	F1RSZ8;Q58D68	F1RSZ8;Q58D68	Sus scrofa	F1RSZ8_PIG;ENPP6_PIG	glycerophosphocholine cholinephosphodiesterase;Glycerophosphocholine cholinephosphodiesterase ENPP6	ENPP6
12.1661	12.4413	12.7238	11.0502	9.20522	9.15663	1.82846	0.00407521	-2.6397	+	-4.10076	A0A4X1SF78;A0A8D1KJQ7	A0A4X1SF78;A0A8D1KJQ7	Sus scrofa	A0A4X1SF78_PIG;A0A8D1KJQ7_PIG	Alpha-endosulfine	ENSA
13.2246	13.3554	13.5015	11.8692	12.5312	12.954	1.30769	0.0133169	-0.909028		-2.79145	F1SC45;K7GPN6;Q9MYU4	F1SC45;K7GPN6;Q9MYU4	Sus scrofa	F1SC45_PIG;K7GPN6_PIG;ENTP1_PIG	Ectonucleoside triphosphate diphosphohydrolase 1	ENTPD1
11.6892	11.8162	12.0438	9.38887	8.56001	10.1302	2.23089	0.0019114	-2.49004	+	-5.35236	A0A4X1TFA2;A0A8W4F814	A0A4X1TFA2;A0A8W4F814	Sus scrofa	A0A4X1TFA2_PIG;A0A8W4F814_PIG	Transcription and mRNA export factor ENY2	ENY2
11.1059	10.719	10.5611	10.5149	8.35371	8.14889	1.08705	0.0215211	-1.78952		-2.31217	A0A5G2R9Z5;F1SFQ3	A0A5G2R9Z5;F1SFQ3	Sus scrofa	A0A5G2R9Z5_PIG;F1SFQ3_PIG	EGF domain-specific O-linked N-acetylglucosamine transferase	EOGT
11.2312	11.094	10.9152	12.0578	12.218	11.9932	3.05742	0.000469613	1.00955	+	8.91236	A0A287A0X7;A0A287A0Y0;A0A287A1W8;A0A287AVR1;A0A287BAZ3;A0A287BDW2;A0A287BFQ7;F1STL6	A0A287A0X7;A0A287A0Y0;A0A287A1W8;A0A287AVR1;A0A287BAZ3;A0A287BDW2;A0A287BFQ7;F1STL6	Sus scrofa	A0A287A0X7_PIG;A0A287A0Y0_PIG;A0A287A1W8_PIG;A0A287AVR1_PIG;A0A287BAZ3_PIG;A0A287BDW2_PIG;A0A287BFQ7_PIG;F1STL6_PIG	Protein 4.1	EPB41
14.2661	14.1483	14.2481	13.4458	13.6159	13.2566	2.68252	0.000737338	-0.781385		-7.10122	A0A287ARK5	A0A287ARK5	Sus scrofa	A0A287ARK5_PIG	Erythrocyte membrane protein band 4.1 like 1	EPB41L1
15.6195	15.6808	15.661	14.8792	14.8533	14.8915	5.47657	0	-0.779085		-36.5712	A0A286ZXZ9;A0A287BFZ2	A0A286ZXZ9;A0A287BFZ2	Sus scrofa	A0A286ZXZ9_PIG;A0A287BFZ2_PIG	Erythrocyte membrane protein band 4.1 like 2	EPB41L2
13.5019	13.5884	13.6798	14.7192	14.8456	14.9504	3.91697	0	1.24838	+	14.8084	A0A286ZL32	A0A286ZL32	Sus scrofa	A0A286ZL32_PIG	Erythrocyte membrane protein band 4.1 like 3	EPB41L3
15.8022	15.8795	15.9484	17.8655	17.955	17.9776	5.53578	0	2.05598	+	37.8424	A0A2C9F385;P79381	A0A2C9F385;P79381	Sus scrofa	A0A2C9F385_PIG;HYEP_PIG	Epoxide hydrolase;Epoxide hydrolase 1	EPHX1
13.0048	12.8343	12.8163	14.615	14.6946	14.6968	4.95799	0	1.78365	+	27.1052	A0A287A929;A0A287AJ46;F1RJS3	A0A287A929;A0A287AJ46;F1RJS3	Sus scrofa	A0A287A929_PIG;A0A287AJ46_PIG;F1RJS3_PIG	Epoxide hydrolase 2	EPHX2
12.0918	12.1195	12.6273	8.80724	9.20605	9.71323	3.19074	0.000318349	-3.03736	+	-9.65178	A0A480KMF2;A0A5G2QB44	A0A480KMF2;A0A5G2QB44	Sus scrofa	A0A480KMF2_PIG;A0A5G2QB44_PIG	protein-tyrosine-phosphatase	EPM2A
12.6519	12.4638	12.5128	12.3767	12.4908	12.18	0.841539	0.0453281	-0.193688		-1.81307	A0A286ZY48;A0A8W4FNJ3	A0A286ZY48;A0A8W4FNJ3	Sus scrofa	A0A286ZY48_PIG;A0A8W4FNJ3_PIG	Epsin 1	EPN1
12.1775	12.8848	12.321	12.6882	12.2796	11.4884	0.304552	0.450492	-0.309036		-0.748146	A0A287APB2;A0A287BB84	A0A287APB2;A0A287BB84	Sus scrofa	A0A287APB2_PIG;A0A287BB84_PIG	Epsin 2	EPN2
10.1741	9.44335	9.74287	11.1967	9.28205	9.43578	NaN	1	0		NaN	A0A8W4FFH6	A0A8W4FFH6	Sus scrofa	A0A8W4FFH6_PIG	Epiplakin	EPPK1
14.5054	14.5882	14.5945	14.2566	14.2427	14.1503	2.85062	0.000511125	-0.346191		-7.86769	A0A286ZQW0;F1S9K5	A0A286ZQW0;F1S9K5	Sus scrofa	A0A286ZQW0_PIG;F1S9K5_PIG	Glutamyl-prolyl-tRNA synthetase 1;Bifunctional glutamate/proline--tRNA ligase	EPRS1
12.501	12.3285	12.3447	10.7554	11.1575	11.4469	2.44134	0.00133911	-1.27147	+	-6.11574	A0A287BLR5;A0A5G2QFX7;A0A5G2QMQ0;A0A5G2QRX3;A0A5G2R177;F1S6G0	A0A287BLR5;A0A5G2QFX7;A0A5G2QMQ0;A0A5G2QRX3;A0A5G2R177;F1S6G0	Sus scrofa	A0A287BLR5_PIG;A0A5G2QFX7_PIG;A0A5G2QMQ0_PIG;A0A5G2QRX3_PIG;A0A5G2R177_PIG;F1S6G0_PIG	Epidermal growth factor receptor pathway substrate 15	EPS15
10.6742	10.8396	11.0261	10.407	10.2238	10.4088	1.86753	0.00387262	-0.500108		-4.21179	A0A286ZKT9;A0A286ZW64;A0A287AI69;A0A287AJQ5;A0A287AWG7;A0A287AXF1;A0A287B5N2;A0A287B9W9;A0A287BFQ9;F1S9W6	A0A286ZKT9;A0A286ZW64;A0A287AI69;A0A287AJQ5;A0A287AWG7;A0A287AXF1;A0A287B5N2;A0A287B9W9;A0A287BFQ9;F1S9W6	Sus scrofa	A0A286ZKT9_PIG;A0A286ZW64_PIG;A0A287AI69_PIG;A0A287AJQ5_PIG;A0A287AWG7_PIG;A0A287AXF1_PIG;A0A287B5N2_PIG;A0A287B9W9_PIG;A0A287BFQ9_PIG;F1S9W6_PIG	Epidermal growth factor receptor pathway substrate 15 like 1	EPS15L1
12.2056	12.4234	12.4896	10.4165	9.07189	10.546	2.1038	0.00236355	-2.36142	+	-4.92978	F1RSB4	F1RSB4	Sus scrofa	F1RSB4_PIG	Eosinophil peroxidase	EPX
13.7197	13.3877	13.5238	11.6399	11.8282	12.2918	2.77315	0.000495379	-1.62375	+	-7.50578	K7GLU6	K7GLU6	Sus scrofa	K7GLU6_PIG	Aminopeptidase	ERAP1
13.2641	13.2652	13.2691	12.0411	12.9655	12.0529	1.39078	0.011314	-0.912971		-2.98183	A0A287BQP9;A0A5G2RLS3;F1SHS4	A0A287BQP9;A0A5G2RLS3;F1SHS4	Sus scrofa	A0A287BQP9_PIG;A0A5G2RLS3_PIG;F1SHS4_PIG	ELKS/RAB6-interacting/CAST family member 1	ERC1
12.8602	12.8428	12.5026	11.8125	11.0254	12.1116	1.46332	0.00927656	-1.08537	+	-3.15314	A0A8D0U9W6	A0A8D0U9W6	Sus scrofa	A0A8D0U9W6_PIG	Endoplasmic reticulum-Golgi intermediate compartment protein	ERGIC1
11.7868	10.0291	10.8213	8.91547	11.4334	11.4341	NaN	1	0		NaN	A0A287A0W6;A0A287ACP4;A0A5G2QV16;A0A5G2RBZ3	A0A287A0W6;A0A287ACP4;A0A5G2QV16;A0A5G2RBZ3	Sus scrofa	A0A287A0W6_PIG;A0A287ACP4_PIG;A0A5G2QV16_PIG;A0A5G2RBZ3_PIG	Endoplasmic reticulum-Golgi intermediate compartment protein	ERGIC3
16.0554	15.9029	15.8614	15.5756	15.143	14.9933	1.72357	0.00512695	-0.702591		-3.81254	A0A8W4FDJ4;F2Z5J5	A0A8W4FDJ4;F2Z5J5	Sus scrofa	A0A8W4FDJ4_PIG;F2Z5J5_PIG	Enhancer of rudimentary homolog	ERH
13.043	12.8162	12.8031	12.3925	12.5231	12.5794	1.81845	0.0041584	-0.389117		-4.07267	A0A287AU19;A0A287BQQ4;F1S331	A0A287AU19;A0A287BQQ4;F1S331	Sus scrofa	A0A287AU19_PIG;A0A287BQQ4_PIG;F1S331_PIG	ERI1 exoribonuclease family member 3	ERI3
14.5982	14.6128	14.4919	14.6813	14.548	14.7485	0.582495	0.111051	0.0916599		1.30624	A0A287BRP6;A0A4X1VVT9	A0A287BRP6;A0A4X1VVT9	Sus scrofa	A0A287BRP6_PIG;A0A4X1VVT9_PIG	Erlin	ERLIN2
12.5329	12.4635	11.8739	11.9551	12.8723	12.6842	0.241464	0.675312	0.213774		0.612186	A0A287A5Y2	A0A287A5Y2	Sus scrofa	A0A287A5Y2_PIG	Endoplasmic reticulum metallopeptidase 1	ERMP1
11.7529	11.9784	11.832	9.83911	9.22191	9.01892	3.21115	0.000252976	-2.49445	+	-9.76991	A0A5S6I475;B6CVD7	A0A5S6I475;B6CVD7	Sus scrofa	A0A5S6I475_PIG;ERO1A_PIG	ERO1-like protein alpha	ERO1A
16.0857	15.9942	16.1095	14.5303	14.662	14.7625	4.30839	0	-1.41156	+	-18.6018	F1RJM2	F1RJM2	Sus scrofa	F1RJM2_PIG	Endoplasmic reticulum resident protein 29	ERP29
14.432	14.3968	14.3851	12.3658	12.4505	12.6392	4.70419	0	-1.91948	+	-23.4028	A0A287B4Y1;A0A5G2R7S2;A0A8W4FCJ6;B6CVD6	A0A287B4Y1;A0A5G2R7S2;A0A8W4FCJ6;B6CVD6	Sus scrofa	A0A287B4Y1_PIG;A0A5G2R7S2_PIG;A0A8W4FCJ6_PIG;B6CVD6_PIG	Endoplasmic reticulum protein 44	ERP44
12.6473	12.8785	12.9362	13.1205	12.2331	11.0053	0.493395	0.159323	-0.701029		-1.13152	A0A4X1VH14;A0A8W4FN99	A0A4X1VH14;A0A8W4FN99	Sus scrofa	A0A4X1VH14_PIG;A0A8W4FN99_PIG	Endothelial cell adhesion molecule	ESAM
16.7332	16.7813	16.8063	16.4232	16.3494	16.3189	3.39193	0.000176327	-0.409747		-10.8767	Q9GJT2	Q9GJT2	Sus scrofa	ESTD_PIG	S-formylglutathione hydrolase	ESD
11.1173	10.8675	10.5464	11.4696	11.7202	11.5422	1.80958	0.00422376	0.733587		4.04785	A0A287BCD3;A0A4X1T800;F1RQP2;F1S2P9	A0A287BCD3;A0A4X1T800;F1RQP2;F1S2P9	Sus scrofa	A0A287BCD3_PIG;A0A4X1T800_PIG;F1RQP2_PIG;F1S2P9_PIG	Estrogen related receptor alpha;Estrogen related receptor beta;Estrogen related receptor alpha;Estrogen related receptor beta	ESRRA
13.6004	13.5527	13.5435	12.86	12.9213	12.8223	4.4871	0	-0.697661		-20.6358	A0A287AH93;A0A287ASV9;A0A5G2R0L8;F1SPG9	A0A287AH93;A0A287ASV9;A0A5G2R0L8;F1SPG9	Sus scrofa	A0A287AH93_PIG;A0A287ASV9_PIG;A0A5G2R0L8_PIG;F1SPG9_PIG	Extended synaptotagmin 1	ESYT1
14.2171	14.5444	14.2986	14.1183	14.2589	13.8844	0.840171	0.0454419	-0.266138		-1.81036	A0A287BCJ5;A0A287BNC1	A0A287BCJ5;A0A287BNC1	Sus scrofa	A0A287BCJ5_PIG;A0A287BNC1_PIG	Extended synaptotagmin 2	ESYT2
14.7439	14.6532	14.7223	13.5174	13.6988	13.9646	2.74562	0.000555082	-0.979517		-7.38079	F2Z505	F2Z505	Sus scrofa	F2Z505_PIG	Eukaryotic peptide chain release factor subunit 1	ETF1
19.1457	19.0908	19.1554	20.0094	20.0164	20.0464	5.57438	0	0.89344		38.6946	A0A286ZRJ3;A0A287A4T2	A0A286ZRJ3;A0A287A4T2	Sus scrofa	A0A286ZRJ3_PIG;A0A287A4T2_PIG	Electron transfer flavoprotein subunit alpha	ETFA
19.2331	19.3132	19.2623	20.2415	20.1915	20.2111	5.3648	0	0.945178		34.2864	Q6UAQ8	Q6UAQ8	Sus scrofa	ETFB_PIG	Electron transfer flavoprotein subunit beta	ETFB
16.8445	16.879	16.9334	18.1867	18.2303	18.237	5.79654	0	1.33236	+	43.9844	A0A287BPI1;A0A5G2QM65;A0A8W4FDI2;A0A8W4FK45	A0A287BPI1;A0A5G2QM65;A0A8W4FDI2;A0A8W4FK45	Sus scrofa	A0A287BPI1_PIG;A0A5G2QM65_PIG;A0A8W4FDI2_PIG;A0A8W4FK45_PIG	Electron transfer flavoprotein-ubiquinone oxidoreductase	ETFDH
13.7714	13.8058	13.8871	14.272	14.0179	14.0066	1.38887	0.0114425	0.277427		2.97738	A0A287BTM9	A0A287BTM9	Sus scrofa	A0A287BTM9_PIG	Electron transfer flavoprotein regulatory factor 1	ETFRF1
15.8696	16.1361	16.103	16.2222	16.3146	16.4163	1.30742	0.013307	0.281492		2.79085	F1RMV5	F1RMV5	Sus scrofa	F1RMV5_PIG	ETHE1 persulfide dioxygenase	ETHE1
15.2777	15.3403	15.2623	14.0844	14.4239	14.535	2.62919	0.000844163	-0.945698		-6.87223	A0A287A6T1;A0A4X1VB56;A0A4X1VB61;A0A4X1VF13;A0A5G2QY94;A0A5G2RG83;G8ENL5	A0A287A6T1;A0A4X1VB56;A0A4X1VB61;A0A4X1VF13;A0A5G2QY94;A0A5G2RG83;G8ENL5	Sus scrofa	A0A287A6T1_PIG;A0A4X1VB56_PIG;A0A4X1VB61_PIG;A0A4X1VF13_PIG;A0A5G2QY94_PIG;A0A5G2RG83_PIG;G8ENL5_PIG	EWS RNA binding protein 1;EWS RNA binding protein 1;EWS RNA binding protein 1;EWS RNA binding protein 1;EWS RNA binding protein 1;EWS RNA binding protein 1;EWS	EWSR1
14.2175	14.4542	14.3215	14.0335	13.2106	13.1057	1.3663	0.0120986	-0.881127		-2.92513	A0A286ZI44;A0A287AX12;A0A287B0T1;A0A287B229;A0A287BF13;A0A287BHH4;A0A5G2QU56;I3LDM5	A0A286ZI44;A0A287AX12;A0A287B0T1;A0A287B229;A0A287BF13;A0A287BHH4;A0A5G2QU56;I3LDM5	Sus scrofa	A0A286ZI44_PIG;A0A287AX12_PIG;A0A287B0T1_PIG;A0A287B229_PIG;A0A287BF13_PIG;A0A287BHH4_PIG;A0A5G2QU56_PIG;I3LDM5_PIG	Exocyst complex component 1	EXOC1
12.3665	12.3447	12.223	11.4805	11.3613	11.2602	3.57834	0	-0.944074		-12.1416	A0A286ZZM4;A0A287AU70;A0A287B041;A0A287B0G2;F1RXP8	A0A286ZZM4;A0A287AU70;A0A287B041;A0A287B0G2;F1RXP8	Sus scrofa	A0A286ZZM4_PIG;A0A287AU70_PIG;A0A287B041_PIG;A0A287B0G2_PIG;F1RXP8_PIG	Exocyst complex component 2	EXOC2
11.2624	10.9867	11.4754	8.6565	8.74028	10.4783	1.48043	0.00900667	-1.94981	+	-3.19431	A0A480TWJ1	A0A480TWJ1	Sus scrofa	A0A480TWJ1_PIG	Exocyst complex component 3	EXOC3
9.09906	8.26161	7.62411	9.72466	9.77445	10.3854	NaN	1	0		NaN	A0A286ZML5	A0A286ZML5	Sus scrofa	A0A286ZML5_PIG	Exocyst complex component 3 like 2	EXOC3L2
16.6195	16.636	16.0136	16.5809	14.5377	15.0267	0.735287	0.0647457	-1.04124		-1.60411	A0A286ZIH5;I3LRV0	A0A286ZIH5;I3LRV0	Sus scrofa	A0A286ZIH5_PIG;I3LRV0_PIG	Exocyst complex component	EXOC6B
12.2984	12.7927	12.6425	11.3033	11.8714	11.9959	1.5256	0.00801904	-0.854344		-3.30432	A0A287A9P7;A0A287B8J6;A0A287BQI7;F1RW09	A0A287A9P7;A0A287B8J6;A0A287BQI7;F1RW09	Sus scrofa	A0A287A9P7_PIG;A0A287B8J6_PIG;A0A287BQI7_PIG;F1RW09_PIG	Exocyst complex component 7	EXOC7
12.6739	12.6918	12.5601	12.2026	11.4396	11.8242	1.6653	0.00558078	-0.819803		-3.65831	A0A287AA07	A0A287AA07	Sus scrofa	A0A287AA07_PIG	Exocyst complex component 8	EXOC8
13.4975	13.3641	13.6195	15.1118	15.116	15.0828	4.56647	0	1.60982	+	21.6079	F1SJT1	F1SJT1	Sus scrofa	F1SJT1_PIG	Exo/endonuclease G	EXOG
9.26816	9.3378	10.5387	10.0731	9.30359	9.43359	0.0828011	0.919864	-0.111432		-0.234079	F1S435	F1S435	Sus scrofa	F1S435_PIG	Exosome component 6	EXOSC6
16.9109	16.9028	16.8256	15.1933	15.3281	15.4869	4.18626	0	-1.54365	+	-17.3263	F1SB42	F1SB42	Sus scrofa	F1SB42_PIG	Ezrin	EZR
12.6821	12.548	12.3192	12.6871	12.5384	12.4209	0.0877606	0.914734	0.0323559		0.247048	A0A4X1VUJ8;A0A5G2QYR6;A0A5K1V5T2;B2ZI35	A0A4X1VUJ8;A0A5G2QYR6;A0A5K1V5T2;B2ZI35	Sus scrofa	A0A4X1VUJ8_PIG;A0A5G2QYR6_PIG;A0A5K1V5T2_PIG;B2ZI35_PIG	Junctional adhesion molecule A	F11R
14.4797	14.4277	14.4786	11.9032	11.9879	12.5115	3.58479	0	-2.32778	+	-12.1878	A0A287A3C2;A0A287AX98;A0A5G2RLM3;O97507	A0A287A3C2;A0A287AX98;A0A5G2RLM3;O97507	Sus scrofa	A0A287A3C2_PIG;A0A287AX98_PIG;A0A5G2RLM3_PIG;FA12_PIG	Coagulation factor XII	F12
14.1146	14.2136	14.2429	9.98814	12.4385	9.59246	1.77345	0.00452726	-3.51733	+	-3.94786	A0A5G2RIC7;K7GQL2	A0A5G2RIC7;K7GQL2	Sus scrofa	A0A5G2RIC7_PIG;K7GQL2_PIG	Coagulation factor XIII A chain	F13A1
16.4345	16.4112	16.4291	14.1803	14.1779	14.0217	5.77388	0	-2.29826	+	-43.4135	F1SIB1;Q19AZ8	F1SIB1;Q19AZ8	Sus scrofa	F1SIB1_PIG;THRB_PIG	Prothrombin	F2
18.2427	18.1456	18.1987	17.5243	17.551	17.609	4.14106	0	-0.634219		-16.8763	F1RQ75	F1RQ75	Sus scrofa	F1RQ75_PIG	Coagulation factor IX	F9
12.9312	12.8973	12.8182	14.3133	14.4439	14.2914	4.83223	0	1.46729	+	25.2034	A0A287B2N9;A0A5G2QYK3;A0A5G2RN38	A0A287B2N9;A0A5G2QYK3;A0A5G2RN38	Sus scrofa	A0A287B2N9_PIG;A0A5G2QYK3_PIG;A0A5G2RN38_PIG	fatty acid amide hydrolase	FAAH
19.9456	19.8492	19.8629	17.2863	17.354	17.4408	5.90583	0	-2.52553	+	-46.8453	O02772	O02772	Sus scrofa	FABPH_PIG	Fatty acid-binding protein, heart	FABP3
15.8516	15.9122	15.7407	13.714	13.8491	13.8369	5.17528	0	-2.03484	+	-30.7321	O97788	O97788	Sus scrofa	FABP4_PIG	Fatty acid-binding protein, adipocyte	FABP4
17.572	17.5081	17.5761	16.626	16.6024	16.6574	5.34929	0	-0.923451		-33.9809	F6PVY0	F6PVY0	Sus scrofa	F6PVY0_PIG	Fatty acid binding protein 5	FABP5
12.4305	12.6818	12.5533	12.716	12.9942	12.7433	1.07878	0.0221071	0.262639		2.29486	Q56VC2	Q56VC2	Sus scrofa	Q56VC2_PIG	FAS-associated death domain protein	FADD
12.8992	12.7225	12.7492	12.2144	12.0324	12.3323	2.35464	0.00146982	-0.597281		-5.79108	A0A5G2QJL7;A0A5G2QWT6;A0A5G2R698;A0A8D1FR00;F1S6E6;K9IVC9	A0A5G2QJL7;A0A5G2QWT6;A0A5G2R698;A0A8D1FR00;F1S6E6;K9IVC9	Sus scrofa	A0A5G2QJL7_PIG;A0A5G2QWT6_PIG;A0A5G2R698_PIG;A0A8D1FR00_PIG;F1S6E6_PIG;K9IVC9_PIG	Fas associated factor 1;Fas associated factor 1;Fas associated factor 1;Fas associated factor 1;Fas associated factor 1;FAS-associated factor 1	FAF1
13.1753	13.2903	12.2549	12.7156	12.8222	12.5757	0.237447	0.685665	-0.202329		-0.603327	A0A286ZMY6	A0A286ZMY6	Sus scrofa	A0A286ZMY6_PIG	FAS-associated factor 2	FAF2
13.7279	13.67	13.6203	9.79813	9.67102	10.7196	3.39216	0.000176471	-3.60984	+	-10.8782	A0A5G2QPJ7;A0A8W4FHS2;F1RIF3	A0A5G2QPJ7;A0A8W4FHS2;F1RIF3	Sus scrofa	A0A5G2QPJ7_PIG;A0A8W4FHS2_PIG;F1RIF3_PIG	Fumarylacetoacetase	FAH
11.5898	11.1769	11.4322	8.51429	8.44431	9.75145	2.31774	0.00162932	-2.49629	+	-5.6573	A0A5G2R1P7	A0A5G2R1P7	Sus scrofa	A0A5G2R1P7_PIG	ARMET N-terminal domain-containing protein	FAM107B
12.1916	12.3301	12.5679	9.54979	10.7341	10.1129	2.46587	0.0011172	-2.23096	+	-6.21028	A0A287AFB8;A0A287B944;A0A5G2QMA5;F1S4J0	A0A287AFB8;A0A287B944;A0A5G2QMA5;F1S4J0	Sus scrofa	A0A287AFB8_PIG;A0A287B944_PIG;A0A5G2QMA5_PIG;F1S4J0_PIG	Family with sequence similarity 114 member A1	FAM114A1
12.6848	12.7645	12.9783	12.4463	12.3374	11.9357	1.48028	0.00900314	-0.569433		-3.19394	F1RQC1	F1RQC1	Sus scrofa	F1RQC1_PIG	Family with sequence similarity 114 member A2	FAM114A2
13.7771	13.9545	13.9413	13.0945	13.0886	12.9659	3.54165	0.000192171	-0.841272		-11.8821	A0A287AI94;F1SUD6	A0A287AI94;F1SUD6	Sus scrofa	A0A287AI94_PIG;F1SUD6_PIG	Constitutive coactivator of PPAR-gamma-like protein 1 isoform b;Family with sequence similarity 120 member A	FAM120A
12.2157	12.7154	12.2273	11.7207	11.1609	8.87291	0.950901	0.0319946	-1.80132		-2.03191	A0A286ZKB9;A0A287A2D9;A0A287ADN1;A0A287B949;A0A287BFP9;A0A287BK70;A0A8W4FBK1;I3LUV2	A0A286ZKB9;A0A287A2D9;A0A287ADN1;A0A287B949;A0A287BFP9;A0A287BK70;A0A8W4FBK1;I3LUV2	Sus scrofa	A0A286ZKB9_PIG;A0A287A2D9_PIG;A0A287ADN1_PIG;A0A287B949_PIG;A0A287BFP9_PIG;A0A287BK70_PIG;A0A8W4FBK1_PIG;I3LUV2_PIG	Family with sequence similarity 120 member B	FAM120B
13.9876	13.7424	13.8052	12.9913	12.425	12.7031	2.50208	0.00113019	-1.13858	+	-6.35213	F1SLD2	F1SLD2	Sus scrofa	F1SLD2_PIG	Protein FAM136A	FAM136A
17.0393	17.0225	17.0122	17.7641	17.8355	17.778	5.3001	0	0.767881		33.0294	A0A8D0PQ51;A0A8D1SH87	A0A8D0PQ51;A0A8D1SH87	Sus scrofa	A0A8D0PQ51_PIG;A0A8D1SH87_PIG	Protein FAM162A	FAM162A
11.6602	11.5734	11.3906	11.3632	10.4811	11.0207	1.02438	0.0258352	-0.586382		-2.18192	A0A286ZPH9	A0A286ZPH9	Sus scrofa	A0A286ZPH9_PIG	Family with sequence similarity 162 member B	FAM162B
10.9865	10.9305	10.5107	10.2225	8.88847	10.03	1.16409	0.0176492	-1.09559		-2.47558	A0A287ASA5;A0A480QHM0;F1RQY9;F1RW85	A0A287ASA5;A0A480QHM0;F1RQY9;F1RW85	Sus scrofa	A0A287ASA5_PIG;A0A480QHM0_PIG;F1RQY9_PIG;F1RW85_PIG	Family with sequence similarity 171 member A1;Family with sequence similarity 171 member A1;Family with sequence similarity 171 member A2;Family with sequence similarity 171 member A1	FAM171A1
13.3265	13.4122	13.4501	12.9279	13.0393	13.0484	2.73651	0.000551724	-0.39104		-7.33984	A0A287AE59;F1SB76	A0A287AE59;F1SB76	Sus scrofa	A0A287AE59_PIG;F1SB76_PIG	Family with sequence similarity 185 member A	FAM185A
13.9652	14.0923	14.1284	14.5164	14.5788	14.4903	2.94442	0.000449141	0.466494		8.32685	A0A8W4FMJ1	A0A8W4FMJ1	Sus scrofa	A0A8W4FMJ1_PIG	Protein FAM210A	FAM210A
13.4006	13.6358	13.745	13.448	12.9742	13.7114	0.380683	0.27495	-0.215971		-0.905917	A0A286ZS59;F6Q2M9	A0A286ZS59;F6Q2M9	Sus scrofa	A0A286ZS59_PIG;F6Q2M9_PIG	Family with sequence similarity 210 member B	FAM210B
9.87129	9.07004	8.35363	12.7241	11.2634	9.65911	1.00573	0.0274663	2.11723		2.14358	A0A8W4FCT8;A0A8W4FNS4;F1RGX2	A0A8W4FCT8;A0A8W4FNS4;F1RGX2	Sus scrofa	A0A8W4FCT8_PIG;A0A8W4FNS4_PIG;F1RGX2_PIG	Family with sequence similarity 234 member A	FAM234A
12.5081	12.44	12.7626	11.6309	12.0311	11.8047	2.10251	0.00236015	-0.747967		-4.92562	A0A480TAV6;A0A8D0YS95;A0A8W4F6W7	A0A480TAV6;A0A8D0YS95;A0A8W4F6W7	Sus scrofa	A0A480TAV6_PIG;A0A8D0YS95_PIG;A0A8W4F6W7_PIG	FAM3 metabolism regulating signaling molecule C	FAM3C
14.7179	14.6623	14.6154	14.3537	14.468	14.4347	2.26442	0.0017596	-0.246353		-5.46847	F1S408	F1S408	Sus scrofa	F1S408_PIG	Family with sequence similarity 98 member A	FAM98A
14.1653	14.0694	14.1765	13.9092	13.9347	13.8067	2.0924	0.00245069	-0.253529		-4.89319	A0A4X1UND6;F1SS16	A0A4X1UND6;F1SS16	Sus scrofa	A0A4X1UND6_PIG;F1SS16_PIG	Family with sequence similarity 98 member B	FAM98B
11.6602	11.9841	11.9532	9.25127	11.2149	11.0747	0.989351	0.0285987	-1.35222		-2.11007	A0A5G2QPS5	A0A5G2QPS5	Sus scrofa	A0A5G2QPS5_PIG	FERM, ARHGEF and pleckstrin domain-containing protein 1	FARP1
12.0932	12.1011	12.1116	12.8874	12.7655	12.7449	4.00263	0	0.697277		15.568	A0A287B0P0	A0A287B0P0	Sus scrofa	A0A287B0P0_PIG	phenylalanine--tRNA ligase	FARS2
13.7187	13.511	13.5752	13.0033	13.0042	12.9287	3.14537	0.000489561	-0.622911		-9.394	F1SD97	F1SD97	Sus scrofa	F1SD97_PIG	phenylalanine--tRNA ligase	FARSA
14.8638	14.7868	14.7694	13.8603	13.9069	13.8302	4.86704	0	-0.940884		-25.7162	I3LUM8	I3LUM8	Sus scrofa	I3LUM8_PIG	Phenylalanine--tRNA ligase beta subunit	FARSB
14.3389	14.239	14.1614	12.0844	12.8289	12.755	2.65348	0.000801865	-1.69035	+	-6.97572	I3LCW1	I3LCW1	Sus scrofa	I3LCW1_PIG	Fatty acid synthase	FASN
12.2252	12.2506	12.254	12.2471	12.1745	12.3604	0.115421	0.884942	0.0174195		0.317683	A0A8W4FHP9	A0A8W4FHP9	Sus scrofa	A0A8W4FHP9_PIG	FAT atypical cadherin 4	FAT4
13.7831	13.8202	13.8186	13.9852	13.8546	13.937	1.38085	0.0116105	0.118315		2.95877	A0A8W4FLP9;I3L5T3	A0A8W4FLP9;I3L5T3	Sus scrofa	A0A8W4FLP9_PIG;I3L5T3_PIG	Fibrillarin	FBL
15.0925	15.0167	15.052	12.0597	11.8271	11.687	5.064	0	-3.1958	+	-28.8183	A0A286ZLN2	A0A286ZLN2	Sus scrofa	A0A286ZLN2_PIG	Fibulin-1	FBLN1
14.2119	14.1764	14.2536	11.8778	11.7608	12.0712	4.80368	0	-2.31068	+	-24.7904	A0A5G2RB13;F1SPG5	A0A5G2RB13;F1SPG5	Sus scrofa	A0A5G2RB13_PIG;F1SPG5_PIG	Fibulin 2	FBLN2
17.9918	18.0191	18.0211	14.3866	14.6346	14.5223	5.96031	0	-3.49615	+	-48.3399	A0A287B4E8;A0A480ZQ94;F1SD87	A0A287B4E8;A0A480ZQ94;F1SD87	Sus scrofa	A0A287B4E8_PIG;A0A480ZQ94_PIG;F1SD87_PIG	Fibulin 5;Fibulin-5;Fibulin 5	FBLN5
17.8003	17.8701	17.8907	17.2483	17.2299	17.2523	4.56866	0	-0.610217		-21.6353	F1SN67	F1SN67	Sus scrofa	F1SN67_PIG	Fibrillin 1	FBN1
18.7239	18.6929	18.7508	17.3478	17.3507	17.2576	5.64484	0	-1.40382	+	-40.2997	A0A5G2QM06	A0A5G2QM06	Sus scrofa	A0A5G2QM06_PIG	Fibrillin 2	FBN2
16.6185	16.4754	16.5616	13.919	14.5479	14.3704	3.53748	0.000191489	-2.27274	+	-11.8529	A0A4X1UZ54;P00636	A0A4X1UZ54;P00636	Sus scrofa	A0A4X1UZ54_PIG;F16P1_PIG	Fructose-1,6-bisphosphatase 1;Fructose-1,6-bisphosphatase 1	FBP1
10.2412	11.4984	11.6668	9.8829	10.5044	9.84421	0.996638	0.0280478	-1.0583		-2.12497	A0A480F3U9;A0A5G2QM08	A0A480F3U9;A0A5G2QM08	Sus scrofa	A0A480F3U9_PIG;A0A5G2QM08_PIG	F-box only protein 3;F-box protein 3	FBXO3
12.2162	12.3071	12.3016	11.2585	11.2771	11.6424	2.62921	0.000844649	-0.882293		-6.87234	F1SPD6	F1SPD6	Sus scrofa	F1SPD6_PIG	F-box only protein 40	FBXO40
9.25672	12.0925	11.9582	9.12305	8.01626	9.52052	NaN	1	0		NaN	A0A8W4F6W4;D2WL18	A0A8W4F6W4;D2WL18	Sus scrofa	A0A8W4F6W4_PIG;D2WL18_PIG	F-box protein 7	FBXO7
13.6682	13.7409	13.6577	13.3929	12.9832	13.1542	1.86674	0.00386749	-0.512135		-4.20953	K7GRL7;Q9XSZ6	K7GRL7;Q9XSZ6	Sus scrofa	K7GRL7_PIG;FCERG_PIG	High affinity immunoglobulin epsilon receptor subunit gamma	FCER1G
12.0338	11.988	11.8949	9.28628	9.34495	9.14833	5.54796	0	-2.71237	+	-38.1092	A0A287A034;Q28942;Q95N22	A0A287A034;Q28942;Q95N22	Sus scrofa	A0A287A034_PIG;FCG3A_PIG;Q95N22_PIG	Low affinity immunoglobulin gamma Fc region receptor III-A	FCGR3A
10.5131	11.7277	11.8887	12.4966	11.6825	11.1624	0.278938	0.550035	0.404016		0.693621	A0A287B0Z5;A0A287B9U2;A0A5K1V8G2;A0A5K1V8G3;A0A8W4F8G8;E9LK24	A0A287B0Z5;A0A287B9U2;A0A5K1V8G2;A0A5K1V8G3;A0A8W4F8G8;E9LK24	Sus scrofa	A0A287B0Z5_PIG;A0A287B9U2_PIG;A0A5K1V8G2_PIG;A0A5K1V8G3_PIG;A0A8W4F8G8_PIG;E9LK24_PIG	IgG receptor FcRn large subunit p51	FCGRT
9.81268	7.67863	9.85072	12.3147	12.6743	13.0096	2.05233	0.00252424	3.55221	+	4.76618	A0A287AS68;A0A5G2QR79;Q29042	A0A287AS68;A0A5G2QR79;Q29042	Sus scrofa	A0A287AS68_PIG;A0A5G2QR79_PIG;FCN1_PIG	Ficolin (collagen/fibrinogen domain containing) 1;Ficolin (collagen/fibrinogen domain containing) 1;Ficolin-1	FCN1
11.5407	12.1046	11.7871	13.8177	13.6493	13.6064	3.36654	0.000173773	1.88031	+	10.7145	A0A287BQR3;A0A5K1UZA2;A0A8W4FNY0;I3LGI8;Q29041	A0A287BQR3;A0A5K1UZA2;A0A8W4FNY0;I3LGI8;Q29041	Sus scrofa	A0A287BQR3_PIG;A0A5K1UZA2_PIG;A0A8W4FNY0_PIG;I3LGI8_PIG;FCN2_PIG	Ficolin (collagen/fibrinogen domain containing lectin) 2 (hucolin);Ficolin (collagen/fibrinogen domain containing lectin) 2 (hucolin);Ficolin (collagen/fibrinogen domain containing lectin) 2 (hucolin);Ficolin (collagen/fibrinogen domain containing lectin) 2 (hucolin);Ficolin-2	FCN2
10.5668	10.7491	10.3104	9.04932	10.8282	10.2124	0.404335	0.24392	-0.512097		-0.953896	A0A286ZV07;A0A286ZYK5;A0A287A769;A0A287BG24;A0A5G2QWC2;I3LTC2	A0A286ZV07;A0A286ZYK5;A0A287A769;A0A287BG24;A0A5G2QWC2;I3LTC2	Sus scrofa	A0A286ZV07_PIG;A0A286ZYK5_PIG;A0A287A769_PIG;A0A287BG24_PIG;A0A5G2QWC2_PIG;I3LTC2_PIG	Fucose kinase	FCSK
13.5493	13.4312	13.4076	12.4913	12.3211	12.4426	4.00578	0	-1.0444	+	-15.5966	A0A287AWX3;A0A8D1M6M7;D0G6X4	A0A287AWX3;A0A8D1M6M7;D0G6X4	Sus scrofa	A0A287AWX3_PIG;A0A8D1M6M7_PIG;D0G6X4_PIG	Farnesyl pyrophosphate synthase	FDPS
12.1498	11.911	12.4362	11.8221	12.5173	11.8261	0.148865	0.845715	-0.110508		-0.399704	P00258	P00258	Sus scrofa	ADX_PIG	Adrenodoxin, mitochondrial	FDX1
11.581	11.694	11.501	11.8079	12.6354	12.5677	1.28837	0.0137904	0.745015		2.74803	A0A287ACW7	A0A287ACW7	Sus scrofa	A0A287ACW7_PIG	Ferredoxin-2, mitochondrial	FDX2
13.686	13.7483	13.8649	13.2181	13.0843	13.2739	2.76503	0.000492647	-0.57427		-7.46872	A0A287ASY8	A0A287ASY8	Sus scrofa	A0A287ASY8_PIG	NADPH:adrenodoxin oxidoreductase, mitochondrial	FDXR
16.5186	16.5475	16.488	17.502	17.5114	17.4614	5.72583	0	0.973555		42.2269	A0A287B3T2;F1S1X4	A0A287B3T2;F1S1X4	Sus scrofa	A0A287B3T2_PIG;F1S1X4_PIG	Ferrochelatase	FECH
14.2409	14.3742	14.4946	15.0227	14.6186	13.5277	0.0144785	0.984366	0.0197881		0.0437354	A0A5G2QE98	A0A5G2QE98	Sus scrofa	A0A5G2QE98_PIG	FERM domain containing kindlin 2	FERMT2
10.0574	9.95182	10.5037	11.9349	10.5761	9.87509	0.424494	0.220728	0.62439		0.994484	F1RQ01	F1RQ01	Sus scrofa	F1RQ01_PIG	FERM domain containing kindlin 3	FERMT3
13.1259	12.9491	13.0166	10.5366	10.3795	8.82093	2.32107	0.00163439	-3.11817	+	-5.66927	A0A5G2R173;A0A8W4F8X5;F1RMJ0	A0A5G2R173;A0A8W4F8X5;F1RMJ0	Sus scrofa	A0A5G2R173_PIG;A0A8W4F8X5_PIG;F1RMJ0_PIG	Tyrosine-protein kinase	FES
13.2222	12.9893	12.9947	11.534	10.8447	10.8216	2.90659	0.00044242	-2.002	+	-8.13883	F1SFI6	F1SFI6	Sus scrofa	F1SFI6_PIG	Fetuin B	FETUB
18.2251	18.2354	18.2319	16.9992	16.9869	17.0149	7.8357	0	-1.23049	+	-142.373	A0A8W4FAS4;F1RX36	A0A8W4FAS4;F1RX36	Sus scrofa	A0A8W4FAS4_PIG;F1RX36_PIG	Fibrinogen alpha chain	FGA
17.1685	17.2078	17.2545	15.9482	15.84	15.8771	5.28747	0	-1.32182	+	-32.7893	A0A8D1GA86	A0A8D1GA86	Sus scrofa	A0A8D1GA86_PIG	Fibrinogen beta chain	FGB
14.0003	13.9098	13.7765	12.9191	12.3833	12.9903	2.29954	0.00160938	-1.1313	+	-5.59228	F1RM38	F1RM38	Sus scrofa	F1RM38_PIG	Multifunctional fusion protein	FGF1
14.4679	14.4062	14.3961	13.0366	12.2655	12.3439	2.79798	0.000500935	-1.87474	+	-7.6201	A0A287BGK8	A0A287BGK8	Sus scrofa	A0A287BGK8_PIG	Fibroblast growth factor	FGF2
16.8654	16.8831	16.878	15.5516	15.5473	15.5728	7.79657	0	-1.31824	+	-139.201	A0A5G2QUU1;F1RX35;I3LJW2	A0A5G2QUU1;F1RX35;I3LJW2	Sus scrofa	A0A5G2QUU1_PIG;F1RX35_PIG;I3LJW2_PIG	Fibrinogen gamma chain	FGG
9.41043	9.22685	9.11249	9.64442	10.0126	9.34517	NaN	1	0		NaN	A0A287A313;A0A287AM76;A0A287ARW4;A0A287BF98;A0A5G2QT28;F1S7A8;F1S7A9	A0A287A313;A0A287AM76;A0A287ARW4;A0A287BF98;A0A5G2QT28;F1S7A8;F1S7A9	Sus scrofa	A0A287A313_PIG;A0A287AM76_PIG;A0A287ARW4_PIG;A0A287BF98_PIG;A0A5G2QT28_PIG;F1S7A8_PIG;F1S7A9_PIG	FGGY carbohydrate kinase domain containing	FGGY
10.9422	11.3423	11.1439	12.4993	12.8535	12.8558	3.18728	0.000317881	1.59339	+	9.63192	F6Q194	F6Q194	Sus scrofa	F6Q194_PIG	Fibrinogen like 2	FGL2
18.8635	18.8768	18.8783	18.339	18.3295	18.3322	7.19442	0	-0.539328		-98.4165	P10173	P10173	Sus scrofa	FUMH_PIG	Fumarate hydratase, mitochondrial	FH
11.4039	11.1387	11.6509	12.2121	10.5439	12.3994	0.203529	0.75651	0.320629		0.52734	A0A5G2QN79;F1S4V3	A0A5G2QN79;F1S4V3	Sus scrofa	A0A5G2QN79_PIG;F1S4V3_PIG	FHF complex subunit HOOK interacting protein 2A	FHIP2A
12.9694	13.0186	12.7263	9.0158	9.93998	9.71926	3.47494	0.000185567	-3.34645	+	-11.4237	A0A4X1VGP0;A0A5G2R0L2;A0A5G2RA77	A0A4X1VGP0;A0A5G2R0L2;A0A5G2RA77	Sus scrofa	A0A4X1VGP0_PIG;A0A5G2R0L2_PIG;A0A5G2RA77_PIG	Bis(5'-adenosyl)-triphosphatase;Fragile histidine triad diadenosine triphosphatase;Fragile histidine triad diadenosine triphosphatase	FHIT
18.0436	18.1216	18.1175	16.5013	16.4879	16.546	6.06362	0	-1.58244	+	-51.3061	A0A287AAL6;K7GLQ8;K7GSI9	A0A287AAL6;K7GLQ8;K7GSI9	Sus scrofa	A0A287AAL6_PIG;K7GLQ8_PIG;K7GSI9_PIG	Four and a half LIM domains 1	FHL1
19.4368	19.5563	19.553	17.3643	17.4371	17.3988	5.92908	0	-2.11531	+	-47.4773	A0A287AH53	A0A287AH53	Sus scrofa	A0A287AH53_PIG	Four and a half LIM domains 2	FHL2
11.246	13.5428	10.7259	8.78847	8.34095	9.86375	1.35953	0.0121028	-2.84051	+	-2.90952	A0A287B9J8;A0A5G2R9A4;I3LRS7	A0A287B9J8;A0A5G2R9A4;I3LRS7	Sus scrofa	A0A287B9J8_PIG;A0A5G2R9A4_PIG;I3LRS7_PIG	Formin homology 2 domain containing 3	FHOD3
12.1103	12.296	12.2727	12.0131	11.6489	11.6742	1.56966	0.00701004	-0.447578		-3.41366	A0A287A8F1	A0A287A8F1	Sus scrofa	A0A287A8F1_PIG	Filamin A interacting protein 1	FILIP1
10.1528	10.2788	10.425	9.62689	10.8398	9.9452	0.148585	0.845922	-0.148235		-0.399031	A0A286ZNR6;A0A287A511;A0A287A5D1;A0A287ACH9;A0A287BRC8	A0A286ZNR6;A0A287A511;A0A287A5D1;A0A287ACH9;A0A287BRC8	Sus scrofa	A0A286ZNR6_PIG;A0A287A511_PIG;A0A287A5D1_PIG;A0A287ACH9_PIG;A0A287BRC8_PIG	Pre-mRNA 3'-end-processing factor FIP1	FIP1L1
17.3307	17.4356	17.397	17.5748	17.6744	17.5474	1.8929	0.0032959	0.21107		4.28499	A0A4X1UIB2	A0A4X1UIB2	Sus scrofa	A0A4X1UIB2_PIG	Mitochondrial fission 1 protein	FIS1
11.7953	12.2259	11.9416	7.97451	9.73682	11.5378	1.01342	0.0269051	-2.23792		-2.15937	A0A287BMA9;B2LYG4	A0A287BMA9;B2LYG4	Sus scrofa	A0A287BMA9_PIG;FITM2_PIG	Fat storage inducing transmembrane protein 2;Acyl-coenzyme A diphosphatase FITM2	FITM2
13.2593	13.2182	13.0705	9.64089	12.0478	9.86883	1.58899	0.00668391	-2.66348	+	-3.46229	A0A480HEF9;F1S0M9	A0A480HEF9;F1S0M9	Sus scrofa	A0A480HEF9_PIG;F1S0M9_PIG	peptidylprolyl isomerase	FKBP10
14.3704	14.3952	14.2965	12.4254	12.088	12.1002	4.32571	0	-2.14951	+	-18.79	A0A4X1W7C3	A0A4X1W7C3	Sus scrofa	A0A4X1W7C3_PIG	peptidylprolyl isomerase	FKBP11
14.8548	14.5725	14.7115	15.4337	15.4416	16.0048	1.94502	0.00290446	0.913772		4.43821	A0A5G2QLL8	A0A5G2QLL8	Sus scrofa	A0A5G2QLL8_PIG	peptidylprolyl isomerase	FKBP15
17.8474	17.8741	17.8972	13.2822	13.9187	13.8869	4.44361	0	-4.17697	+	-20.1215	A0A5G2R9F7	A0A5G2R9F7	Sus scrofa	A0A5G2R9F7_PIG	FKBP prolyl isomerase 1A	FKBP1A
15.5292	15.7785	16.0356	11.3186	12.0229	12.231	3.63601	0	-3.9236	+	-12.5605	F2Z5F0	F2Z5F0	Sus scrofa	F2Z5F0_PIG	peptidylprolyl isomerase	FKBP1B
15.3922	15.3338	15.4025	13.5776	12.6315	13.3368	2.81691	0.000503759	-2.19423	+	-7.70832	A0A287ACX4;A0A4X1VG74	A0A287ACX4;A0A4X1VG74	Sus scrofa	A0A287ACX4_PIG;A0A4X1VG74_PIG	peptidylprolyl isomerase	FKBP2
15.6592	15.8274	15.7733	15.0201	15.1501	15.1128	3.32905	0.000170481	-0.658969		-10.479	I3LR51	I3LR51	Sus scrofa	I3LR51_PIG	peptidylprolyl isomerase	FKBP3
13.9544	13.8722	13.9525	13.7239	13.863	13.6843	1.30905	0.0132355	-0.169318		-2.79453	A0A5G2QVN7	A0A5G2QVN7	Sus scrofa	A0A5G2QVN7_PIG	peptidylprolyl isomerase	FKBP4
12.8165	13.02	13.1958	13.5535	13.4628	13.7066	1.90277	0.00326768	0.563539		4.31371	A0A286ZJ43;A0A286ZQD3;A0A287AQB9;A0A287B450;A0A8W4FCG7;A0A8W4FE02	A0A286ZJ43;A0A286ZQD3;A0A287AQB9;A0A287B450;A0A8W4FCG7;A0A8W4FE02	Sus scrofa	A0A286ZJ43_PIG;A0A286ZQD3_PIG;A0A287AQB9_PIG;A0A287B450_PIG;A0A8W4FCG7_PIG;A0A8W4FE02_PIG	peptidylprolyl isomerase	FKBP5
10.5844	9.77373	9.45151	9.84507	9.47332	9.90179	0.209807	0.743659	-0.196497		-0.54157	F1RZD0	F1RZD0	Sus scrofa	F1RZD0_PIG	peptidylprolyl isomerase	FKBP7
13.5777	13.7524	13.7762	13.5837	13.4391	13.6381	0.794831	0.0525462	-0.148476		-1.72087	A0A287AWK4	A0A287AWK4	Sus scrofa	A0A287AWK4_PIG	peptidylprolyl isomerase	FKBP8
11.6236	12.1099	11.8301	11.5026	11.2119	11.9059	0.568907	0.11674	-0.31437		-1.27971	I3LRT6	I3LRT6	Sus scrofa	I3LRT6_PIG	peptidylprolyl isomerase	FKBP9
13.7209	13.6446	13.7237	12.7506	13.1449	12.7145	2.38213	0.00142114	-0.826444		-5.89242	A0A287BPH8;A0A480HZP7	A0A287BPH8;A0A480HZP7	Sus scrofa	A0A287BPH8_PIG;A0A480HZP7_PIG	FLII actin remodeling protein	FLII
15.0106	14.9099	14.8711	12.7888	13.0667	13.176	4.01378	0	-1.92001	+	-15.6696	A0A286ZXU2	A0A286ZXU2	Sus scrofa	A0A286ZXU2_PIG	Filamin A	FLNA
14.4091	14.3561	14.3721	13.8289	13.7118	13.775	4.07952	0	-0.607223		-16.282	A0A4X1VEC8;A0A4X1VJL0;A0A8D0R017	A0A4X1VEC8;A0A4X1VJL0;A0A8D0R017	Sus scrofa	A0A4X1VEC8_PIG;A0A4X1VJL0_PIG;A0A8D0R017_PIG	Filamin B	FLNB
18.4855	18.4999	18.5045	17.8803	17.8533	17.8856	6.15715	0	-0.623553		-54.1475	F1SMN5	F1SMN5	Sus scrofa	F1SMN5_PIG	Filamin C	FLNC
14.5592	14.4744	14.5146	16.0145	16.0198	16.0208	6.3676	0	1.50235	+	61.1286	Q767L6	Q767L6	Sus scrofa	FLOT1_PIG	Flotillin-1	FLOT1
14.3679	14.3539	14.3772	16.2698	16.3549	16.3524	6.5545	0	1.95936	+	68.0781	A0A287ALN0;A0A480TGV2;I3LFS8	A0A287ALN0;A0A480TGV2;I3LFS8	Sus scrofa	A0A287ALN0_PIG;A0A480TGV2_PIG;I3LFS8_PIG	Flotillin	FLOT2
11.382	9.98713	11.3975	10.5043	11.6929	11.8423	0.269234	0.586464	0.424295		0.672735	A0A5G2QFF1;A0A8W4FCS8;A0A8W4FET1;A0A8W4FFB1	A0A5G2QFF1;A0A8W4FCS8;A0A8W4FET1;A0A8W4FFB1	Sus scrofa	A0A5G2QFF1_PIG;A0A8W4FCS8_PIG;A0A8W4FET1_PIG;A0A8W4FFB1_PIG	receptor protein-tyrosine kinase;Platelet-derived growth factor receptor-like protein;Platelet-derived growth factor receptor-like protein;Fms related receptor tyrosine kinase 1	FLT1
12.6541	12.6162	12.7201	13.5579	13.3419	13.2791	2.90498	0.000522417	0.72946		8.13092	A0A4X1V8F5	A0A4X1V8F5	Sus scrofa	A0A4X1V8F5_PIG	Protein FMC1 homolog	FMC1
11.4277	9.79103	11.1324	11.4768	10.7371	8.35378	NaN	1	0		NaN	I3LQV1;I3LR14;I3LS77	I3LQV1;I3LR14;I3LS77	Sus scrofa	I3LQV1_PIG;I3LR14_PIG;I3LS77_PIG	Formin like 3	FMNL3
12.6304	12.4046	12.244	13.3038	13.207	13.3288	2.71168	0.000598331	0.853534		7.22924	A0A4X1V620;P16549	A0A4X1V620;P16549	Sus scrofa	A0A4X1V620_PIG;FMO1_PIG	Flavin-containing monooxygenase;Flavin-containing monooxygenase 1	FMO1
15.0886	15.0198	15.1479	14.0608	14.3791	14.4041	2.63544	0.000848065	-0.804094		-6.89875	F1S6B5	F1S6B5	Sus scrofa	F1S6B5_PIG	Fibromodulin	FMOD
11.1994	10.4503	10.3736	9.37845	8.59274	10.2256	1.11055	0.0198736	-1.27546		-2.36161	K7GM30;K7GNF4;K7GQ00	K7GM30;K7GNF4;K7GQ00	Sus scrofa	K7GM30_PIG;K7GNF4_PIG;K7GQ00_PIG	Fragile X messenger ribonucleoprotein 1	FMR1
16.4336	16.546	16.481	16.6125	16.5011	16.6227	0.839706	0.0455338	0.0918808		1.80944	A0A286ZY95;A0A5G2QFE3;F1SS24	A0A286ZY95;A0A5G2QFE3;F1SS24	Sus scrofa	A0A286ZY95_PIG;A0A5G2QFE3_PIG;F1SS24_PIG	Fibronectin	FN1
13.4969	13.7598	13.597	14.1208	14.1787	14.3373	2.39134	0.00142796	0.594357		5.92671	F1S006	F1S006	Sus scrofa	F1S006_PIG	protein-ribulosamine 3-kinase	FN3K
11.1909	11.1935	10.6524	9.39383	8.93075	8.5888	2.64248	0.000797219	-2.04116	+	-6.92869	F1RZZ3	F1RZZ3	Sus scrofa	F1RZZ3_PIG	protein-ribulosamine 3-kinase	FN3KRP
14.0377	13.8843	13.8813	12.8269	12.8783	12.7794	4.32182	0	-1.10626	+	-18.7476	A0A4X1SJP0;A0A4X1SJR5;A0A4X1SKZ6;A0A8D1YFP2	A0A4X1SJP0;A0A4X1SJR5;A0A4X1SKZ6;A0A8D1YFP2	Sus scrofa	A0A4X1SJP0_PIG;A0A4X1SJR5_PIG;A0A4X1SKZ6_PIG;A0A8D1YFP2_PIG	Fibronectin type III domain containing 3A	FNDC3A
12.1519	11.7993	12.1907	12.1647	10.9765	10.4854	0.749512	0.0616501	-0.838504		-1.63194	A0A287AJ97	A0A287AJ97	Sus scrofa	A0A287AJ97_PIG	Protein farnesyltransferase/geranylgeranyltransferase type-1 subunit alpha	FNTA
12.8376	12.5459	12.2859	12.5739	12.553	12.4811	0.0431058	0.959542	-0.0204531		-0.126403	A0A287BBW9;O77564	A0A287BBW9;O77564	Sus scrofa	A0A287BBW9_PIG;FOLH1_PIG	Folate hydrolase 1B;Glutamate carboxypeptidase 2	FOLH1B
13.0272	13.185	13.1216	12.2012	12.7043	12.3807	1.9411	0.00289787	-0.682516		-4.42656	A0A287BJS7;A0A5G2QLX9;P79388	A0A287BJS7;A0A5G2QLX9;P79388	Sus scrofa	A0A287BJS7_PIG;A0A5G2QLX9_PIG;P79388_PIG	Folate receptor 2 (fetal);Folate receptor 2 (fetal);Folate binding protein	FOLR2
12.2913	12.6744	12.4062	13.4864	13.4702	13.7333	2.83525	0.000506616	1.10597	+	7.79464	F1S6H4	F1S6H4	Sus scrofa	F1S6H4_PIG	FAD-dependent oxidoreductase domain-containing protein 1	FOXRED1
13.9687	13.4681	13.2265	9.23692	12.3722	12.6348	0.896403	0.0382366	-2.1398		-1.92227	A0A8D1BV64;F1S9P4	A0A8D1BV64;F1S9P4	Sus scrofa	A0A8D1BV64_PIG;F1S9P4_PIG	Fucose-1-phosphate guanylyltransferase	FPGT
11.6253	14.1646	14.2448	13.5617	9.39498	9.77562	0.700801	0.0730152	-2.43412		-1.53678	A0A287BHI2;A0A4X1VCT8;A0A5G2QQG4;A0A5G2RML7;A0A8W4FEJ5	A0A287BHI2;A0A4X1VCT8;A0A5G2QQG4;A0A5G2RML7;A0A8W4FEJ5	Sus scrofa	A0A287BHI2_PIG;A0A4X1VCT8_PIG;A0A5G2QQG4_PIG;A0A5G2RML7_PIG;A0A8W4FEJ5_PIG	FERM domain containing 5	FRMD5
13.7245	13.42	13.3762	7.98937	8.18139	8.28473	5.55954	0	-5.35506	+	-38.3648	A0A4X1SQG3	A0A4X1SQG3	Sus scrofa	A0A4X1SQG3_PIG	Secreted frizzled-related protein 3	FRZB
15.8479	15.7996	15.7266	14.1119	14.2858	14.0558	4.52619	0	-1.64015	+	-21.109	C0LZL0	C0LZL0	Sus scrofa	C0LZL0_PIG	Fascin	FSCN1
13.3394	13.7231	13.4445	11.6229	11.8768	11.7338	3.68436	0	-1.75787	+	-12.9224	F1RI98	F1RI98	Sus scrofa	F1RI98_PIG	Fibronectin type III and SPRY domain containing 2	FSD2
10.4568	10.0508	10.3151	10.2094	9.16653	8.35166	0.872072	0.0412651	-1.03172		-1.87371	A0A287AZC9;A0A287BP22;A0A5G2QC98;A0A8D0YE24;A0A8W4FEH9	A0A287AZC9;A0A287BP22;A0A5G2QC98;A0A8D0YE24;A0A8W4FEH9	Sus scrofa	A0A287AZC9_PIG;A0A287BP22_PIG;A0A5G2QC98_PIG;A0A8D0YE24_PIG;A0A8W4FEH9_PIG	Follistatin-related protein 1;Follistatin-related protein 1;Follistatin-related protein 1;Follistatin like 1;Follistatin-related protein 1	FSTL1
13.7862	13.9609	13.9659	13.4904	13.7276	13.6179	1.49567	0.00868949	-0.292383		-3.23119	A0A287AL10	A0A287AL10	Sus scrofa	A0A287AL10_PIG	Ferritin	FTH1
12.6779	12.5187	12.5582	12.5526	12.4838	12.2639	0.694826	0.0742592	-0.151515		-1.52513	A0A8W4FDT4;A0A8W4FQ04;F1RIP3	A0A8W4FDT4;A0A8W4FQ04;F1RIP3	Sus scrofa	A0A8W4FDT4_PIG;A0A8W4FQ04_PIG;F1RIP3_PIG	Ferritin	FTL
11.7967	12.0603	11.7417	11.5506	11.8006	11.3443	0.849947	0.0442493	-0.301069		-1.82973	A0A287ASP9;A0A287BE58;B0JFC7	A0A287ASP9;A0A287BE58;B0JFC7	Sus scrofa	A0A287ASP9_PIG;A0A287BE58_PIG;B0JFC7_PIG	Alpha-ketoglutarate-dependent dioxygenase FTO	FTO
14.6282	14.6272	14.6391	13.5507	13.4038	13.3717	4.56019	0	-1.18942	+	-21.5293	A0A286ZPN8;A0A287A8D4;A0A287ABG1;A0A287ASG1	A0A286ZPN8;A0A287A8D4;A0A287ABG1;A0A287ASG1	Sus scrofa	A0A286ZPN8_PIG;A0A287A8D4_PIG;A0A287ABG1_PIG;A0A287ASG1_PIG	Far upstream element binding protein 1	FUBP1
13.1745	13.2257	13.1961	8.45653	9.45506	8.83451	3.90404	0	-4.28341	+	-14.6969	I3LNS9	I3LNS9	Sus scrofa	I3LNS9_PIG	Alpha-L-fucosidase	FUCA1
11.566	11.1377	11.0586	8.27831	9.97513	8.79649	1.88153	0.00347934	-2.23745	+	-4.2521	A0A5G2R599;F1S715	A0A5G2R599;F1S715	Sus scrofa	A0A5G2R599_PIG;F1S715_PIG	Alpha-L-fucosidase	FUCA2
14.3186	14.2081	14.4002	15.0087	15.158	15.1196	3.41247	0.000177778	0.786459		11.0097	Q864V5	Q864V5	Sus scrofa	FUND2_PIG	FUN14 domain-containing protein 2	FUNDC2
15.8557	15.9825	16.0887	14.5031	14.4416	14.5103	4.52154	0	-1.49062	+	-21.0522	A0A8W4FI45;K7GSY7	A0A8W4FI45;K7GSY7	Sus scrofa	A0A8W4FI45_PIG;K7GSY7_PIG	FUS RNA binding protein	FUS
14.5457	14.8599	14.6196	10.3201	9.1327	9.61956	3.81427	0	-4.9843	+	-13.9451	A0A287BA09;A0A5G2R3Z0	A0A287BA09;A0A5G2R3Z0	Sus scrofa	A0A287BA09_PIG;A0A5G2R3Z0_PIG	Frataxin;Frataxin, mitochondrial	FXN
13.8803	13.8109	13.7076	13.7519	13.6567	13.7347	0.664704	0.0822557	-0.0851892		-1.46643	I3LH62	I3LH62	Sus scrofa	I3LH62_PIG	RNA-binding protein FXR1	FXR1
13.0267	13.0008	13.0117	12.2354	11.9786	12.2452	3.21929	0.000254682	-0.860013		-9.81738	F1ST39	F1ST39	Sus scrofa	F1ST39_PIG	FMR1 autosomal homolog 2	FXR2
12.8082	12.6266	12.8316	12.4859	12.308	12.4089	1.89259	0.00329443	-0.354564		-4.2841	A0A287AWP1	A0A287AWP1	Sus scrofa	A0A287AWP1_PIG	FYVE and coiled-coil domain autophagy adaptor 1	FYCO1
11.6499	11.5129	11.846	12.9467	12.4727	12.2777	1.8125	0.00422927	0.896076		4.056	A0A287BKE6;A0A4X1TP46	A0A287BKE6;A0A4X1TP46	Sus scrofa	A0A287BKE6_PIG;A0A4X1TP46_PIG	UAP56-interacting factor	FYTTD1
11.6322	11.5206	10.9731	10.3346	11.1272	11.1009	0.721856	0.0675769	-0.521064		-1.57787	A0A287AFB4;F1SI18	A0A287AFB4;F1SI18	Sus scrofa	A0A287AFB4_PIG;F1SI18_PIG	Frizzled-2;Frizzled class receptor 7	FZD2
12.5972	13.068	13.0379	12.6173	12.4352	12.7211	0.827224	0.0474925	-0.309835		-1.78474	A0A286ZTN5;A0A287AAD3;A0A480DPE1;A0A5G2QTF3;A0A8W4FA19;F1RQB6	A0A286ZTN5;A0A287AAD3;A0A480DPE1;A0A5G2QTF3;A0A8W4FA19;F1RQB6	Sus scrofa	A0A286ZTN5_PIG;A0A287AAD3_PIG;A0A480DPE1_PIG;A0A5G2QTF3_PIG;A0A8W4FA19_PIG;F1RQB6_PIG	G3BP stress granule assembly factor 1	G3BP1
13.3208	13.4765	13.5562	12.7567	12.8253	12.7597	3.11572	0.000482955	-0.6706		-9.22899	I3LPH5	I3LPH5	Sus scrofa	I3LPH5_PIG	G3BP stress granule assembly factor 2	G3BP2
12.5437	12.1385	12.3091	10.8197	10.3671	11.1111	2.50231	0.00113082	-1.56446	+	-6.35305	A0A8W4FKB1;A0A8W4FNL6	A0A8W4FKB1;A0A8W4FNL6	Sus scrofa	A0A8W4FKB1_PIG;A0A8W4FNL6_PIG	Glucose-6-phosphate 1-dehydrogenase	G6PD
14.1788	14.042	14.0306	11.8384	11.7544	11.4883	4.48782	0	-2.39011	+	-20.6444	F1RZ82	F1RZ82	Sus scrofa	F1RZ82_PIG	Lysosomal alpha-glucosidase	GAA
10.729	10.2188	11.0549	8.65503	9.12748	9.94247	1.47611	0.00910345	-1.42592	+	-3.18388	A0A4X1V4J7;A0A8W4FF45;D7RA28;I3L7R5	A0A4X1V4J7;A0A8W4FF45;D7RA28;I3L7R5	Sus scrofa	A0A4X1V4J7_PIG;A0A8W4FF45_PIG;D7RA28_PIG;I3L7R5_PIG	GABA type A receptor associated protein like 1;GABA type A receptor associated protein like 1;GABA type A receptor-associated protein;GABA type A receptor-associated protein	GABARAPL1
12.387	12.5556	12.2418	9.28372	10.6289	10.2947	2.30507	0.0016135	-2.3257	+	-5.61196	A0A5G2QF23;A0A5G2QTL2;A0A8W4FN23;F2Z5I0	A0A5G2QF23;A0A5G2QTL2;A0A8W4FN23;F2Z5I0	Sus scrofa	A0A5G2QF23_PIG;A0A5G2QTL2_PIG;A0A8W4FN23_PIG;F2Z5I0_PIG	GABA type A receptor associated protein like 2	GABARAPL2
12.6273	12.5683	12.5358	10.8485	12.575	12.3265	0.54049	0.130095	-0.660475		-1.22411	A0A286ZXA6	A0A286ZXA6	Sus scrofa	A0A286ZXA6_PIG	Large ribosomal subunit protein mL64	GADD45GIP1
15.3013	15.1568	15.1324	15.2054	15.24	15.2049	0.136067	0.860388	0.019907		0.368715	A0A5G2QDU1;F1RVY7	A0A5G2QDU1;F1RVY7	Sus scrofa	A0A5G2QDU1_PIG;F1RVY7_PIG	Galactokinase 1;Galactokinase	GALK1
15.968	15.6041	15.8172	12.4705	13.0124	13.273	3.42895	0.000179402	-2.87781	+	-11.1175	Q9GKX6	Q9GKX6	Sus scrofa	GALM_PIG	Galactose mutarotase	GALM
13.9346	13.7622	13.4108	12.6737	12.4754	12.023	2.2211	0.00200693	-1.31185	+	-5.31883	A0A4X1V6H3	A0A4X1V6H3	Sus scrofa	A0A4X1V6H3_PIG	Polypeptide N-acetylgalactosaminyltransferase	GALNTL6
13.6001	12.8694	12.6473	9.08485	8.50333	13.9738	0.647096	0.0874623	-2.51829		-1.43213	A0A286ZNF7;F1S3U0	A0A286ZNF7;F1S3U0	Sus scrofa	A0A286ZNF7_PIG;F1S3U0_PIG	Galactose-1-phosphate uridylyltransferase	GALT
21.6022	21.5587	21.5492	21.8383	21.7721	21.761	2.78688	0.000498141	0.220435		7.56881	P00355	P00355	Sus scrofa	G3P_PIG	Glyceraldehyde-3-phosphate dehydrogenase	GAPDH
20.4867	20.2712	17.847	19.7759	19.7333	19.5493	0.0618146	0.940494	0.151194		0.178057	F1RM74	F1RM74	Sus scrofa	F1RM74_PIG	Glyceraldehyde-3-phosphate dehydrogenase	GAPDHS
12.0726	10.7853	11.5294	9.29608	11.7867	9.06596	0.677286	0.078434	-1.41285		-1.49094	A0A286ZIP1;A0A286ZLR7;A0A287BGJ0;A0A5G2RGU3;F1RS34	A0A286ZIP1;A0A286ZLR7;A0A287BGJ0;A0A5G2RGU3;F1RS34	Sus scrofa	A0A286ZIP1_PIG;A0A286ZLR7_PIG;A0A287BGJ0_PIG;A0A5G2RGU3_PIG;F1RS34_PIG	GTPase activating protein and VPS9 domains 1	GAPVD1
14.0331	13.8125	13.7987	13.2017	13.4613	13.3353	2.16888	0.00225171	-0.548711		-5.14278	A0A8W4F705	A0A8W4F705	Sus scrofa	A0A8W4F705_PIG	glycine--tRNA ligase	GARS1
11.6806	11.7224	11.5929	11.8248	11.852	11.4928	0.181217	0.796703	0.0578976		0.476096	A0A8W4FJW8;I3LP37	A0A8W4FJW8;I3LP37	Sus scrofa	A0A8W4FJW8_PIG;I3LP37_PIG	Trifunctional purine biosynthetic protein adenosine-3	GART
12.982	12.2956	12.5642	12.367	13.0364	12.7528	0.139194	0.85744	0.104775		0.376331	A0A287AYJ5	A0A287AYJ5	Sus scrofa	A0A287AYJ5_PIG	Growth arrest specific 6	GAS6
10.6417	10.5308	11.1942	10.8699	11.0569	11.2536	0.509578	0.148631	0.271245		1.16342	A0A287AQH0;A0A8W4FK20	A0A287AQH0;A0A8W4FK20	Sus scrofa	A0A287AQH0_PIG;A0A8W4FK20_PIG	GATA zinc finger domain containing 2B	GATAD2B
11.6594	11.088	10.9083	12.6607	12.1604	11.9923	1.59526	0.00670016	1.05252	+	3.47816	F1RSA4	F1RSA4	Sus scrofa	F1RSA4_PIG	Glutamyl-tRNA(Gln) amidotransferase subunit B, mitochondrial	GATB
13.3945	13.3531	13.3231	13.464	13.5054	13.5855	1.76067	0.00467008	0.161388		3.91291	A0A4X1T4U0	A0A4X1T4U0	Sus scrofa	A0A4X1T4U0_PIG	Glutamyl-tRNA(Gln) amidotransferase subunit C, mitochondrial	GATC
19.0923	19.2372	19.2071	20.934	20.9458	20.8997	5.53346	0	1.74766	+	37.7916	A0A287ANM8;I3LJ05	A0A287ANM8;I3LJ05	Sus scrofa	A0A287ANM8_PIG;I3LJ05_PIG	Glutamine amidotransferase class 1 domain containing 3	GATD3
14.4969	14.1829	14.2119	13.4711	13.2781	13.032	2.51635	0.00108463	-1.03683	+	-6.4088	A0A4X1W0Q8	A0A4X1W0Q8	Sus scrofa	A0A4X1W0Q8_PIG	Glucosylceramidase	GBA1
15.2694	15.22	15.2542	13.4064	13.3499	13.4083	6.77224	0	-1.85964	+	-77.1751	A0A5G2QE35	A0A5G2QE35	Sus scrofa	A0A5G2QE35_PIG	1,4-alpha-glucan branching enzyme	GBE1
10.041	8.094	9.39982	9.41642	8.72537	9.53001	0.024422	0.976703	0.0456632		0.07299	A0A8W4FDD7;A0A8W4FNG7;A0A8W4FPV1;F1S8S9	A0A8W4FDD7;A0A8W4FNG7;A0A8W4FPV1;F1S8S9	Sus scrofa	A0A8W4FDD7_PIG;A0A8W4FNG7_PIG;A0A8W4FPV1_PIG;F1S8S9_PIG	Golgi brefeldin A resistant guanine nucleotide exchange factor 1	GBF1
12.4538	13.0057	12.566	12.4857	12.5449	12.5294	0.385868	0.266342	-0.155175		-0.916471	A0A287BSF6	A0A287BSF6	Sus scrofa	A0A287BSF6_PIG	Guanylate binding protein 1, interferon-inducible	GBP1
16.8802	16.9286	16.9217	15.482	15.499	15.4993	6.99282	0	-1.41672	+	-87.6293	A0A287AHK1	A0A287AHK1	Sus scrofa	A0A287AHK1_PIG	Vitamin D-binding protein	GC
12.9002	12.501	12.8361	13.3091	13.5338	13.4677	2.09945	0.00241376	0.691101		4.91577	A0A5G2R5L3;F1SKL8	A0A5G2R5L3;F1SKL8	Sus scrofa	A0A5G2R5L3_PIG;F1SKL8_PIG	Glycine C-acetyltransferase	GCAT
15.6313	15.7446	15.7848	15.6246	15.6466	15.7807	0.209812	0.743868	-0.0362972		-0.541583	A0A287BLJ2	A0A287BLJ2	Sus scrofa	A0A287BLJ2_PIG	Glutaryl-CoA dehydrogenase, mitochondrial	GCDH
11.6189	12.113	14.1145	8.57899	9.74364	11.0123	1.2827	0.0139261	-2.83716		-2.73533	A0A287ABC1;A0A2Z2U4G9;A0A8W4FAN0	A0A287ABC1;A0A2Z2U4G9;A0A8W4FAN0	Sus scrofa	A0A287ABC1_PIG;GLR_PIG;A0A8W4FAN0_PIG	Glucagon receptor	GCGR
12.5656	12.5306	12.6064	11.8906	12.0294	11.8234	3.2715	0.000165899	-0.653079		-10.1271	A0A287B2G4;A0A5G2R8A8;F1RJK5	A0A287B2G4;A0A5G2R8A8;F1RJK5	Sus scrofa	A0A287B2G4_PIG;A0A5G2R8A8_PIG;F1RJK5_PIG	GCN1 activator of EIF2AK4	GCN1
15.4907	16.3771	16.1645	15.6402	15.8624	15.6629	0.449992	0.195592	-0.288932		-1.04547	A0A287BA24	A0A287BA24	Sus scrofa	A0A287BA24_PIG	Glycine cleavage system H protein	GCSH
16.7638	16.7804	16.7534	14.4129	14.4006	14.237	5.72523	0	-2.41567	+	-42.2123	A0A287B4U1;A0A287BJD1;A0A287BPJ1;I3L893	A0A287B4U1;A0A287BJD1;A0A287BPJ1;I3L893	Sus scrofa	A0A287B4U1_PIG;A0A287BJD1_PIG;A0A287BPJ1_PIG;I3L893_PIG	Rab GDP dissociation inhibitor	GDI1
16.6391	16.6493	16.6334	14.6993	14.6048	14.5751	6.13146	0	-2.01422	+	-53.3517	A0A5G2QSK4;A0A5G2RKF7	A0A5G2QSK4;A0A5G2RKF7	Sus scrofa	A0A5G2QSK4_PIG;A0A5G2RKF7_PIG	Rab GDP dissociation inhibitor	GDI2
15.3219	15.2681	15.2796	15.0488	15.2448	15.2622	0.674899	0.0788534	-0.104568		-1.48629	A0A8D1SZ54	A0A8D1SZ54	Sus scrofa	A0A8D1SZ54_PIG	Guided entry of tail-anchored proteins factor 3, ATPase	GET3
13.0991	13.2982	12.5551	14.7371	8.18033	8.15497	0.524815	0.139878	-2.62668		-1.19337	F1RFB9	F1RFB9	Sus scrofa	F1RFB9_PIG	Sulfhydryl oxidase	GFER
14.8345	14.834	14.8941	15.9012	15.8865	15.7905	4.82524	0	1.00521	+	25.1017	A0A480EKY5	A0A480EKY5	Sus scrofa	A0A480EKY5_PIG	Elongation factor G, mitochondrial	GFM1
13.2335	13.068	13.1032	13.8536	13.6251	14.0657	2.18992	0.00209505	0.71323		5.21312	A0A287AA55;A0A287BK99;A0A5G2QIE1;A0A5G2QIL5;A0A5G2RAB7;A0A8W4FIJ0	A0A287AA55;A0A287BK99;A0A5G2QIE1;A0A5G2QIL5;A0A5G2RAB7;A0A8W4FIJ0	Sus scrofa	A0A287AA55_PIG;A0A287BK99_PIG;A0A5G2QIE1_PIG;A0A5G2QIL5_PIG;A0A5G2RAB7_PIG;A0A8W4FIJ0_PIG	Ribosome-releasing factor 2, mitochondrial;Ribosome-releasing factor 2, mitochondrial;Ribosome-releasing factor 2, mitochondrial;Ribosome-releasing factor 2, mitochondrial;Ribosome-releasing factor 2, mitochondrial;Ribosome-releasing factor 2, mitochondrial	GFM2
10.789	10.6303	10.2776	10.3966	9.38787	8.18725	0.881344	0.0400345	-1.24172		-1.89219	A0A287B7W3;I3LDU2	A0A287B7W3;I3LDU2	Sus scrofa	A0A287B7W3_PIG;I3LDU2_PIG	Gfo/Idh/MocA-like oxidoreductase domain containing 1;Glucose-fructose oxidoreductase domain-containing protein 2	GFOD1
13.0453	12.8995	12.8113	12.6783	12.1295	12.7709	0.863172	0.0424656	-0.392458		-1.856	A0A286ZUW0;A0A4X1W9Z7;F1SPM6;F1SPM7	A0A286ZUW0;A0A4X1W9Z7;F1SPM6;F1SPM7	Sus scrofa	A0A286ZUW0_PIG;A0A4X1W9Z7_PIG;F1SPM6_PIG;F1SPM7_PIG	glutamine--fructose-6-phosphate transaminase (isomerizing)	GFPT1
12.1391	12.1357	12.2601	10.9938	11.2521	11.3071	3.1599	0.000402899	-0.993929		-9.47584	A0A286ZUK6;A0A287B110;A0A5G2R675	A0A286ZUK6;A0A287B110;A0A5G2R675	Sus scrofa	A0A286ZUK6_PIG;A0A287B110_PIG;A0A5G2R675_PIG	GDP-L-fucose synthase	GFUS
11.8268	11.1262	11.1071	11.7717	10.737	10.093	0.375275	0.284056	-0.486169		-0.894887	A0A5G2QBR5;F1SAB3	A0A5G2QBR5;F1SAB3	Sus scrofa	A0A5G2QBR5_PIG;F1SAB3_PIG	Golgi associated, gamma adaptin ear containing, ARF binding protein 2;Golgi associated, gamma adaptin ear containing, ARF binding protein 2	GGA2
11.648	11.7236	11.4776	11.476	12.5433	12.1977	0.637125	0.0905346	0.455923		1.41271	A0A286ZN77;A0A287AZY1;A0A287BF21;F1RVX3	A0A286ZN77;A0A287AZY1;A0A287BF21;F1RVX3	Sus scrofa	A0A286ZN77_PIG;A0A287AZY1_PIG;A0A287BF21_PIG;F1RVX3_PIG	Golgi associated, gamma adaptin ear containing, ARF binding protein 3;Golgi associated, gamma adaptin ear containing, ARF binding protein 3;Golgi associated, gamma adaptin ear containing, ARF binding protein 3;Golgi associated, gamma adaptin ear containing, ARF binding protein 3	GGA3
12.4756	12.6676	12.8	8.91757	9.19885	8.19347	3.60762	0	-3.87775	+	-12.3526	A0A5G2QZR2	A0A5G2QZR2	Sus scrofa	A0A5G2QZR2_PIG	Gamma-glutamylaminecyclotransferase	GGACT
13.3968	13.0805	13.3524	9.9993	9.84601	9.04793	3.51836	0.000189142	-3.64547	+	-11.72	A0A4X1T868;F1SII1	A0A4X1T868;F1SII1	Sus scrofa	A0A4X1T868_PIG;F1SII1_PIG	Gamma-glutamylcyclotransferase;gamma-glutamylcyclotransferase	GGCT
12.8878	12.0687	12.3016	12.3114	11.6388	11.2073	0.802779	0.05101	-0.700194		-1.73652	A0A287ARC4	A0A287ARC4	Sus scrofa	A0A287ARC4_PIG	Geranylgeranyl diphosphate synthase 1	GGPS1
11.233	11.3875	11.5637	12.5763	12.423	12.4856	3.32296	0.000169945	1.10022	+	10.4413	F1RLR8	F1RLR8	Sus scrofa	F1RLR8_PIG	Gamma-glutamyltransferase 5	GGT5
15.3409	15.505	15.4855	16.5559	16.6182	16.4916	4.20714	0	1.11143	+	17.5382	F1SEQ3	F1SEQ3	Sus scrofa	F1SEQ3_PIG	Growth hormone-inducible transmembrane protein	GHITM
14.3404	13.8858	13.8344	13.4597	13.443	13.5305	1.53525	0.00778202	-0.542472		-3.32809	A0A286ZV97;K9IVM5	A0A286ZV97;K9IVM5	Sus scrofa	A0A286ZV97_PIG;K9IVM5_PIG	GTPase, IMAP family member 4;GTPase IMAP family member 4	GIMAP4
12.8698	12.5705	12.852	12.1044	11.6831	11.8289	2.3243	0.00163608	-0.891965		-5.68091	F1RN87	F1RN87	Sus scrofa	F1RN87_PIG	GIT ArfGAP 1	GIT1
13.9501	14.1643	14.173	15.0105	15.051	14.9256	3.41257	0.000177924	0.89991		11.0104	F1SF43;Q29101	F1SF43;Q29101	Sus scrofa	F1SF43_PIG;CXA1_PIG	Gap junction protein;Gap junction alpha-1 protein	GJA1
13.205	13.1958	13.2773	13.8767	13.8563	13.8755	4.76142	0	0.643466		24.1913	K7GLW0;K7GRB9	K7GLW0;K7GRB9	Sus scrofa	K7GLW0_PIG;K7GRB9_PIG	glycerol kinase	GK
12.074	11.4615	11.9107	8.87471	9.61572	9.57078	2.91039	0.000443286	-2.46165	+	-8.15753	A0A287B636	A0A287B636	Sus scrofa	A0A287B636_PIG	Alpha-galactosidase	GLA
14.3089	14.2719	14.2301	11.532	10.7692	10.5685	3.45009	0.000182278	-3.31375	+	-11.2573	I3LGI9	I3LGI9	Sus scrofa	I3LGI9_PIG	Beta-galactosidase	GLB1
13.8325	13.7654	13.7392	13.4071	13.4481	13.6332	1.71046	0.00510756	-0.282918		-3.77749	A0A287AYN4;A0A5G2R7B7;A0A5G2R863;I3LPL7	A0A287AYN4;A0A5G2R7B7;A0A5G2R863;I3LPL7	Sus scrofa	A0A287AYN4_PIG;A0A5G2R7B7_PIG;A0A5G2R863_PIG;I3LPL7_PIG	Golgi apparatus protein 1	GLG1
13.847	14.0631	13.8284	12.8711	13.4068	12.8789	1.95489	0.00280657	-0.860543		-4.46767	A0A4X1VQR6;A0A5G2QA01;A0A5G2QSD6	A0A4X1VQR6;A0A5G2QA01;A0A5G2QSD6	Sus scrofa	A0A4X1VQR6_PIG;A0A5G2QA01_PIG;A0A5G2QSD6_PIG	GLI pathosis related 2	GLIPR2
16.7421	16.7269	16.6878	16.5532	16.4012	16.5276	1.97408	0.0027633	-0.224913		-4.52533	A0A8D0PDF1	A0A8D0PDF1	Sus scrofa	A0A8D0PDF1_PIG	Lactoylglutathione lyase	GLO1
16.3389	16.3347	16.2894	14.8983	14.6097	14.7898	4.26652	0	-1.55505	+	-18.1545	P12309	P12309	Sus scrofa	GLRX1_PIG	Glutaredoxin-1	GLRX
15.1578	15.1391	15.2986	14.5171	14.4279	14.5263	3.54893	0.000110714	-0.708048		-11.9332	A0A5G2RFG3;F1SDJ8	A0A5G2RFG3;F1SDJ8	Sus scrofa	A0A5G2RFG3_PIG;F1SDJ8_PIG	Glutaredoxin 3	GLRX3
15.8703	16.0071	16.0282	17.1081	17.1758	17.1674	4.59223	0	1.18194	+	21.9329	F1SAR5	F1SAR5	Sus scrofa	F1SAR5_PIG	Glutaredoxin 5	GLRX5
12.8028	12.8744	12.9145	13.278	13.0997	13.0824	1.82991	0.00407699	0.289456		4.10486	A0A287BFF4	A0A287BFF4	Sus scrofa	A0A287BFF4_PIG	glutaminase	GLS
11.7347	11.3616	12.0228	8.74541	10.3512	10.1856	1.63213	0.00596468	-1.94564	+	-3.57231	A0A286ZLH2;A0A8W4FPX3	A0A286ZLH2;A0A8W4FPX3	Sus scrofa	A0A286ZLH2_PIG;A0A8W4FPX3_PIG	Glycolipid transfer protein	GLTP
16.9822	17.0282	17.08	15.9058	15.9518	15.8968	5.33402	0	-1.11199	+	-33.6826	A0A8W4FNG9;P42174	A0A8W4FNG9;P42174	Sus scrofa	A0A8W4FNG9_PIG;DHE3_PIG	Glutamate dehydrogenase;Glutamate dehydrogenase 1, mitochondrial	GLUD1
13.5914	13.3407	13.512	13.1915	13.0601	13.4506	0.840919	0.0453434	-0.247308		-1.81184	D0G6X5;P46410	D0G6X5;P46410	Sus scrofa	D0G6X5_PIG;GLNA_PIG	Glutamine synthetase	GLUL
11.3272	10.6353	9.05283	12.3385	12.2103	12.3976	1.36718	0.0120561	1.977	+	2.92716	F1SIX9	F1SIX9	Sus scrofa	F1SIX9_PIG	Glycerate kinase	GLYCTK
13.2923	13.5238	13.3229	14.1942	13.9512	14.0764	2.62971	0.000845135	0.694282		6.87446	A0A287A4T8;A0A5G2RBS4;A0A8D0ZBU0;A0A8D1HGX8;F1RK86;I3LMN3	A0A287A4T8;A0A5G2RBS4;A0A8D0ZBU0;A0A8D1HGX8;F1RK86;I3LMN3	Sus scrofa	A0A287A4T8_PIG;A0A5G2RBS4_PIG;A0A8D0ZBU0_PIG;A0A8D1HGX8_PIG;F1RK86_PIG;I3LMN3_PIG	Cytokine-like nuclear factor N-PAC;Cytokine-like nuclear factor N-PAC;Glyoxylate reductase 1 homolog;Cytokine-like nuclear factor N-PAC;Glyoxylate reductase 1 homolog;Cytokine-like nuclear factor N-PAC	GLYR1
11.7858	10.6957	11.5693	9.04444	9.70961	9.86289	1.91204	0.00318635	-1.81131	+	-4.34083	A0A5G2QVV6	A0A5G2QVV6	Sus scrofa	A0A5G2QVV6_PIG	Ganglioside GM2 activator	GM2A
11.9815	12.4881	12.542	11.5348	8.46726	10.107	1.19629	0.0161422	-2.30083		-2.54507	A0A287BMI3;F1RX12	A0A287BMI3;F1RX12	Sus scrofa	A0A287BMI3_PIG;F1RX12_PIG	GDP-mannose 4,6-dehydratase;GDP-mannose 4,6-dehydratase	GMDS
14.5413	14.277	14.3672	13.1712	12.9251	13.2496	3.29294	0.000167053	-1.27986	+	-10.2568	A0A287A6Y3;A0A8W4F688;I3L5V7	A0A287A6Y3;A0A8W4F688;I3L5V7	Sus scrofa	A0A287A6Y3_PIG;A0A8W4F688_PIG;I3L5V7_PIG	Glia maturation factor	GMFB
12.8574	12.7496	12.6753	11.2985	10.308	10.236	2.46041	0.00111293	-2.14662	+	-6.18915	A0A4X1SWP4	A0A4X1SWP4	Sus scrofa	A0A4X1SWP4_PIG	Glia maturation factor	GMFG
12.5726	12.9751	12.8735	10.803	11.0827	12.0044	1.77363	0.00448282	-1.51039	+	-3.94837	A0A140TAL0;I3LUP1	A0A140TAL0;I3LUP1	Sus scrofa	A0A140TAL0_PIG;GMPPA_PIG	GDP-mannose pyrophosphorylase A;Mannose-1-phosphate guanylyltransferase regulatory subunit alpha	GMPPA
13.1416	12.9796	13.1435	11.5231	11.4959	11.619	4.70358	0	-1.54224	+	-23.3945	A0A8X9AEI1	A0A8X9AEI1	Sus scrofa	A0A8X9AEI1_PIG	GDP-mannose pyrophosphorylase B	GMPPB
13.6879	13.4694	13.2185	13.3125	13.6421	13.4108	0.0068267	0.991084	-0.00347614		-0.0207968	A0A5G2QD15	A0A5G2QD15	Sus scrofa	A0A5G2QD15_PIG	GMP reductase	GMPR
12.224	12.3319	12.0538	10.5578	11.0197	11.7579	1.41662	0.0105254	-1.09141	+	-3.04229	A0A4X1SPZ5	A0A4X1SPZ5	Sus scrofa	A0A4X1SPZ5_PIG	GMP reductase	GMPR2
13.1057	13.332	13.3304	12.6138	12.4698	12.5505	2.93403	0.000446781	-0.711321		-8.27482	A0A286ZY37;I3LJ73	A0A286ZY37;I3LJ73	Sus scrofa	A0A286ZY37_PIG;I3LJ73_PIG	GMP synthase (glutamine-hydrolyzing)	GMPS
15.2751	14.9504	15.0041	14.2876	14.6419	14.7069	1.49419	0.00868607	-0.531084		-3.22758	A0A5G2Q9M6;I3L6U9;Q2XSV9	A0A5G2Q9M6;I3L6U9;Q2XSV9	Sus scrofa	A0A5G2Q9M6_PIG;I3L6U9_PIG;GNA11_PIG	Guanine nucleotide-binding protein subunit alpha;Guanine nucleotide-binding protein subunit alpha;Guanine nucleotide-binding protein subunit alpha-11	GNA11
13.773	14.2858	14.0928	12.7222	13.9768	13.5514	0.730162	0.0655021	-0.633741		-1.5941	A0A287A853;A0A287BC83	A0A287A853;A0A287BC83	Sus scrofa	A0A287A853_PIG;A0A287BC83_PIG	G protein subunit alpha 13	GNA13
13.6273	13.8937	13.8859	15.0857	15.1405	15.0046	3.73016	0	1.27464	+	13.2744	A0A480UI36;A0A5G2QM73;A0A8W4FRC4;F1SB90	A0A480UI36;A0A5G2QM73;A0A8W4FRC4;F1SB90	Sus scrofa	A0A480UI36_PIG;A0A5G2QM73_PIG;A0A8W4FRC4_PIG;F1SB90_PIG	Guanine nucleotide-binding protein G(i) subunit alpha-1	GNAI1
15.2933	15.4913	15.4509	14.6336	14.6419	14.5528	3.56094	0.000111311	-0.802406		-12.0178	A0A287B697;A0A8W4FNW4;Q06AS6	A0A287B697;A0A8W4FNW4;Q06AS6	Sus scrofa	A0A287B697_PIG;A0A8W4FNW4_PIG;Q06AS6_PIG	Guanine nucleotide-binding protein G(i) subunit alpha-2	GNAI2
13.7564	13.6864	13.6431	12.3657	12.6868	12.4112	3.47648	0.000185886	-1.20744	+	-11.4341	A0A8W4FKL8;Q06AS8	A0A8W4FKL8;Q06AS8	Sus scrofa	A0A8W4FKL8_PIG;Q06AS8_PIG	G protein subunit alpha i3	GNAI3
16.3283	16.2334	16.2553	14.2021	14.1803	14.1424	6.40548	0	-2.0974	+	-62.4775	A0A4X1UBZ9	A0A4X1UBZ9	Sus scrofa	A0A4X1UBZ9_PIG	Guanine nucleotide-binding protein G(o) subunit alpha	GNAO1
13.6814	13.403	13.3083	13.0706	12.9303	13.0767	1.64302	0.00581384	-0.438398		-3.6004	Q2PKF4	Q2PKF4	Sus scrofa	GNAQ_PIG	Guanine nucleotide-binding protein G(q) subunit alpha	GNAQ
15.3773	15.3665	15.3126	16.406	16.3236	16.4122	5.10343	0	1.02844	+	29.4825	A0A8W4FAM9;A5GFT9;A5GFU5;A5GFU6;A5GFU7;K7GMD1;K7GQR9	A0A8W4FAM9;A5GFT9;A5GFU5;A5GFU6;A5GFU7;K7GMD1;K7GQR9	Sus scrofa	A0A8W4FAM9_PIG;A5GFT9_PIG;A5GFU5_PIG;A5GFU6_PIG;A5GFU7_PIG;K7GMD1_PIG;K7GQR9_PIG	Guanine nucleotide-binding protein G(s) subunit alpha	GNAS
16.7029	16.4943	16.5196	15.4918	15.3895	15.3734	3.97261	0	-1.15405	+	-15.2976	A0A4X1W8E1	A0A4X1W8E1	Sus scrofa	A0A4X1W8E1_PIG	G protein subunit beta 1	GNB1
12.4285	12.4823	12.7598	9.42331	8.65316	9.27077	3.74586	0	-3.44113	+	-13.3972	A0A4X1UT29;F1RK57	A0A4X1UT29;F1RK57	Sus scrofa	A0A4X1UT29_PIG;F1RK57_PIG	G protein subunit beta 1 like	GNB1L
15.495	15.5711	15.4379	14.5315	14.4074	14.4313	4.37067	0	-1.04461	+	-19.2872	F2Z4Z8	F2Z4Z8	Sus scrofa	F2Z4Z8_PIG	G protein subunit beta 2	GNB2
14.5547	14.5952	14.5801	12.6561	12.2317	12.5192	4.13086	0	-2.10767	+	-16.7763	A0A4X1V414	A0A4X1V414	Sus scrofa	A0A4X1V414_PIG	G protein subunit beta 4	GNB4
12.8237	12.8982	12.5517	9.29554	8.84737	9.52733	4.01308	0	-3.53442	+	-15.6632	A0A5G2QFC3;A0A5G2R7Q3;A0A5G2RJA5;A0A8W4FFF7;F1RZC0;I3LLQ2	A0A5G2QFC3;A0A5G2R7Q3;A0A5G2RJA5;A0A8W4FFF7;F1RZC0;I3LLQ2	Sus scrofa	A0A5G2QFC3_PIG;A0A5G2R7Q3_PIG;A0A5G2RJA5_PIG;A0A8W4FFF7_PIG;F1RZC0_PIG;I3LLQ2_PIG	G protein subunit beta 5	GNB5
13.9323	14.0101	13.5932	14.3661	13.7059	13.5432	0.0317063	0.969979	0.0265497		0.0940464	A0A5G2R753	A0A5G2R753	Sus scrofa	A0A5G2R753_PIG	Guanine nucleotide-binding protein subunit gamma	GNG10
12.0504	12.094	11.4301	10.4553	9.73776	10.0083	2.40527	0.00138264	-1.79103	+	-5.97887	A0A8W4FGM1	A0A8W4FGM1	Sus scrofa	A0A8W4FGM1_PIG	Guanine nucleotide-binding protein subunit gamma	GNG11
13.6961	13.586	13.7046	11.6458	11.9775	11.6401	4.06898	0	-1.90775	+	-16.1822	B9TRW9	B9TRW9	Sus scrofa	B9TRW9_PIG	Guanine nucleotide-binding protein subunit gamma	GNG12
14.8757	14.797	14.9469	11.6807	11.665	11.4913	5.7873	0	-3.26091	+	-43.7507	A0A4X1WD84	A0A4X1WD84	Sus scrofa	A0A4X1WD84_PIG	Guanine nucleotide-binding protein subunit gamma	GNG2
12.7187	12.9895	12.7099	12.8636	12.9181	12.9292	0.446596	0.19914	0.0976133		1.0387	A0A287B6W0	A0A287B6W0	Sus scrofa	A0A287B6W0_PIG	Guanine nucleotide-binding protein subunit gamma	GNG5
15.7734	15.7881	15.9574	16.1119	16.0189	15.98	1.3049	0.0132971	0.1973		2.78515	A0A287AHC5	A0A287AHC5	Sus scrofa	A0A287AHC5_PIG	Guanine nucleotide-binding protein subunit gamma	GNG7
12.7131	12.6996	12.8092	12.0766	12.1294	12.2438	3.21823	0.000254301	-0.590713		-9.81117	A0A5G2QV73;I3L545;I7GF95	A0A5G2QV73;I3L545;I7GF95	Sus scrofa	A0A5G2QV73_PIG;I3L545_PIG;I7GF95_PIG	Guanine nucleotide-binding protein-like 1	GNL1
14.6044	14.7591	14.7755	12.6909	12.5186	12.6278	5.03301	0	-2.10057	+	-28.3066	A0A287AHC2	A0A287AHC2	Sus scrofa	A0A287AHC2_PIG	Glucosamine-6-phosphate isomerase	GNPDA1
13.911	13.7365	13.9857	11.8894	8.92987	10.5467	1.78707	0.0043171	-3.42241	+	-3.98537	A0A4X1UI84	A0A4X1UI84	Sus scrofa	A0A4X1UI84_PIG	Glucosamine-6-phosphate isomerase	GNPDA2
9.90359	10.7003	10.7297	9.52919	9.52092	9.90802	1.2426	0.0151597	-0.791842		-2.64634	A0A4X1WE54;F1SFE4	A0A4X1WE54;F1SFE4	Sus scrofa	A0A4X1WE54_PIG;F1SFE4_PIG	Glucosamine 6-phosphate N-acetyltransferase	GNPNAT1
12.7212	12.7834	12.8143	9.37797	8.90372	11.4646	1.65467	0.0056493	-2.85753	+	-3.63061	A0A286ZUW1;A0A287A524;A0A287AGH4;A0A287AXM3;A0A8W4FAP5	A0A286ZUW1;A0A287A524;A0A287AGH4;A0A287AXM3;A0A8W4FAP5	Sus scrofa	A0A286ZUW1_PIG;A0A287A524_PIG;A0A287AGH4_PIG;A0A287AXM3_PIG;A0A8W4FAP5_PIG	N-acetylglucosamine-6-sulfatase	GNS
10.4033	10.8082	9.33493	8.89509	11.0055	11.3244	NaN	1	0		NaN	A0A5G2QNW5;A0A8W4FCB4;A0A8W4FN65	A0A5G2QNW5;A0A8W4FCB4;A0A8W4FN65	Sus scrofa	A0A5G2QNW5_PIG;A0A8W4FCB4_PIG;A0A8W4FN65_PIG	Golgin A4	GOLGA4
13.5217	13.5405	13.7126	13.077	13.2519	13.1087	2.27167	0.00176316	-0.445747		-5.49385	A0A5G2QR43;F1SQ16	A0A5G2QR43;F1SQ16	Sus scrofa	A0A5G2QR43_PIG;F1SQ16_PIG	Golgin B1	GOLGB1
11.6686	11.9231	11.7875	11.9996	12.3285	12.4436	1.42131	0.0104938	0.464124		3.05333	A0A287ALS5;A0A287AW54	A0A287ALS5;A0A287AW54	Sus scrofa	A0A287ALS5_PIG;A0A287AW54_PIG	Golgi integral membrane protein 4	GOLIM4
12.3181	12.5136	12.784	9.21677	8.91529	11.5868	1.43132	0.0100874	-2.6323	+	-3.07696	P0C8B5	P0C8B5	Sus scrofa	GON7_PIG	EKC/KEOPS complex subunit GON7	GON7
11.1036	11.3819	10.8239	8.47638	8.60642	10.3936	1.41643	0.0105173	-1.94431	+	-3.04186	A0A287A6H2;A0A287AV05;A0A480QDH4;A0A5G2QS18	A0A287A6H2;A0A287AV05;A0A480QDH4;A0A5G2QS18	Sus scrofa	A0A287A6H2_PIG;A0A287AV05_PIG;A0A480QDH4_PIG;A0A5G2QS18_PIG	Golgi associated PDZ and coiled-coil motif containing	GOPC
13.5389	13.5569	13.5635	13.1756	13.0656	13.1414	3.66411	0	-0.425614		-12.7696	A0A5G2QDE7;A0A5G2QEQ1;A0A5G2R6D3;F1S1U5	A0A5G2QDE7;A0A5G2QEQ1;A0A5G2R6D3;F1S1U5	Sus scrofa	A0A5G2QDE7_PIG;A0A5G2QEQ1_PIG;A0A5G2R6D3_PIG;F1S1U5_PIG	Golgi reassembly stacking protein 2	GORASP2
12.4394	12.1998	12.2316	12.6056	12.1977	12.251	0.153904	0.838794	0.0611232		0.411779	A0A287BIC8;A0A4X1TB08;A0A4X1TCS6;A0A4X1TDJ7;A0A4X1TDS3	A0A287BIC8;A0A4X1TB08;A0A4X1TCS6;A0A4X1TDJ7;A0A4X1TDS3	Sus scrofa	A0A287BIC8_PIG;A0A4X1TB08_PIG;A0A4X1TCS6_PIG;A0A4X1TDJ7_PIG;A0A4X1TDS3_PIG	Golgi SNAP receptor complex member 2	GOSR2
18.955	18.9797	19.0327	17.0136	17.04	17.0661	6.62513	0	-1.94922	+	-70.9049	P00503	P00503	Sus scrofa	AATC_PIG	Aspartate aminotransferase, cytoplasmic	GOT1
19.0798	19.1133	19.0879	17.066	17.1048	17.0636	7.54288	0	-2.01552	+	-120.284	P00506	P00506	Sus scrofa	AATM_PIG	Aspartate aminotransferase, mitochondrial	GOT2
13.9826	13.3206	13.7823	10.6056	10.2773	8.26382	2.20125	0.00210537	-3.97958	+	-5.25136	F1RSN2	F1RSN2	Sus scrofa	F1RSN2_PIG	Glycosylphosphatidylinositol anchor attachment 1	GPAA1
13.8432	13.9465	13.9525	14.1085	14.133	13.9959	1.39563	0.0111507	0.165068		2.99313	A0A287ATH4	A0A287ATH4	Sus scrofa	A0A287ATH4_PIG	Glypican-1	GPC1
13.037	13.1411	13.1958	12.6327	12.6342	12.911	1.73704	0.00482408	-0.39865		-3.84879	F1RTE1	F1RTE1	Sus scrofa	F1RTE1_PIG	Glypican 4	GPC4
13.8092	13.6883	13.6176	14.0138	13.95	14.0308	2.06212	0.00253377	0.293198		4.79699	A0A4X1WCQ0	A0A4X1WCQ0	Sus scrofa	A0A4X1WCQ0_PIG	Glycerol-3-phosphate dehydrogenase [NAD(+)]	GPD1
17.4223	17.4498	17.4571	17.7761	17.794	17.8388	4.12929	0	0.359908		16.7611	A0A8D0R9P0	A0A8D0R9P0	Sus scrofa	A0A8D0R9P0_PIG	Glycerol-3-phosphate dehydrogenase [NAD(+)]	GPD1L
14.9421	14.8422	14.8144	15.194	15.178	15.1468	2.76144	0.000491142	0.30672		7.45236	A0A286ZKW5;A0A286ZSD6	A0A286ZKW5;A0A286ZSD6	Sus scrofa	A0A286ZKW5_PIG;A0A286ZSD6_PIG	Glycerol-3-phosphate dehydrogenase	GPD2
12.4354	12.4179	12.4326	12.1559	11.1769	11.2929	1.34274	0.0125755	-0.886713		-2.87103	A0A286ZKW0;A0A287AFJ9;A0A287B952;A0A287BE36;A0A4X1UB99;A0A5G2QZ15	A0A286ZKW0;A0A287AFJ9;A0A287B952;A0A287BE36;A0A4X1UB99;A0A5G2QZ15	Sus scrofa	A0A286ZKW0_PIG;A0A287AFJ9_PIG;A0A287B952_PIG;A0A287BE36_PIG;A0A4X1UB99_PIG;A0A5G2QZ15_PIG	Gephyrin	GPHN
18.3242	18.309	18.4329	16.3076	16.1816	16.259	5.60215	0	-2.10595	+	-39.3195	P08059	P08059	Sus scrofa	G6PI_PIG	Glucose-6-phosphate isomerase	GPI
15.2774	15.4872	15.5391	16.4118	16.6571	16.5242	3.29341	0.000167183	1.09651	+	10.2597	A0A287BJY1	A0A287BJY1	Sus scrofa	A0A287BJY1_PIG	G protein-coupled receptor 158	GPR158
13.9353	13.9119	13.8489	13.207	13.3186	13.3333	3.68068	0	-0.612411		-12.8945	A0A287AAK1	A0A287AAK1	Sus scrofa	A0A287AAK1_PIG	G protein pathway suppressor 1	GPS1
14.4936	14.4594	14.5012	15.1615	15.1837	15.1653	5.91571	0	0.68543		47.1128	A0A4X1SUH2	A0A4X1SUH2	Sus scrofa	A0A4X1SUH2_PIG	Glutathione peroxidase	GPX1
17.6621	17.5477	17.5444	15.3428	15.3951	15.3243	6.03817	0	-2.23063	+	-50.559	A0A287AIJ3;A0A8W4FBZ8	A0A287AIJ3;A0A8W4FBZ8	Sus scrofa	A0A287AIJ3_PIG;A0A8W4FBZ8_PIG	glutathione peroxidase	GPX3
13.4688	13.5082	13.6419	13.6375	13.3168	13.3558	0.379945	0.276137	-0.102924		-0.904414	P36968	P36968	Sus scrofa	GPX4_PIG	Phospholipid hydroperoxide glutathione peroxidase	GPX4
12.2614	11.9274	12.0774	11.0267	10.6432	10.9991	2.80414	0.00050156	-1.19907	+	-7.64873	F1SLM7	F1SLM7	Sus scrofa	F1SLM7_PIG	Glutathione peroxidase	GPX8
14.3037	14.2426	14.2782	11.9028	11.8026	11.6638	5.38808	0	-2.4851	+	-34.7504	B6E241	B6E241	Sus scrofa	B6E241_PIG	Growth factor receptor bound protein 2	GRB2
10.1167	9.98149	7.63249	10.2919	10.1798	9.92267	0.472899	0.176279	0.887903		1.09099	A0A287B8R5;A0A4X1VWD6;A0A5G2RGM9	A0A287B8R5;A0A4X1VWD6;A0A5G2RGM9	Sus scrofa	A0A287B8R5_PIG;A0A4X1VWD6_PIG;A0A5G2RGM9_PIG	Grainyhead like transcription factor 3	GRHL3
14.0873	13.9143	13.8871	13.3179	13.3939	13.1708	2.7447	0.00055407	-0.668694		-7.37664	F1ST73	F1ST73	Sus scrofa	F1ST73_PIG	Glyoxylate and hydroxypyruvate reductase	GRHPR
9.83963	10.3515	10.5583	9.39693	10.1092	9.38794	0.900106	0.0378587	-0.618441		-1.92968	A0A286ZJ63;A0A287A4J9;A0A287ADX7;A0A287AJ29;A0A287AX75;A0A287BFV8;A0A5G2R4N9;I3LGW8	A0A286ZJ63;A0A287A4J9;A0A287ADX7;A0A287AJ29;A0A287AX75;A0A287BFV8;A0A5G2R4N9;I3LGW8	Sus scrofa	A0A286ZJ63_PIG;A0A287A4J9_PIG;A0A287ADX7_PIG;A0A287AJ29_PIG;A0A287AX75_PIG;A0A287BFV8_PIG;A0A5G2R4N9_PIG;I3LGW8_PIG	GRIP1 associated protein 1	GRIPAP1
10.6552	10.5033	10.9952	9.17963	9.0315	8.65986	2.9384	0.000447958	-1.76088	+	-8.2967	A0A286ZS87;A0A287BGE8;A0A5G2QTJ6;A0A5G2R1P5;A0A5G2R9Y4;F1RQZ0	A0A286ZS87;A0A287BGE8;A0A5G2QTJ6;A0A5G2R1P5;A0A5G2R9Y4;F1RQZ0	Sus scrofa	A0A286ZS87_PIG;A0A287BGE8_PIG;A0A5G2QTJ6_PIG;A0A5G2R1P5_PIG;A0A5G2R9Y4_PIG;F1RQZ0_PIG	Granulin precursor	GRN
13.0778	13.2916	13.3773	12.9428	13.1024	13.2232	0.590891	0.107406	-0.159441		-1.32262	A0A287AD92	A0A287AD92	Sus scrofa	A0A287AD92_PIG	GrpE protein homolog	GRPEL1
12.3322	12.4624	12.4872	13.1364	12.907	12.9208	2.49888	0.00112957	0.560813		6.3395	F1RUP2	F1RUP2	Sus scrofa	F1RUP2_PIG	G-rich RNA sequence binding factor 1	GRSF1
11.413	11.6266	11.588	11.2832	11.4523	11.4015	0.924703	0.0348102	-0.163544		-1.97904	F1ST94	F1ST94	Sus scrofa	F1ST94_PIG	Gasdermin E	GSDME
12.8363	12.7798	12.6678	12.2528	12.6998	12.0866	1.02704	0.0256636	-0.414886		-2.1874	A0A286ZZN4;F1RGH8	A0A286ZZN4;F1RGH8	Sus scrofa	A0A286ZZN4_PIG;F1RGH8_PIG	[tau protein] kinase	GSK3A
13.2707	13.022	12.7891	12.3564	12.2691	12.1516	2.15052	0.00224078	-0.768265		-5.08197	A0A4X1T5F0;A0A5K1UHY0;A0A8W4F6T1;A0A8W4FNN6;A0A8W4FRK3;I6YP72;I6ZJZ7	A0A4X1T5F0;A0A5K1UHY0;A0A8W4F6T1;A0A8W4FNN6;A0A8W4FRK3;I6YP72;I6ZJZ7	Sus scrofa	A0A4X1T5F0_PIG;A0A5K1UHY0_PIG;A0A8W4F6T1_PIG;A0A8W4FNN6_PIG;A0A8W4FRK3_PIG;I6YP72_PIG;I6ZJZ7_PIG	Glycogen synthase kinase-3 beta	GSK3B
12.5005	13.6633	13.3573	11.2446	12.6783	9.0864	0.921505	0.0352976	-2.17062		-1.97261	A0A286ZIC1	A0A286ZIC1	Sus scrofa	A0A286ZIC1_PIG	Gelsolin	GSN
13.8025	13.5345	13.3805	13.064	13.0392	13.2163	1.58325	0.00676824	-0.465978		-3.4478	A0A287AMP7;I3LNK5	A0A287AMP7;I3LNK5	Sus scrofa	A0A287AMP7_PIG;I3LNK5_PIG	G1 to S phase transition 1;Eukaryotic peptide chain release factor GTP-binding subunit ERF3A isoform 1	GSPT1
13.9895	13.9257	13.8775	13.2717	13.3786	13.3101	3.76513	0	-0.610771		-13.5493	A0A5G2QCB4;A0A5G2QDR8;F1RX66	A0A5G2QCB4;A0A5G2QDR8;F1RX66	Sus scrofa	A0A5G2QCB4_PIG;A0A5G2QDR8_PIG;F1RX66_PIG	Glutathione reductase;Glutathione-disulfide reductase;Glutathione reductase	GSR
13.3727	13.283	13.1278	11.6734	9.05372	11.8242	1.25417	0.0151048	-2.41071		-2.67187	A0A286ZRS0;A0A5G2QUF4;F1S4X9	A0A286ZRS0;A0A5G2QUF4;F1S4X9	Sus scrofa	A0A286ZRS0_PIG;A0A5G2QUF4_PIG;F1S4X9_PIG	Glutathione synthetase	GSS
12.8278	12.6788	13.0015	8.54449	10.7508	10.0039	2.02779	0.0025007	-3.06966	+	-4.68966	A0A4X1TD81	A0A4X1TD81	Sus scrofa	A0A4X1TD81_PIG	glutathione transferase	GSTA4
15.7335	15.7235	15.6823	16.2791	16.2993	16.2971	5.36153	0	0.57872		34.2219	F1SRV4	F1SRV4	Sus scrofa	F1SRV4_PIG	Glutathione S-transferase kappa	GSTK1
17.1346	17.1535	17.1418	15.9188	16.1801	16.173	3.58968	0	-1.05268	+	-12.2229	Q9N1F5	Q9N1F5	Sus scrofa	GSTO1_PIG	Glutathione S-transferase omega-1	GSTO1
16.8901	16.9574	16.9417	13.7029	13.8668	13.8883	6.02576	0	-3.1104	+	-50.1984	M3V836;P80031	M3V836;P80031	Sus scrofa	M3V836_PIG;GSTP1_PIG	Glutathione S-transferase;Glutathione S-transferase P	GSTP1
16.2113	16.1918	15.9157	17.0346	17.7417	17.7544	2.2672	0.00176138	1.40394	+	5.47817	A0A4X1T3R0	A0A4X1T3R0	Sus scrofa	A0A4X1T3R0_PIG	maleylacetoacetate isomerase	GSTZ1
12.473	12.5196	12.8144	13.1115	12.7792	13.0516	1.20242	0.0158273	0.378451		2.55838	A0A5K1VLI8;F1RJL2	A0A5K1VLI8;F1RJL2	Sus scrofa	A0A5K1VLI8_PIG;F1RJL2_PIG	Ral transcription factor IIi;General transcription factor II-I isoform 1	GTF2I
10.5759	11.4368	11.0996	11.5254	10.7458	9.79138	0.246965	0.659862	-0.349908		-0.624278	A0A287A381	A0A287A381	Sus scrofa	A0A287A381_PIG	Ral transcription factor IIIC subunit 5	GTF3C5
11.2612	11.4685	11.5549	10.7267	11.0958	10.0995	1.21874	0.0156003	-0.787517		-2.59396	A0A287AAV0;A0A287BQ09;I3LGV6	A0A287AAV0;A0A287BQ09;I3LGV6	Sus scrofa	A0A287AAV0_PIG;A0A287BQ09_PIG;I3LGV6_PIG	GTP-binding protein 1	GTPBP1
12.905	11.9125	11.5378	12.7769	12.8112	13.4864	0.90207	0.037715	0.90643		1.93361	A0A8W4FMI3;F1S322	A0A8W4FMI3;F1S322	Sus scrofa	A0A8W4FMI3_PIG;F1S322_PIG	GTP-binding protein 10	GTPBP10
12.6031	12.7856	12.6323	13.1965	13.3986	13.3297	2.82388	0.00050566	0.634581		7.74103	A0A286ZJG8;A0A287A8J8	A0A286ZJG8;A0A287A8J8	Sus scrofa	A0A286ZJG8_PIG;A0A287A8J8_PIG	GTP binding protein 3, mitochondrial;GTP binding protein 3, mitochondrial	GTPBP3
11.1292	11.9442	11.609	12.0766	12.0147	12.238	1.04974	0.0239848	0.548947		2.23436	A0A5G2RMW8;A0A8D1IVN6;F1SLU2	A0A5G2RMW8;A0A8D1IVN6;F1SLU2	Sus scrofa	A0A5G2RMW8_PIG;A0A8D1IVN6_PIG;F1SLU2_PIG	GTP-binding protein 8	GTPBP8
14.075	14.2342	9.63362	11.8028	10.8323	12.9624	NaN	1	0		NaN	A0A5G2QIK9;Q4ZHR8	A0A5G2QIK9;Q4ZHR8	Sus scrofa	A0A5G2QIK9_PIG;Q4ZHR8_PIG	Guanylate cyclase soluble subunit alpha-1	GUCY1A1
10.5206	12.9467	13.4415	11.9111	9.86826	9.23953	NaN	1	0		NaN	I3LJL1	I3LJL1	Sus scrofa	I3LJL1_PIG	Guanylate cyclase	GUCY2D
12.7719	12.8154	12.9552	11.7105	12.4966	12.5931	0.954149	0.0315697	-0.580766		-2.03848	P31006	P31006	Sus scrofa	KGUA_PIG	Guanylate kinase	GUK1
11.8127	12.2007	12.1555	10.9291	10.9739	11.4647	1.94219	0.0029005	-0.933712		-4.42979	A0A287A6Y8;A0A287B176	A0A287A6Y8;A0A287B176	Sus scrofa	A0A287A6Y8_PIG;A0A287B176_PIG	GULP PTB domain containing engulfment adaptor 1	GULP1
13.085	12.629	12.4899	9.30455	9.92296	8.96751	3.25584	0.000165011	-3.33632	+	-10.0332	A0A2C9F3C0;Q4FAT7	A0A2C9F3C0;Q4FAT7	Sus scrofa	A0A2C9F3C0_PIG;BGLR_PIG	Beta-glucuronidase	GUSB
9.816	9.35406	8.79849	8.0018	10.6735	11.0503	0.228533	0.706951	0.585675		0.583563	A0A287A1D3	A0A287A1D3	Sus scrofa	A0A287A1D3_PIG	Glucoside xylosyltransferase 1	GXYLT1
18.8351	18.8918	18.8374	15.5132	15.7566	15.7726	5.49329	0	-3.17392	+	-36.9259	A0A286ZUI9	A0A286ZUI9	Sus scrofa	A0A286ZUI9_PIG	glycogenin glucosyltransferase	GYG1
15.7467	15.6329	15.6181	15.6902	15.6805	15.715	0.281983	0.537154	0.029343		0.700149	A0A4X1VYT0;F1RIP1	A0A4X1VYT0;F1RIP1	Sus scrofa	A0A4X1VYT0_PIG;F1RIP1_PIG	Glycogen [starch] synthase	GYS1
17.4515	17.5206	17.4721	16.8572	16.9174	16.9054	4.54694	0	-0.588077		-21.3645	A0A287BQW3	A0A287BQW3	Sus scrofa	A0A287BQW3_PIG	Histone H1.0	H1-0
14.9934	14.9851	15.0071	13.4835	13.3015	13.3202	5.01249	0	-1.62679	+	-27.9729	A0A8W4FQL0	A0A8W4FQL0	Sus scrofa	A0A8W4FQL0_PIG	H1.10 linker histone	H1-10
18.1776	18.2621	18.2267	17.1591	17.6323	17.4383	2.36308	0.00141139	-0.812275		-5.82205	A0A8W4FCQ5	A0A8W4FCQ5	Sus scrofa	A0A8W4FCQ5_PIG	Histone H2B	H1-2
21.8173	21.5491	21.7115	22.3276	22.2167	22.0565	1.99294	0.00267036	0.507645		4.58253	A0A5G2QML3	A0A5G2QML3	Sus scrofa	A0A5G2QML3_PIG	Histone H2B	H1-3
20.8106	20.7564	20.752	22.1282	22.0263	22.0473	5.43112	0	1.29429	+	35.6244	A0A287B0L6;A0A4X1V434;F1RPL1;F2Z587	A0A287B0L6;A0A4X1V434;F1RPL1;F2Z587	Sus scrofa	A0A287B0L6_PIG;A0A4X1V434_PIG;F1RPL1_PIG;F2Z587_PIG	Histone H2A	H2AC12
15.537	14.7789	15.0422	16.3411	16.8425	16.747	2.31321	0.00162262	1.52418	+	5.64105	F2Z5L2;F2Z5L5	F2Z5L2;F2Z5L5	Sus scrofa	F2Z5L2_PIG;F2Z5L5_PIG	Histone H2A	H2AC18
14.7462	14.471	14.6003	16.4217	16.0917	15.7462	2.6663	0.000732164	1.48072	+	7.03087	A0A4X1SJ31	A0A4X1SJ31	Sus scrofa	A0A4X1SJ31_PIG	Histone H2A	H2AC21
14.6856	14.7354	14.5754	16.2003	16.723	16.9012	3.07606	0.000473208	1.94268	+	9.01251	A0A287BFK0;A0A480JJE7	A0A287BFK0;A0A480JJE7	Sus scrofa	A0A287BFK0_PIG;A0A480JJE7_PIG	Histone H2A	H2AC25
16.7158	16.7855	16.7405	17.3907	17.6726	17.4522	3.0004	0.000456682	0.757906		8.61239	A0A5G2QMX0	A0A5G2QMX0	Sus scrofa	A0A5G2QMX0_PIG	Histone H2A	H2AX
15.5555	15.6702	15.5743	16.3305	16.3314	16.2277	3.83171	0	0.696559		14.0882	A0A4X1UBW2;A0A5G2R318	A0A4X1UBW2;A0A5G2R318	Sus scrofa	A0A4X1UBW2_PIG;A0A5G2R318_PIG	Histone H2A	H2AZ2
13.5019	13.5591	13.2438	14.3586	13.435	13.2056	0.25108	0.647205	0.231458		0.63329	F2Z581	F2Z581	Sus scrofa	F2Z581_PIG	H2B clustered histone 4	H2BC4
21.1551	21.0035	20.9771	22.349	22.2856	22.2788	4.52213	0	1.25922	+	21.0594	Q71LE2	Q71LE2	Sus scrofa	H33_PIG	Histone H3.3	H3-3A
9.78174	14.8986	10.0439	16.8236	11.8256	13.5271	0.487491	0.163732	2.48403		1.11987	A0A287BKF7;F1RVA0	A0A287BKF7;F1RVA0	Sus scrofa	A0A287BKF7_PIG;F1RVA0_PIG	H3 clustered histone 1;Histone H3	H3C1
12.3856	12.1778	12.3403	10.5512	10.8698	10.1427	2.89922	0.000521063	-1.78004	+	-8.10263	A0A286ZYN1;A0A287BKE8;A0A5G2QKC3	A0A286ZYN1;A0A287BKE8;A0A5G2QKC3	Sus scrofa	A0A286ZYN1_PIG;A0A287BKE8_PIG;A0A5G2QKC3_PIG	Hexose-6-phosphate dehydrogenase/glucose 1-dehydrogenase	H6PD
12.5642	12.5733	12.7525	11.4365	11.3329	11.841	2.55339	0.000989876	-1.09319	+	-6.55787	A0A286ZSM1	A0A286ZSM1	Sus scrofa	A0A286ZSM1_PIG	Very-long-chain (3R)-3-hydroxyacyl-CoA dehydratase	HACD1
14.9997	14.8211	14.7659	13.5191	13.769	13.6787	3.54146	0.000192	-1.20662	+	-11.8807	A0A287AAP2	A0A287AAP2	Sus scrofa	A0A287AAP2_PIG	Very-long-chain (3R)-3-hydroxyacyl-CoA dehydratase	HACD2
11.1752	11.4109	11.4536	10.4799	10.7223	8.88408	1.06219	0.02335	-1.31784		-2.26023	A0A5G2Q7B1;F1SJK6	A0A5G2Q7B1;F1SJK6	Sus scrofa	A0A5G2Q7B1_PIG;F1SJK6_PIG	Very-long-chain (3R)-3-hydroxyacyl-CoA dehydratase	HACD3
12.6702	13.0274	12.843	10.9429	12.2978	12.451	0.903821	0.0375194	-0.949596		-1.93712	A0A287ALJ5;A0A5G2QH61;A0A5G2QPX0;A0A5G2R9E0;F1RS83	A0A287ALJ5;A0A5G2QH61;A0A5G2QPX0;A0A5G2R9E0;F1RS83	Sus scrofa	A0A287ALJ5_PIG;A0A5G2QH61_PIG;A0A5G2QPX0_PIG;A0A5G2R9E0_PIG;F1RS83_PIG	2-hydroxyacyl-CoA lyase	HACL1
19.9238	19.9235	19.945	19.2079	19.189	19.163	6.02323	0	-0.744129		-50.1254	P00348	P00348	Sus scrofa	HCDH_PIG	Hydroxyacyl-coenzyme A dehydrogenase, mitochondrial	HADH
19.7204	19.6586	19.721	21.3627	21.3185	21.3002	6.29281	0	1.62713	+	58.5502	Q29554	Q29554	Sus scrofa	ECHA_PIG	Trifunctional enzyme subunit alpha, mitochondrial	HADHA
19.3065	19.2795	19.2628	20.983	21.0014	20.9997	7.56824	0	1.71177	+	122.053	A0A4X1TSN2;F1SDN2	A0A4X1TSN2;F1SDN2	Sus scrofa	A0A4X1TSN2_PIG;F1SDN2_PIG	Trifunctional enzyme subunit beta, mitochondrial;Trifunctional enzyme subunit beta, mitochondrial	HADHB
16.0589	16.0797	16.0347	16.1186	16.129	16.1406	2.10874	0.00236809	0.0715955		4.94571	A0A287AZ17;A0A5G2QKD2;F1RG31	A0A287AZ17;A0A5G2QKD2;F1RG31	Sus scrofa	A0A287AZ17_PIG;A0A5G2QKD2_PIG;F1RG31_PIG	Hydroxyacylglutathione hydrolase, mitochondrial;Hydroxyacylglutathione hydrolase, mitochondrial;Hydroxyacylglutathione hydrolase, mitochondrial	HAGH
11.3646	11.4915	10.8982	10.057	8.40461	9.15912	1.79405	0.00432829	-2.04449	+	-4.00468	F1REZ1;P10859	F1REZ1;P10859	Sus scrofa	F1REZ1_PIG;HPLN1_PIG	Hyaluronan and proteoglycan link protein 1	HAPLN1
11.9279	12.233	12.012	13.824	13.6433	13.6686	3.98916	0	1.65433	+	15.4461	A0A4X1U6Q5;A0A5G2R305	A0A4X1U6Q5;A0A5G2R305	Sus scrofa	A0A4X1U6Q5_PIG;A0A5G2R305_PIG	Hyaluronan and proteoglycan link protein 3	HAPLN3
14.2622	14.0988	14.0988	13.4774	13.3933	13.3935	3.55076	0.000110813	-0.731828		-11.946	A0A8D2AAA4	A0A8D2AAA4	Sus scrofa	A0A8D2AAA4_PIG	Histidine--tRNA ligase, cytoplasmic	HARS1
12.1238	12.1602	11.9034	13.131	13.2434	13.089	3.53004	0.000190644	1.09199	+	11.801	A0A287B4W0;A0A5G2QTT8;A0A5G2R2B0;F1RGD8	A0A287B4W0;A0A5G2QTT8;A0A5G2R2B0;F1RGD8	Sus scrofa	A0A287B4W0_PIG;A0A5G2QTT8_PIG;A0A5G2R2B0_PIG;F1RGD8_PIG	histidine--tRNA ligase	HARS2
11.5474	11.7265	11.5896	12.556	12.5743	12.7514	3.58605	0	1.00607	+	12.1968	A0A5G2QFL7;F1RGL0	A0A5G2QFL7;F1RGL0	Sus scrofa	A0A5G2QFL7_PIG;F1RGL0_PIG	HCLS1-associated protein X-1	HAX1
21.9998	21.9589	21.9431	19.3112	19.487	19.3552	5.89657	0	-2.58276	+	-46.5958	A0A5G2QRW3	A0A5G2QRW3	Sus scrofa	A0A5G2QRW3_PIG	Hemoglobin, beta	HBB
11.726	11.52	11.8422	11.053	11.5727	11.5225	0.756253	0.0604494	-0.313328		-1.64514	A0A287BGH9	A0A287BGH9	Sus scrofa	A0A287BGH9_PIG	HBS1 like translational GTPase	HBS1L
12.1957	12.5918	12.0188	12.6444	12.9575	12.8124	1.30745	0.013312	0.535993		2.79091	A0A287BLS9;F1SG16	A0A287BLS9;F1SG16	Sus scrofa	A0A287BLS9_PIG;F1SG16_PIG	Holocytochrome c-type synthase	HCCS
12.8704	12.8808	12.5985	12.1067	12.351	12.3446	1.8674	0.0038692	-0.515822		-4.21143	A0A8W4F7H9;A0A8W4FET5;A0A8W4FGM9	A0A8W4F7H9;A0A8W4FET5;A0A8W4FGM9	Sus scrofa	A0A8W4F7H9_PIG;A0A8W4FET5_PIG;A0A8W4FGM9_PIG	Host cell factor C1	HCFC1
12.6478	12.5447	12.4693	8.86265	8.7379	8.61447	5.76442	0	-3.81557	+	-43.1772	A0A287B4N2;A0A4X1T916;A0A5G2QF84;A0A5G2RI34;A0A8W4FKS0;A0A8W4FM03;F1SPE8	A0A287B4N2;A0A4X1T916;A0A5G2QF84;A0A5G2RI34;A0A8W4FKS0;A0A8W4FM03;F1SPE8	Sus scrofa	A0A287B4N2_PIG;A0A4X1T916_PIG;A0A5G2QF84_PIG;A0A5G2RI34_PIG;A0A8W4FKS0_PIG;A0A8W4FM03_PIG;F1SPE8_PIG	Hematopoietic cell-specific Lyn substrate 1	HCLS1
13.2263	12.7844	12.5602	11.3321	11.9867	12.3612	1.26045	0.0147484	-0.963618		-2.6858	A0A5G2QGU2;A0A5G2RAM8;A0A8W4FA90;A0A8W4FGU0;F1RZK8;F1SV89;I3LCK3	A0A5G2QGU2;A0A5G2RAM8;A0A8W4FA90;A0A8W4FGU0;F1RZK8;F1SV89;I3LCK3	Sus scrofa	A0A5G2QGU2_PIG;A0A5G2RAM8_PIG;A0A8W4FA90_PIG;A0A8W4FGU0_PIG;F1RZK8_PIG;F1SV89_PIG;I3LCK3_PIG	Histone deacetylase 2;Histone deacetylase 1;Histone deacetylase 2;Histone deacetylase 2;Histone deacetylase 2;Histone deacetylase 1;Histone deacetylase 1	HDAC2
11.0601	11.2854	10.9366	11.0566	11.8155	11.7089	0.77225	0.0569163	0.432945		1.6765	F1S2V3	F1S2V3	Sus scrofa	F1S2V3_PIG	5'-deoxynucleotidase HDDC2	HDDC2
15.3123	15.3511	15.4771	12.5759	12.8501	13.0174	4.30787	0	-2.56569	+	-18.5962	F1RHJ2	F1RHJ2	Sus scrofa	F1RHJ2_PIG	Heparin binding growth factor	HDGF
13.4649	13.4087	13.4065	13.2138	13.0338	12.28	0.953784	0.0315915	-0.584181		-2.03774	A0A287AUY5	A0A287AUY5	Sus scrofa	A0A287AUY5_PIG	HDGF like 3	HDGFL3
13.6339	13.6002	13.6881	13.3203	13.2809	13.3257	3.46327	0.000183673	-0.331745		-11.3452	F1RZX9	F1RZX9	Sus scrofa	F1RZX9_PIG	Haloacid dehalogenase-like hydrolase domain-containing protein 2	HDHD2
13.1945	13.1414	13.0434	11.3914	11.9873	12.1009	2.35493	0.00147059	-1.29992	+	-5.79216	A0A287A5Y1	A0A287A5Y1	Sus scrofa	A0A287A5Y1_PIG	Haloacid dehalogenase-like hydrolase domain-containing protein 3	HDHD3
14.6855	14.8338	14.971	16.8732	16.7647	16.7018	4.45138	0	1.94978	+	20.2124	A0A5G2QYJ0;F1SHR6	A0A5G2QYJ0;F1SHR6	Sus scrofa	A0A5G2QYJ0_PIG;F1SHR6_PIG	Haloacid dehalogenase like hydrolase domain containing 5	HDHD5
14.6967	14.5475	14.5608	13.5804	13.6575	13.5174	4.07621	0	-1.01659	+	-16.2505	A0A8W4FKC7	A0A8W4FKC7	Sus scrofa	A0A8W4FKC7_PIG	Vigilin	HDLBP
13.6283	13.7977	13.6872	12.4957	12.6285	12.1073	2.8546	0.000511776	-1.29387	+	-7.8867	A0A4X1V6E9;Q5ISC6	A0A4X1V6E9;Q5ISC6	Sus scrofa	A0A4X1V6E9_PIG;HEBP1_PIG	Heme-binding protein 1	HEBP1
13.4454	13.3536	13.2513	9.36811	9.80502	9.04903	4.19671	0	-3.9427	+	-17.432	F1S6A9	F1S6A9	Sus scrofa	F1S6A9_PIG	Heme binding protein 2	HEBP2
12.1797	12.3221	12.3682	12.4006	12.0924	12.4167	0.0373793	0.965374	0.0132062		0.110237	A0A8W4FHL8;F1SHF6	A0A8W4FHL8;F1SHF6	Sus scrofa	A0A8W4FHL8_PIG;F1SHF6_PIG	E3 ubiquitin-protein ligase	HECTD1
17.9156	17.9079	16.9439	16.381	16.9954	16.2186	1.24124	0.0151377	-1.05744		-2.64333	A0A5G2QR91;F1RMM8	A0A5G2QR91;F1RMM8	Sus scrofa	A0A5G2QR91_PIG;F1RMM8_PIG	RNA helicase	HELZ2
13.3773	13.4173	13.5333	13.006	12.2179	12.0944	1.59104	0.00668662	-1.00321	+	-3.46748	A0A287AP80;A0A287BEN4;A0A481B9G9	A0A287AP80;A0A287BEN4;A0A481B9G9	Sus scrofa	A0A287AP80_PIG;A0A287BEN4_PIG;A0A481B9G9_PIG	HECT and RLD domain containing E3 ubiquitin protein ligase 4	HERC4
13.4992	13.0032	13.1887	9.72917	9.16763	8.37036	3.2269	0.000255639	-4.1413	+	-9.86196	A0A287A7V3;F1SI88	A0A287A7V3;F1SI88	Sus scrofa	A0A287A7V3_PIG;F1SI88_PIG	Beta-hexosaminidase	HEXA
13.7149	13.7621	13.5587	8.91713	8.72627	10.126	3.24901	0.000164259	-4.42212	+	-9.99258	A0A286ZKQ1;A0A286ZYC3;A0A4X1SPQ9;D0G6X8;Q29548	A0A286ZKQ1;A0A286ZYC3;A0A4X1SPQ9;D0G6X8;Q29548	Sus scrofa	A0A286ZKQ1_PIG;A0A286ZYC3_PIG;A0A4X1SPQ9_PIG;D0G6X8_PIG;HEXB_PIG	Beta-hexosaminidase;Beta-hexosaminidase;Beta-hexosaminidase;Beta-hexosaminidase;Beta-hexosaminidase subunit beta	HEXB
12.2114	12.6572	12.5623	9.79811	9.51116	11.0785	2.02813	0.00250187	-2.34771	+	-4.69069	F1S8N1	F1S8N1	Sus scrofa	F1S8N1_PIG	HGF activator	HGFAC
11.8039	11.7334	11.6349	11.2616	11.0147	11.2569	2.34157	0.00159164	-0.546359		-5.74339	A0A287AM04;A0A287AUI3;A0A8W4F713	A0A287AM04;A0A287AUI3;A0A8W4F713	Sus scrofa	A0A287AM04_PIG;A0A287AUI3_PIG;A0A8W4F713_PIG	Hepatocyte growth factor-regulated tyrosine kinase substrate	HGS
12.828	12.7178	12.0192	12.8003	13.3309	13.1152	0.880637	0.0401589	0.560485		1.89078	A0A287A0H7;F1SRF0	A0A287A0H7;F1SRF0	Sus scrofa	A0A287A0H7_PIG;F1SRF0_PIG	Hedgehog acyltransferase like	HHATL
18.2302	18.2239	18.2105	19.2624	19.1888	19.1627	5.26292	0	0.983121		32.3279	F1SHU0	F1SHU0	Sus scrofa	F1SHU0_PIG	3-hydroxyisobutyrate dehydrogenase, mitochondrial	HIBADH
16.7805	16.7991	16.7709	17.2777	17.3182	17.2897	5.40462	0	0.511654		35.0838	A0A5G2QLF4	A0A5G2QLF4	Sus scrofa	A0A5G2QLF4_PIG	3-hydroxyisobutyryl-CoA hydrolase	HIBCH
14.2914	14.2838	14.2152	11.1602	12.2683	13.2588	1.54554	0.00759952	-2.03436	+	-3.35355	A0A287B4M9;A0A5K1UPT5	A0A287B4M9;A0A5K1UPT5	Sus scrofa	A0A287B4M9_PIG;A0A5K1UPT5_PIG	Hypoxia inducible factor 1 subunit alpha inhibitor	HIF1AN
14.5536	14.6941	14.2464	14.0322	14.1524	14.6371	0.42028	0.225189	-0.22411		-0.986022	F1SRE7	F1SRE7	Sus scrofa	F1SRE7_PIG	HIG1 domain family member 1A, mitochondrial isoform a	HIGD1A
12.9485	13.2459	12.8697	11.2073	12.8835	12.8103	0.574277	0.114151	-0.720988		-1.29019	I3LSP3	I3LSP3	Sus scrofa	I3LSP3_PIG	HIG1 hypoxia inducible domain family member 2A	HIGD2A
12.7664	12.0011	12.3241	11.9602	11.6244	10.2136	0.882894	0.0399734	-1.0978		-1.89528	A0A8D1LX17;I3LNC7	A0A8D1LX17;I3LNC7	Sus scrofa	A0A8D1LX17_PIG;I3LNC7_PIG	Protein Hikeshi	HIKESHI
15.6859	15.8051	15.7946	12.8392	12.5244	12.5263	5.02231	0	-3.1319	+	-28.1322	F1RKI3	F1RKI3	Sus scrofa	F1RKI3_PIG	Histidine triad nucleotide binding protein 1	HINT1
14.0363	13.9468	13.9069	13.6926	13.5798	13.641	2.53331	0.00108949	-0.325591		-6.47669	A0A8W4FBQ5	A0A8W4FBQ5	Sus scrofa	A0A8W4FBQ5_PIG	Huntingtin interacting protein 1	HIP1
18.6676	18.6511	18.6527	17.2323	17.2192	17.2922	6.36559	0	-1.40924	+	-61.0579	F1SUF2	F1SUF2	Sus scrofa	F1SUF2_PIG	hexokinase	HK1
11.9567	12.075	12.0439	8.34211	9.22281	12.0545	0.895573	0.0384336	-2.15203		-1.92061	A0A287B3J0;A0A4X1SHF6;A0A5G2R921;A0A8W4FLX8;A0SNU8;F6Q2D2	A0A287B3J0;A0A4X1SHF6;A0A5G2R921;A0A8W4FLX8;A0SNU8;F6Q2D2	Sus scrofa	A0A287B3J0_PIG;A0A4X1SHF6_PIG;A0A5G2R921_PIG;A0A8W4FLX8_PIG;A0SNU8_PIG;F6Q2D2_PIG	hydroxymethylbilane synthase	HMBS
8.56675	9.93618	10.1477	10.1716	8.39758	7.88262	NaN	1	0		NaN	A0A5G2Q6R4;F1S0Y1	A0A5G2Q6R4;F1S0Y1	Sus scrofa	A0A5G2Q6R4_PIG;F1S0Y1_PIG	Hemicentin 2	HMCN2
11.4251	10.9775	11.4619	10.2592	9.95366	13.8548	0.0178205	0.982488	0.0676998		0.0536357	D5KJI2	D5KJI2	Sus scrofa	D5KJI2_PIG	High mobility group protein HMG-I/HMG-Y	HMGA1
15.9975	16.1907	16.1338	13.8772	13.9682	13.8401	5.2537	0	-2.2122	+	-32.1562	A0A8W4FKZ0;A0A8W4FNJ1;F2Z594	A0A8W4FKZ0;A0A8W4FNJ1;F2Z594	Sus scrofa	A0A8W4FKZ0_PIG;A0A8W4FNJ1_PIG;F2Z594_PIG	High mobility group protein B1;High mobility group box 1;High mobility group protein B1	HMGB1
14.9229	15.0543	14.9972	12.9257	12.989	12.5792	4.07617	0	-2.1602	+	-16.2503	F1RJ01;P17741	F1RJ01;P17741	Sus scrofa	F1RJ01_PIG;HMGB2_PIG	High mobility group protein B2	HMGB2
14.3395	13.8319	13.9999	10.9547	10.5068	10.5775	4.10813	0	-3.37744	+	-16.5557	A0A287BHQ2;A0A4X1SY47	A0A287BHQ2;A0A4X1SY47	Sus scrofa	A0A287BHQ2_PIG;A0A4X1SY47_PIG	High mobility group protein B3 isoform b;Uncharacterized protein	HMGB3
16.7523	16.7691	16.7719	16.5493	16.3281	16.2456	1.89579	0.00330031	-0.390144		-4.2934	A0A8W4FGD5;I3LIL5	A0A8W4FGD5;I3LIL5	Sus scrofa	A0A8W4FGD5_PIG;I3LIL5_PIG	hydroxymethylglutaryl-CoA lyase	HMGCL
12.3261	12.7269	12.7184	8.38071	8.54815	9.60223	3.12162	0.000485021	-3.74677	+	-9.26165	A0A5G2QQN1	A0A5G2QQN1	Sus scrofa	A0A5G2QQN1_PIG	Non-histone chromosomal protein HMG-14	HMGN1
14.1907	14.3258	13.9191	9.04406	9.07971	9.10527	5.71349	0	-5.06885	+	-41.9276	A0A8D0S0Y6;P80272	A0A8D0S0Y6;P80272	Sus scrofa	A0A8D0S0Y6_PIG;HMGN2_PIG	Non-histone chromosomal protein HMG-17	HMGN2
13.0947	12.8995	13.0308	12.567	12.4308	12.5855	2.5081	0.00108282	-0.480559		-6.37599	A0A287AAB5	A0A287AAB5	Sus scrofa	A0A287AAB5_PIG	High mobility group nucleosome-binding domain-containing protein 3	HMGN3
11.0331	10.7502	10.7819	9.77164	8.2408	7.72507	1.66774	0.00558309	-2.27588	+	-3.66471	I3LKV1	I3LKV1	Sus scrofa	I3LKV1_PIG	High mobility group nucleosomal binding domain 4	HMGN4
13.6367	13.5682	13.7189	14.3593	14.1386	14.1063	2.45769	0.00111172	0.560134		6.17861	A0A4X1VSV5;A0A8D0R6D2;F1RK58	A0A4X1VSV5;A0A8D0R6D2;F1RK58	Sus scrofa	A0A4X1VSV5_PIG;A0A8D0R6D2_PIG;F1RK58_PIG	heme oxygenase (biliverdin-producing);Heme oxygenase;heme oxygenase (biliverdin-producing)	HMOX2
13.3841	13.5787	14.1047	8.59085	11.7408	8.48429	1.69931	0.0051811	-4.08387	+	-3.74785	A0A287AA45	A0A287AA45	Sus scrofa	A0A287AA45_PIG	Histamine N-methyltransferase	HNMT
15.9546	15.988	16.0761	15.5265	15.7369	15.6685	2.13945	0.00228765	-0.362252		-5.04557	A0A4X1W4Q9;A0A4X1W4R4;A0A4X1WBR7	A0A4X1W4Q9;A0A4X1W4R4;A0A4X1WBR7	Sus scrofa	A0A4X1W4Q9_PIG;A0A4X1W4R4_PIG;A0A4X1WBR7_PIG	Heteroous nuclear ribonucleoprotein A1	HNRNPA1
15.9223	15.979	16.013	15.5052	15.5006	15.5984	3.34022	0.000171701	-0.436745		-10.5486	A0A287AEJ3;A0A287AW32;A0A4X1TY93	A0A287AEJ3;A0A287AW32;A0A4X1TY93	Sus scrofa	A0A287AEJ3_PIG;A0A287AW32_PIG;A0A4X1TY93_PIG	Heterogeneous nuclear ribonucleoproteins A2/B1	HNRNPA2B1
16.1479	16.1645	16.1341	15.7498	15.8383	15.7396	3.48064	0.000186368	-0.372918		-11.4622	A0A5G2R4A8;A0A8W4FBN6;A0A8W4FMX4	A0A5G2R4A8;A0A8W4FBN6;A0A8W4FMX4	Sus scrofa	A0A5G2R4A8_PIG;A0A8W4FBN6_PIG;A0A8W4FMX4_PIG	RRM domain-containing protein	HNRNPA3
15.6716	15.6261	15.5541	14.3507	14.2486	14.2381	4.95043	0	-1.33813	+	-26.987	A0A287BMB6;A0A5G2QWN8;F1S420	A0A287BMB6;A0A5G2QWN8;F1S420	Sus scrofa	A0A287BMB6_PIG;A0A5G2QWN8_PIG;F1S420_PIG	Heteroous nuclear ribonucleoprotein A/B;Heteroous nuclear ribonucleoprotein A/B;Heterogeneous nuclear ribonucleoprotein A/B isoform b	HNRNPAB
12.3539	12.0018	12.0525	12.3452	12.034	11.5705	0.240514	0.677249	-0.1528		-0.610094	A0A287AA79	A0A287AA79	Sus scrofa	A0A287AA79_PIG	Heteroous nuclear ribonucleoprotein C	HNRNPC
17.7913	17.7506	17.7068	17.6617	17.4136	17.5335	1.32001	0.0129768	-0.213319		-2.81929	A0A480M1B4;F1RVC9	A0A480M1B4;F1RVC9	Sus scrofa	A0A480M1B4_PIG;F1RVC9_PIG	Heterogeneous nuclear ribonucleoprotein D0 isoform c;Heterogeneous nuclear ribonucleoprotein D0 isoform a	HNRNPD
15.0965	15.0142	15.0953	14.9565	14.9526	14.8795	1.70374	0.00509045	-0.139099		-3.75961	A0A286ZYE7	A0A286ZYE7	Sus scrofa	A0A286ZYE7_PIG	Heterogeneous nuclear ribonucleoprotein D-like isoform a	HNRNPDL
15.247	15.4479	15.3502	14.8425	14.8147	14.8361	3.04133	0.000464481	-0.517259		-8.82674	F1RG16	F1RG16	Sus scrofa	F1RG16_PIG	Heterogeneous nuclear ribonucleoprotein F	HNRNPF
15.5242	15.4367	15.4234	15.187	15.2681	15.2605	2.26117	0.00175871	-0.222857		-5.45712	I3L816	I3L816	Sus scrofa	I3L816_PIG	Heteroous nuclear ribonucleoprotein H1	HNRNPH1
13.03	12.9403	12.545	12.5992	11.9063	12.6521	0.733614	0.0648471	-0.452572		-1.60084	A0A287A9H4	A0A287A9H4	Sus scrofa	A0A287A9H4_PIG	Heterogeneous nuclear ribonucleoprotein H2	HNRNPH2
13.4029	13.1394	13.4242	13.3302	13.3714	13.3563	0.120262	0.879414	0.0304604		0.329772	A0A4X1TP11;A0A5K1TZB6	A0A4X1TP11;A0A5K1TZB6	Sus scrofa	A0A4X1TP11_PIG;A0A5K1TZB6_PIG	Heteroous nuclear ribonucleoprotein H3	HNRNPH3
17.672	17.855	17.8244	17.6953	17.6321	17.6763	0.907764	0.0370892	-0.115941		-1.94502	A0A287A699;A0A4X1UTE2	A0A287A699;A0A4X1UTE2	Sus scrofa	A0A287A699_PIG;A0A4X1UTE2_PIG	Heterogeneous nuclear ribonucleoprotein K	HNRNPK
14.7964	14.8917	14.9225	15.0643	15.0135	15.0905	1.86596	0.00386578	0.185859		4.20731	A0A287AJX7	A0A287AJX7	Sus scrofa	A0A287AJX7_PIG	Heterogeneous nuclear ribonucleoprotein L	HNRNPL
8.35751	9.76736	9.29657	9.13535	7.64582	8.56821	0.503236	0.153421	-0.690682		-1.15093	A0A287AR71;A0A287AXH8;A0A287B282;A0A287BLJ8;A0A5G2QQJ1;I3L8B8;I3LG16	A0A287AR71;A0A287AXH8;A0A287B282;A0A287BLJ8;A0A5G2QQJ1;I3L8B8;I3LG16	Sus scrofa	A0A287AR71_PIG;A0A287AXH8_PIG;A0A287B282_PIG;A0A287BLJ8_PIG;A0A5G2QQJ1_PIG;I3L8B8_PIG;I3LG16_PIG	Heteroous nuclear ribonucleoprotein L like	HNRNPLL
15.9833	15.9182	15.9047	16.385	16.4912	16.4591	3.67232	0	0.50967		12.8314	A0A287BL93	A0A287BL93	Sus scrofa	A0A287BL93_PIG	Heteroous nuclear ribonucleoprotein M	HNRNPM
15.3678	15.333	15.27	14.6204	14.5286	14.4983	4.11646	0	-0.774502		-16.6362	A0A8W4FHQ4;I3L693;M3V815	A0A8W4FHQ4;I3L693;M3V815	Sus scrofa	A0A8W4FHQ4_PIG;I3L693_PIG;M3V815_PIG	Heteroous nuclear ribonucleoprotein R;Heteroous nuclear ribonucleoprotein R;Heterogeneous nuclear ribonucleoprotein R isoform X2	HNRNPR
16.6973	16.6274	16.6443	17.2231	17.1848	17.198	4.66462	0	0.545631		22.8726	A0A286ZP67;F1S8L9	A0A286ZP67;F1S8L9	Sus scrofa	A0A286ZP67_PIG;F1S8L9_PIG	Heterogeneous nuclear ribonucleoprotein U	HNRNPU
13.8106	13.7841	13.6011	13.7721	13.5371	13.3937	0.568558	0.11693	-0.164291		-1.27902	A0A5G2QT53;A0A5G2QXJ5;A0A8W4FE84;I3LU51	A0A5G2QT53;A0A5G2QXJ5;A0A8W4FE84;I3LU51	Sus scrofa	A0A5G2QT53_PIG;A0A5G2QXJ5_PIG;A0A8W4FE84_PIG;I3LU51_PIG	Heteroous nuclear ribonucleoprotein U like 1	HNRNPUL1
14.984	15.0271	14.9445	14.7312	14.6786	14.4649	1.87961	0.0035881	-0.360306		-4.24654	A0A287APR9;I3LUR1	A0A287APR9;I3LUR1	Sus scrofa	A0A287APR9_PIG;I3LUR1_PIG	Heteroous nuclear ribonucleoprotein U like 2	HNRNPUL2
14.756	14.4823	14.4196	15.207	15.4031	15.2939	2.50248	0.00113208	0.748732		6.3537	F1S8X9	F1S8X9	Sus scrofa	F1S8X9_PIG	4-hydroxy-2-oxoglutarate aldolase, mitochondrial	HOGA1
13.649	14.003	13.7053	13.1207	13.3609	13.3895	1.62881	0.0059549	-0.495397		-3.56376	A0A286ZL34;A0A4X1T413;A0A4X1T4A0;A0A5G2RFU4;A0A8D1CEY2;F1RF45	A0A286ZL34;A0A4X1T413;A0A4X1T4A0;A0A5G2RFU4;A0A8D1CEY2;F1RF45	Sus scrofa	A0A286ZL34_PIG;A0A4X1T413_PIG;A0A4X1T4A0_PIG;A0A5G2RFU4_PIG;A0A8D1CEY2_PIG;F1RF45_PIG	Homer scaffold protein 1	HOMER1
13.4639	14.0277	14.1282	13.6882	13.9337	14.6681	0.245467	0.663945	0.223375		0.62099	A0A287B2S7	A0A287B2S7	Sus scrofa	A0A287B2S7_PIG	Homer scaffold protein 2	HOMER2
14.391	14.9175	14.8309	15.2781	15.0102	15.2051	1.16889	0.0173452	0.451296		2.4859	A0A287AUQ4;A0A480K3A8;A0A5G2R6J5;A0A8W4FQM7;I3L5U9	A0A287AUQ4;A0A480K3A8;A0A5G2R6J5;A0A8W4FQM7;I3L5U9	Sus scrofa	A0A287AUQ4_PIG;A0A480K3A8_PIG;A0A5G2R6J5_PIG;A0A8W4FQM7_PIG;I3L5U9_PIG	Hook microtubule tethering protein 3	HOOK3
17.276	17.3575	17.3903	14.0781	14.1784	14.4656	4.86082	0	-3.10059	+	-25.6238	A0A4X1SL89;Q8SPS7	A0A4X1SL89;Q8SPS7	Sus scrofa	A0A4X1SL89_PIG;HPT_PIG	Haptoglobin	HP
16.641	16.5459	16.5198	16.3405	16.301	16.3691	2.28837	0.0017233	-0.232025		-5.55266	A0A4X1VZ89;A0A8D1BKL8;F1SU06	A0A4X1VZ89;A0A8D1BKL8;F1SU06	Sus scrofa	A0A4X1VZ89_PIG;A0A8D1BKL8_PIG;F1SU06_PIG	Heterochromatin protein 1-binding protein 3	HP1BP3
17.539	17.1514	17.1556	16.2635	15.4699	15.7397	2.26728	0.00176227	-1.45769	+	-5.47847	A0A5S8LCR0;Q06AT0	A0A5S8LCR0;Q06AT0	Sus scrofa	A0A5S8LCR0_PIG;HPCL1_PIG	Hippocalcin-like protein 1	HPCAL1
16.1656	16.2458	16.2847	13.4771	13.5368	13.677	5.57685	0	-2.66839	+	-38.7499	Q45FY6	Q45FY6	Sus scrofa	HPRT_PIG	Hypoxanthine-guanine phosphoribosyltransferase	HPRT1
18.4957	18.5649	18.5976	14.8296	14.5477	14.6273	5.7806	0	-3.88457	+	-43.5819	P50828	P50828	Sus scrofa	HEMO_PIG	Hemopexin	HPX
14.4532	14.5149	14.542	14.9319	14.816	15.1228	2.0831	0.00248931	0.453504		4.86348	A0A287B4D9	A0A287B4D9	Sus scrofa	A0A287B4D9_PIG	GTPase HRas isoform 1	HRAS
14.555	14.5919	14.6601	16.373	16.3338	16.3239	6.04859	0	1.74126	+	50.8633	A0A5G2QRX8;F1RIN7	A0A5G2QRX8;F1RIN7	Sus scrofa	A0A5G2QRX8_PIG;F1RIN7_PIG	Histidine rich calcium binding protein	HRC
17.6477	17.5705	17.6276	14.2337	14.2856	14.3087	7.29301	0	-3.33925	+	-104.166	A0A481B9A6;A0A8W4FPY4	A0A481B9A6;A0A8W4FPY4	Sus scrofa	A0A481B9A6_PIG;A0A8W4FPY4_PIG	Histidine-rich glycoprotein	HRG
11.5538	11.4857	10.4206	10.9848	10.5336	10.5607	0.510652	0.148208	-0.4603		-1.16553	A0A286ZXF2;A0A5G2QF09;A0A5G2QZH8;A0A8W4F7B2;I3L8F2	A0A286ZXF2;A0A5G2QF09;A0A5G2QZH8;A0A8W4F7B2;I3L8F2	Sus scrofa	A0A286ZXF2_PIG;A0A5G2QF09_PIG;A0A5G2QZH8_PIG;A0A8W4F7B2_PIG;I3L8F2_PIG	HCLS1 binding protein 3	HS1BP3
14.1507	14.2897	14.1583	13.2266	13.293	13.1969	4.25346	0	-0.960705		-18.0171	A0A287BMT8	A0A287BMT8	Sus scrofa	A0A287BMT8_PIG	Heat shock factor-binding protein 1	HSBP1
13.1328	13.2225	13.2732	14.083	13.603	13.7946	1.87927	0.00358651	0.617376		4.24555	A0A287AIR5	A0A287AIR5	Sus scrofa	A0A287AIR5_PIG	HscB mitochondrial iron-sulfur cluster cochaperone	HSCB
13.6739	13.6979	13.4155	14.6557	14.3301	14.4287	2.57022	0.000993789	0.875707		6.62655	A0A287B2Z3;F1SF47	A0A287B2Z3;F1SF47	Sus scrofa	A0A287B2Z3_PIG;F1SF47_PIG	11-beta-hydroxysteroid dehydrogenase 1	HSD11B1
18.6139	18.5971	18.5948	19.8477	19.7396	19.7269	5.14295	0	1.16947	+	30.1634	K7GP28	K7GP28	Sus scrofa	K7GP28_PIG	17beta-estradiol 17-dehydrogenase	HSD17B10
14.4676	14.5054	14.3167	14.288	14.2439	14.2333	1.36074	0.0121166	-0.174857		-2.91232	I3LJY8	I3LJY8	Sus scrofa	I3LJY8_PIG	Very-long-chain 3-oxoacyl-CoA reductase	HSD17B12
14.7875	14.6812	14.6258	14.6499	14.7019	14.7669	0.0473407	0.95605	0.00805728		0.138248	I3LEF8	I3LEF8	Sus scrofa	I3LEF8_PIG	Hydroxysteroid 17-beta dehydrogenase 4	HSD17B4
15.749	15.8459	15.8322	17.2322	17.179	17.1849	5.63672	0	1.38963	+	40.1115	A5D9P1	A5D9P1	Sus scrofa	A5D9P1_PIG	Estradiol 17-beta-dehydrogenase 8	HSD17B8
12.3235	12.4597	12.0486	8.21027	12.4959	12.4429	0.358993	0.312437	-1.22761		-0.861531	A0A286ZT08	A0A286ZT08	Sus scrofa	A0A286ZT08_PIG	Inactive hydroxysteroid dehydrogenase-like protein 1	HSDL1
16.6863	16.6746	16.6926	18.4637	18.5199	18.5044	7.27679	0	1.81153	+	103.197	A0A5G2R0Z8	A0A5G2R0Z8	Sus scrofa	A0A5G2R0Z8_PIG	Hydroxysteroid dehydrogenase-like protein 2	HSDL2
12.9718	13.0127	12.993	12.705	12.8011	12.7791	2.73935	0.000553062	-0.230783		-7.35258	A0A287B0N7;A0A5G2QL69	A0A287B0N7;A0A5G2QL69	Sus scrofa	A0A287B0N7_PIG;A0A5G2QL69_PIG	Heat shock transcription factor 4	HSF4
18.6032	18.5918	18.5939	17.7426	17.7469	17.7384	8.42362	0	-0.853645		-199.721	O02705	O02705	Sus scrofa	HS90A_PIG	Heat shock protein HSP 90-alpha	HSP90AA1
16.6316	16.6072	16.5754	16.0928	16.088	16.0998	5.17589	0	-0.511144		-30.7429	A0A286ZKC5;A0A287A9T4;A0A8D1SAM9;F1RQU2	A0A286ZKC5;A0A287A9T4;A0A8D1SAM9;F1RQU2	Sus scrofa	A0A286ZKC5_PIG;A0A287A9T4_PIG;A0A8D1SAM9_PIG;F1RQU2_PIG	Heat shock protein 90 alpha family class B member 1	HSP90AB1
11.1048	10.7041	11.1504	7.70561	8.12201	9.12166	2.41646	0.00133046	-2.67001	+	-6.02103	A0A287AFA5	A0A287AFA5	Sus scrofa	A0A287AFA5_PIG	Heat shock protein 90 beta family member 1	HSP90B1
12.4502	12.3744	12.2696	12.1921	12.2973	12.0965	1.01814	0.0264093	-0.169446		-2.16907	A0A286ZNS1;A0A286ZT39;A0A5G2QII5;I3L8C5	A0A286ZNS1;A0A286ZT39;A0A5G2QII5;I3L8C5	Sus scrofa	A0A286ZNS1_PIG;A0A286ZT39_PIG;A0A5G2QII5_PIG;I3L8C5_PIG	Heat shock protein family A (Hsp70) member 12A;Heat shock protein family A (Hsp70) member 12A;Heat shock protein family A (Hsp70) member 12A;Heat shock 70 kDa protein 12A isoform 2	HSPA12A
13.9171	13.7591	13.813	13.2438	13.3679	13.3772	2.8589	0.000512428	-0.500131		-7.90727	A0A287A935;F1S8C1	A0A287A935;F1S8C1	Sus scrofa	A0A287A935_PIG;F1S8C1_PIG	Heat shock protein family A (Hsp70) member 12B	HSPA12B
18.4628	18.4581	18.4541	17.9332	17.9304	17.9522	6.63075	0	-0.519743		-71.1348	A0A287BQU9;Q6S4N2	A0A287BQU9;Q6S4N2	Sus scrofa	A0A287BQU9_PIG;HS71B_PIG	Uncharacterized protein;Heat shock 70 kDa protein 1B	HSPA1B
15.8402	15.7922	15.7221	14.1122	13.9215	13.9529	4.89993	0	-1.78929	+	-26.2102	A0A4X1UWJ9	A0A4X1UWJ9	Sus scrofa	A0A4X1UWJ9_PIG	Heat shock 70 kDa protein 4	HSPA4
17.1427	17.1113	17.1123	15.1396	15.1571	15.19	7.36734	0	-1.95984	+	-108.72	A0A287BIL8	A0A287BIL8	Sus scrofa	A0A287BIL8_PIG	78 kDa glucose-regulated protein	HSPA5
18.1378	18.1129	18.1358	17.0193	17.3257	17.3698	2.89015	0.000519716	-0.890556		-8.05832	A0A5G2R717;Q04967	A0A5G2R717;Q04967	Sus scrofa	A0A5G2R717_PIG;HSP76_PIG	Heat shock protein family A (Hsp70) member 6;Heat shock 70 kDa protein 6	HSPA6
19.0413	19.0623	19.0551	17.9851	17.9002	17.9477	5.78659	0	-1.10856	+	-43.7329	A0A286ZWK2	A0A286ZWK2	Sus scrofa	A0A286ZWK2_PIG	Heat shock protein family A (Hsp70) member 8	HSPA8
18.2459	18.2555	18.2442	17.9924	18.0444	18.0059	3.90134	0	-0.234311		-14.6737	A0A287ADJ2;A0A8W4F9X0;F1RGJ3	A0A287ADJ2;A0A8W4F9X0;F1RGJ3	Sus scrofa	A0A287ADJ2_PIG;A0A8W4F9X0_PIG;F1RGJ3_PIG	Stress-70 protein, mitochondrial;Stress-70 protein, mitochondrial;Stress-70 protein, mitochondrial	HSPA9
20.5326	20.5192	20.5754	20.4084	20.2424	20.3013	1.92264	0.00305448	-0.225007		-4.37195	A0A2C9F366;Q5S1U1	A0A2C9F366;Q5S1U1	Sus scrofa	A0A2C9F366_PIG;HSPB1_PIG	Heat shock protein beta-1	HSPB1
14.9001	14.9902	14.9146	13.3873	13.3857	13.2546	5.16631	0	-1.59244	+	-30.5733	A0A4X1SMX6	A0A4X1SMX6	Sus scrofa	A0A4X1SMX6_PIG	Heat shock protein family B (small) member 3	HSPB3
15.4931	15.4119	15.4748	16.2853	16.1144	16.312	3.51109	0.000188646	0.777301		11.67	A0A287AQR8	A0A287AQR8	Sus scrofa	A0A287AQR8_PIG	Heat shock protein family B (small) member 6	HSPB6
16.3708	16.3282	16.4329	16.2784	16.478	16.2614	0.191899	0.778113	-0.0380128		-0.500764	A0A8W4FRH2	A0A8W4FRH2	Sus scrofa	A0A8W4FRH2_PIG	Heat shock protein family B (small) member 7	HSPB7
15.7771	15.7474	15.7051	14.6972	14.4648	14.5292	4.08091	0	-1.17946	+	-16.2952	A0A286ZID4	A0A286ZID4	Sus scrofa	A0A286ZID4_PIG	Heat shock protein family B (small) member 8	HSPB8
10.532	10.4624	10.0367	9.20343	9.11407	11.1782	0.300899	0.462787	-0.511783		-0.740419	A0A287BJM3;A0A5G2QLG3;A0A8D0UWG7;F1RMR6	A0A287BJM3;A0A5G2QLG3;A0A8D0UWG7;F1RMR6	Sus scrofa	A0A287BJM3_PIG;A0A5G2QLG3_PIG;A0A8D0UWG7_PIG;F1RMR6_PIG	HSPA (Hsp70) binding protein 1	HSPBP1
18.0474	17.9466	17.9297	18.2455	18.0935	18.1445	1.49419	0.00868266	0.186624		3.22758	A0A4X1VDY5	A0A4X1VDY5	Sus scrofa	A0A4X1VDY5_PIG	60 kDa heat shock protein, mitochondrial	HSPD1
18.0196	18.0739	18.1242	16.2542	16.2111	16.1625	5.88995	0	-1.86333	+	-46.4184	A0A8W4FL80;F1SMZ6	A0A8W4FL80;F1SMZ6	Sus scrofa	A0A8W4FL80_PIG;F1SMZ6_PIG	10 kDa heat shock protein, mitochondrial;10 kDa heat shock protein, mitochondrial	HSPE1
16.6708	16.7478	16.7505	18.0884	18.1258	18.1171	5.97334	0	1.3874	+	48.7045	A0A286ZHV7	A0A286ZHV7	Sus scrofa	A0A286ZHV7_PIG	Heparan sulfate proteoglycan 2	HSPG2
12.904	12.4788	12.6784	11.9902	12.3855	12.2373	1.34047	0.0125865	-0.482743		-2.86586	A0A5G2QQJ7;F1SFY5	A0A5G2QQJ7;F1SFY5	Sus scrofa	A0A5G2QQJ7_PIG;F1SFY5_PIG	Oxidoreductase HTATIP2	HTATIP2
11.6824	11.7199	12.1552	12.047	12.4299	12.1756	0.901465	0.0377345	0.365003		1.9324	I3LC46	I3LC46	Sus scrofa	I3LC46_PIG	HIV-1 Tat specific factor 1	HTATSF1
14.5866	14.3967	14.4568	14.6818	14.7209	14.669	1.65064	0.00563997	0.210542		3.62014	A0A287A6X5	A0A287A6X5	Sus scrofa	A0A287A6X5_PIG	HtrA serine peptidase 2	HTRA2
13.1772	13.1235	13.0581	12.5492	12.7534	12.6965	2.53461	0.00109071	-0.453233		-6.48191	F1RUH0	F1RUH0	Sus scrofa	F1RUH0_PIG	HECT-type E3 ubiquitin transferase	HUWE1
9.21873	11.2029	9.38522	9.86155	13.6183	13.5805	NaN	1	0		NaN	A0A287AJW9;A0A5G2R2L6;F1RNL6	A0A287AJW9;A0A5G2R2L6;F1RNL6	Sus scrofa	A0A287AJW9_PIG;A0A5G2R2L6_PIG;F1RNL6_PIG	Voltage-gated hydrogen channel 1	HVCN1
14.6792	14.6062	14.5489	11.6117	11.8948	11.8719	5.05477	0	-2.81862	+	-28.665	A0A480XGR1	A0A480XGR1	Sus scrofa	A0A480XGR1_PIG	Putative hydroxypyruvate isomerase	HYI
14.2107	14.0946	14.22	13.1322	13.0311	12.9931	4.38142	0	-1.12297	+	-19.4081	A0A286ZIH0;A0A286ZZF0;A0A287BGS6;F1SAI8	A0A286ZIH0;A0A286ZZF0;A0A287BGS6;F1SAI8	Sus scrofa	A0A286ZIH0_PIG;A0A286ZZF0_PIG;A0A287BGS6_PIG;F1SAI8_PIG	Hypoxia up-regulated protein 1	HYOU1
12.8881	12.8505	12.7902	9.50392	9.44405	9.07694	4.86281	0	-3.50131	+	-25.6534	A0A4X1V7M8	A0A4X1V7M8	Sus scrofa	A0A4X1V7M8_PIG	Huntingtin interacting protein K	HYPK
14.4244	14.257	14.3102	12.7015	12.305	12.5899	3.82737	0	-1.79836	+	-14.0524	A0A287BPE6	A0A287BPE6	Sus scrofa	A0A287BPE6_PIG	Isoamyl acetate-hydrolyzing esterase 1 homolog	IAH1
14.0754	13.9077	13.9139	13.3744	13.1848	13.4029	2.73923	0.000552727	-0.644971		-7.35203	A0A287A4W5;A0A287AKF4;A0A287B3E7;I3LAT6	A0A287A4W5;A0A287AKF4;A0A287B3E7;I3LAT6	Sus scrofa	A0A287A4W5_PIG;A0A287AKF4_PIG;A0A287B3E7_PIG;I3LAT6_PIG	isoleucine--tRNA ligase	IARS1
15.6654	15.6619	15.7136	16.4815	16.4855	16.4305	5.26043	0	0.785485		32.2813	A0A480QG80	A0A480QG80	Sus scrofa	A0A480QG80_PIG	isoleucine--tRNA ligase	IARS2
13.5188	13.4208	13.3244	12.8566	12.9631	13.0487	2.38215	0.00142189	-0.465233		-5.8925	A0A287BBS8;A0A8D1GJH2;A0A8D1XD27;A0A8W4FFK5;F1SC98	A0A287BBS8;A0A8D1GJH2;A0A8D1XD27;A0A8W4FFK5;F1SC98	Sus scrofa	A0A287BBS8_PIG;A0A8D1GJH2_PIG;A0A8D1XD27_PIG;A0A8W4FFK5_PIG;F1SC98_PIG	Insulin degrading enzyme	IDE
14.9587	14.8275	14.8891	14.7994	14.5584	14.7095	1.19274	0.0164751	-0.202669		-2.53738	A0A287A8M1;A0A287B465;A0A8W4FFR8;I3LDC7	A0A287A8M1;A0A287B465;A0A8W4FFR8;I3LDC7	Sus scrofa	A0A287A8M1_PIG;A0A287B465_PIG;A0A8W4FFR8_PIG;I3LDC7_PIG	Isocitrate dehydrogenase [NADP]	IDH1
20.1124	20.0833	20.0701	22.2187	22.1467	22.1179	6.44253	0	2.07254	+	63.8252	A0A286ZYE6;P33198	A0A286ZYE6;P33198	Sus scrofa	A0A286ZYE6_PIG;IDHP_PIG	Isocitrate dehydrogenase [NADP];Isocitrate dehydrogenase [NADP], mitochondrial (Fragment)	IDH2
18.8155	18.762	18.7983	20.0283	19.9936	19.9969	6.42239	0	1.21433	+	63.0889	A0A480S312;A0A8W4F896;P56471	A0A480S312;A0A8W4F896;P56471	Sus scrofa	A0A480S312_PIG;A0A8W4F896_PIG;IDH3A_PIG	Isocitrate dehydrogenase [NAD] subunit, mitochondrial;Isocitrate dehydrogenase [NAD] subunit, mitochondrial;Isocitrate dehydrogenase [NAD] subunit alpha, mitochondrial	IDH3A
12.181	12.7412	13.0256	13.1101	13.7504	13.7212	1.27034	0.0142977	0.877966		2.70777	P56472	P56472	Sus scrofa	IDH3B_PIG	Isocitrate dehydrogenase [NAD] subunit beta, mitochondrial (Fragment)	IDH3B
17.5969	17.6924	17.7654	18.9007	18.8772	18.858	4.7272	0	1.19371	+	23.7168	A0A480K0P7;F1S297	A0A480K0P7;F1S297	Sus scrofa	A0A480K0P7_PIG;F1S297_PIG	Isocitrate dehydrogenase [NAD] subunit, mitochondrial;Isocitrate dehydrogenase [NAD] subunit, mitochondrial	IDH3G
11.6395	11.9976	11.9818	9.76517	9.69652	9.58184	4.15957	0	-2.1918	+	-17.0593	A0A5G2QSK5;M3VHA3	A0A5G2QSK5;M3VHA3	Sus scrofa	A0A5G2QSK5_PIG;M3VHA3_PIG	Alpha-L-iduronidase	IDUA
13.8827	13.9829	13.8577	10.0587	9.96921	8.80782	3.35082	0.000172662	-4.29586	+	-10.6152	A0A5S6GE30;B3SP85	A0A5S6GE30;B3SP85	Sus scrofa	A0A5S6GE30_PIG;GILT_PIG	Gamma-interferon-inducible lysosomal thiol reductase;Gamma-interferon-inducible-lysosomal thiol reductase	IFI30
13.8726	13.8484	13.7632	13.0965	13.4769	13.4716	1.6751	0.00554089	-0.479733		-3.68399	A0A8D0WX68	A0A8D0WX68	Sus scrofa	A0A8D0WX68_PIG	Interferon induced protein with tetratricopeptide repeats 5	IFIT5
12.3408	12.8134	12.9108	12.293	12.4424	12.1676	0.937977	0.0333414	-0.387351		-2.00579	K7GQ35	K7GQ35	Sus scrofa	K7GQ35_PIG	Immunoglobulin binding protein 1	IGBP1
9.53557	8.52022	9.60741	8.83764	9.49087	9.40508	0.0192065	0.980858	0.0234629		0.0577213	A0A287A9X8;A0A287ABU5;A0A287AJQ1;A0A287BBQ0	A0A287A9X8;A0A287ABU5;A0A287AJQ1;A0A287BBQ0	Sus scrofa	A0A287A9X8_PIG;A0A287ABU5_PIG;A0A287AJQ1_PIG;A0A287BBQ0_PIG	Insulin like growth factor 2 mRNA binding protein 3;Insulin like growth factor 2 mRNA binding protein 3;Insulin-like growth factor 2 mRNA-binding protein 3;Insulin like growth factor 2 mRNA binding protein 3	IGF2BP3
11.2046	11.211	11.2843	11.4488	11.5542	11.5675	2.51182	0.00108343	0.290207		6.39074	A0A5G2R1Q1;F1SB67	A0A5G2R1Q1;F1SB67	Sus scrofa	A0A5G2R1Q1_PIG;F1SB67_PIG	Insulin like growth factor 2 receptor	IGF2R
11.2891	11.6636	10.9752	10.5285	9.86828	9.56096	1.72014	0.00511832	-1.32337	+	-3.80335	Q1KS52	Q1KS52	Sus scrofa	Q1KS52_PIG	Acid-labile subunit	IGFALS
14.0298	14.0197	14.5988	8.43447	10.2147	8.91358	3.05444	0.000467997	-5.02851	+	-8.89644	E2I6L6;Q28985	E2I6L6;Q28985	Sus scrofa	E2I6L6_PIG;IBP5_PIG	Insulin-like growth factor-binding protein 5	IGFBP5
13.4734	13.5987	13.8274	13.4823	12.9514	13.013	1.15542	0.0180291	-0.48428		-2.45699	A0A287B8M8;F1RVH7	A0A287B8M8;F1RVH7	Sus scrofa	A0A287B8M8_PIG;F1RVH7_PIG	Insulin like growth factor binding protein 7	IGFBP7
16.998	17.0809	17.0665	15.5988	15.6053	15.6999	5.35388	0	-1.41383	+	-34.0711	A0A287ALC1	A0A287ALC1	Sus scrofa	A0A287ALC1_PIG	Immunoglobulin heavy constant mu	IGHM
10.6225	9.32335	10.451	11.0536	8.78011	9.43384	NaN	1	0		NaN	A0A287B4E2	A0A287B4E2	Sus scrofa	A0A287B4E2_PIG	Immunoglobulin superfamily member 9B	IGSF9B
12.4004	12.2983	12.7101	12.571	11.9736	11.9741	0.561723	0.119664	-0.296678		-1.26567	A0A287AEW1;A0A8W4FAS8	A0A287AEW1;A0A8W4FAS8	Sus scrofa	A0A287AEW1_PIG;A0A8W4FAS8_PIG	IK cytokine	IK
10.811	11.0663	11.3117	9.59817	9.1965	10.5201	1.43774	0.00987359	-1.29138	+	-3.09218	A0A287BCM3	A0A287BCM3	Sus scrofa	A0A287BCM3_PIG	IKBKB interacting protein	IKBIP
11.2144	11.4861	11.2208	10.6364	9.8837	11.157	0.918813	0.0356036	-0.74808		-1.9672	A0A287A5Q1;A5A757	A0A287A5Q1;A5A757	Sus scrofa	A0A287A5Q1_PIG;A5A757_PIG	IkappaB kinase	IKBKB
12.5253	12.1578	12.2462	9.33532	11.2483	12.1506	0.768944	0.057592	-1.39835		-1.67002	A0A5S8LD69;A0A5S8LE56;A9QT41	A0A5S8LD69;A0A5S8LE56;A9QT41	Sus scrofa	A0A5S8LD69_PIG;A0A5S8LE56_PIG;NEMO_PIG	NF-kappa-B essential modulator	IKBKG
13.4456	13.508	13.3908	13.24	13.1725	13.3329	1.59245	0.00668932	-0.199657		-3.47105	K7GS49	K7GS49	Sus scrofa	K7GS49_PIG	Interleukin enhancer-binding factor 2	ILF2
12.9379	12.9226	13.1016	13.2158	13.2489	13.5033	1.45057	0.00961087	0.335313		3.12268	A0A8D0TNM4;K7GP99	A0A8D0TNM4;K7GP99	Sus scrofa	A0A8D0TNM4_PIG;K7GP99_PIG	Interleukin enhancer binding factor 3	ILF3
14.4158	14.3905	14.4092	14.14	14.0909	14.1636	3.56478	0	-0.273664		-12.045	A0A287A8C3;A0A480Q0Y5	A0A287A8C3;A0A480Q0Y5	Sus scrofa	A0A287A8C3_PIG;A0A480Q0Y5_PIG	Scaffold protein ILK	ILK
10.8441	10.7898	10.3779	11.7578	10.9399	11.3568	1.15076	0.0180419	0.680894		2.44702	A0A287AVD8	A0A287AVD8	Sus scrofa	A0A287AVD8_PIG	ILK associated serine/threonine phosphatase	ILKAP
11.9574	12.0426	12.023	12.4332	12.4124	12.1533	1.59346	0.00669474	0.325288		3.4736	A0A286ZIW5;F1SAN6	A0A286ZIW5;F1SAN6	Sus scrofa	A0A286ZIW5_PIG;F1SAN6_PIG	2-hydroxyacyl-CoA lyase 2	ILVBL
12.176	12.265	12.2097	14.4307	14.3488	14.281	5.73105	0	2.13662	+	42.3542	A0A287A2N6	A0A287A2N6	Sus scrofa	A0A287A2N6_PIG	MICOS complex subunit MIC60	IMMT
16.9808	17.0579	17.0014	14.0787	14.4313	14.446	4.60064	0	-2.6947	+	-22.0401	A0A287AVN0	A0A287AVN0	Sus scrofa	A0A287AVN0_PIG	Inositol-1-monophosphatase	IMPA1
9.72053	8.70455	8.95729	10.8995	11.167	11.0918	2.43739	0.00133766	1.92529	+	6.1006	I3LIH2	I3LIH2	Sus scrofa	I3LIH2_PIG	Inositol-1-monophosphatase	IMPA2
11.0625	8.74283	8.58709	9.62399	8.50405	10.6886	NaN	1	0		NaN	A0A286ZRQ2;A0A5G2QV28	A0A286ZRQ2;A0A5G2QV28	Sus scrofa	A0A286ZRQ2_PIG;A0A5G2QV28_PIG	Protein IMPACT	IMPACT
14.3224	14.3693	14.2525	13.903	13.8643	13.7917	3.21818	0.000254111	-0.461752		-9.81088	F1SKI5	F1SKI5	Sus scrofa	F1SKI5_PIG	Inosine-5'-monophosphate dehydrogenase	IMPDH2
13.3618	13.1649	13.0712	10.0488	10.8078	10.5605	3.47039	0.000185249	-2.72695	+	-11.393	F1S847	F1S847	Sus scrofa	F1S847_PIG	Alpha-internexin	INA
11.8182	12.4178	12.212	9.54059	11.315	10.9362	1.28255	0.0139209	-1.55207		-2.735	A0A286ZUJ0	A0A286ZUJ0	Sus scrofa	A0A286ZUJ0_PIG	Inverted formin-2	INF2
15.9002	16.0032	15.9697	13.5481	13.3138	12.9466	3.95401	0	-2.68824	+	-15.1324	A0A5G2RAY1;A0A5G2RLB1;I3LBF1;Q29545	A0A5G2RAY1;A0A5G2RLB1;I3LBF1;Q29545	Sus scrofa	A0A5G2RAY1_PIG;A0A5G2RLB1_PIG;I3LBF1_PIG;ICA_PIG	Inhibitor of carbonic anhydrase	INHCA
13.43	13.0876	13.2548	8.65767	10.1243	10.3291	2.57252	0.000994912	-3.55382	+	-6.63599	A0A287B0Z8	A0A287B0Z8	Sus scrofa	A0A287B0Z8_PIG	Indolethylamine N-methyltransferase	INMT
13.0166	13.0704	13.0646	8.55108	10.0826	11.507	1.61115	0.00620008	-3.00363	+	-3.51855	F1SN51	F1SN51	Sus scrofa	F1SN51_PIG	inositol-1,4-bisphosphate 1-phosphatase	INPP1
12.6711	12.9915	12.5011	12.8479	12.4864	12.4167	0.282239	0.536	-0.137542		-0.700697	A0A287BHL1;F1RRG5	A0A287BHL1;F1RRG5	Sus scrofa	A0A287BHL1_PIG;F1RRG5_PIG	Inositol polyphosphate-4-phosphatase type II B	INPP4B
11.3503	10.9597	11.6486	12.0616	8.45004	10.6641	0.361561	0.307713	-0.927627		-0.866808	A0A287BRF7;F1SDI6	A0A287BRF7;F1SDI6	Sus scrofa	A0A287BRF7_PIG;F1SDI6_PIG	inositol-polyphosphate 5-phosphatase	INPP5A
8.90822	11.1958	8.55333	9.12844	8.83008	10.277	NaN	1	0		NaN	A0A5G2RAE7;D7PF45	A0A5G2RAE7;D7PF45	Sus scrofa	A0A5G2RAE7_PIG;SHIP2_PIG	Phosphatidylinositol 3,4,5-trisphosphate 5-phosphatase 2;Phosphatidylinositol 3,4,5-trisphosphate 5-phosphatase 2	INPPL1
9.32767	9.256	9.27209	9.99644	11.257	10.381	1.55265	0.00740208	1.25955	+	3.37122	F1SCK8;F1SCL0	F1SCK8;F1SCL0	Sus scrofa	F1SCK8_PIG;F1SCL0_PIG	Tyrosine-protein kinase receptor	INSR
10.4201	10.3706	10.651	10.7474	11.4598	11.2722	1.37822	0.0116959	0.679239		2.95266	A0A287A4N4;A0A287B2D4;A0A5G2Q958;A0A5G2QKF4;F1RJE8	A0A287A4N4;A0A287B2D4;A0A5G2Q958;A0A5G2QKF4;F1RJE8	Sus scrofa	A0A287A4N4_PIG;A0A287B2D4_PIG;A0A5G2Q958_PIG;A0A5G2QKF4_PIG;F1RJE8_PIG	Integrator complex subunit 11	INTS11
9.47837	10.4047	8.92805	9.33239	9.42463	8.28183	NaN	1	0		NaN	F1STY6;I3L9K8	F1STY6;I3L9K8	Sus scrofa	F1STY6_PIG;I3L9K8_PIG	Integrator complex subunit 4	INTS4
9.57549	9.27432	9.69336	11.1636	11.6897	12.1232	2.67054	0.00073388	2.14444	+	7.04922	F1RY55	F1RY55	Sus scrofa	F1RY55_PIG	Integrator complex subunit 8	INTS8
11.6096	11.7515	11.7706	11.0542	8.92869	9.31958	1.38386	0.011531	-1.94304	+	-2.96576	A0A5G2R394	A0A5G2R394	Sus scrofa	A0A5G2R394_PIG	Importin 4	IPO4
14.3621	14.4107	14.3669	13.6879	13.6143	13.5958	4.69511	0	-0.7472		-23.2801	A0A5G2RIC0	A0A5G2RIC0	Sus scrofa	A0A5G2RIC0_PIG	Importin 5	IPO5
14.7617	15.3661	14.9415	16.1066	16.1072	14.2553	0.294133	0.487373	0.466622		0.726068	A0A287ASM1;A0A287BNF6;A0A4X1ST54;I3LDM3	A0A287ASM1;A0A287BNF6;A0A4X1ST54;I3LDM3	Sus scrofa	A0A287ASM1_PIG;A0A287BNF6_PIG;A0A4X1ST54_PIG;I3LDM3_PIG	Importin 7;Importin 7;Importin 7;Importin-7	IPO7
15.6095	15.3847	15.3497	14.9699	15.0847	14.8354	1.95196	0.00285324	-0.484638		-4.4589	A0A286ZXP3;A0A4X1VME2;A0A5G2QJB8;A0A8D0N8A8	A0A286ZXP3;A0A4X1VME2;A0A5G2QJB8;A0A8D0N8A8	Sus scrofa	A0A286ZXP3_PIG;A0A4X1VME2_PIG;A0A5G2QJB8_PIG;A0A8D0N8A8_PIG	Importin 8	IPO8
14.7464	14.6745	14.6457	13.7131	13.8087	13.7977	4.56016	0	-0.915685		-21.529	A0A8D1IV93	A0A8D1IV93	Sus scrofa	A0A8D1IV93_PIG	IQ motif containing GTPase activating protein 1	IQGAP1
9.49229	10.0963	9.67756	9.19421	8.1869	7.85769	NaN	1	0		NaN	A0A287AKG8	A0A287AKG8	Sus scrofa	A0A287AKG8_PIG	Interferon regulatory factor 2 binding protein 2	IRF2BP2
12.1287	12.669	12.6817	10.8895	11.3399	12.1233	1.21242	0.0156836	-1.0422		-2.58017	A0A287BJ85;A0A5G2RAK1;I3LDI3	A0A287BJ85;A0A5G2RAK1;I3LDI3	Sus scrofa	A0A287BJ85_PIG;A0A5G2RAK1_PIG;I3LDI3_PIG	Immunity related GTPase Q	IRGQ
12.3848	12.4906	12.9007	13.4954	13.4209	13.5191	2.28426	0.00172242	0.886478		5.53813	F1S4I3	F1S4I3	Sus scrofa	F1S4I3_PIG	Iron-sulfur cluster assembly 1 homolog, mitochondrial	ISCA1
15.2823	15.2596	15.2403	15.6266	15.8158	15.6561	2.73046	0.000605549	0.438808		7.31273	A0A5G2RC38;F1S3F3	A0A5G2RC38;F1S3F3	Sus scrofa	A0A5G2RC38_PIG;F1S3F3_PIG	Iron-sulfur cluster assembly 2	ISCA2
13.3524	13.0586	13.2729	12.465	12.2338	12.2492	2.86107	0.00051341	-0.91197		-7.91768	A0A5G2QMJ9;A0A5G2R226;A0A5G2RC21;I3LR64	A0A5G2QMJ9;A0A5G2R226;A0A5G2RC21;I3LR64	Sus scrofa	A0A5G2QMJ9_PIG;A0A5G2R226_PIG;A0A5G2RC21_PIG;I3LR64_PIG	Iron-sulfur cluster assembly enzyme	ISCU
12.5056	13.075	12.7813	9.09596	8.59188	10.2413	2.60083	0.000898518	-3.47756	+	-6.75314	A0A5G2QE94;F1SIE1	A0A5G2QE94;F1SIE1	Sus scrofa	A0A5G2QE94_PIG;F1SIE1_PIG	Immunoglobulin superfamily containing leucine rich repeat	ISLR
16.2994	16.3606	16.3796	14.5506	14.7098	14.4699	4.72962	0	-1.7698	+	-23.75	A0A5G2QNV7;F1RKJ9	A0A5G2QNV7;F1RKJ9	Sus scrofa	A0A5G2QNV7_PIG;F1RKJ9_PIG	Isochorismatase domain-containing protein 1	ISOC1
16.882	16.8973	16.7291	16.6327	16.2741	16.2477	1.53827	0.00779132	-0.45127		-3.33555	A0A4X1UAV9;A0A5G2QW66	A0A4X1UAV9;A0A5G2QW66	Sus scrofa	A0A4X1UAV9_PIG;A0A5G2QW66_PIG	Isochorismatase domain containing 2	ISOC2
12.6862	12.8524	12.7032	12.1685	12.5052	12.566	1.16827	0.0173329	-0.334013		-2.48456	A0A286ZZ18;A0A287A426;A0A287BIE8;F1S3B4	A0A286ZZ18;A0A287A426;A0A287BIE8;F1S3B4	Sus scrofa	A0A286ZZ18_PIG;A0A287A426_PIG;A0A287BIE8_PIG;F1S3B4_PIG	IST1 homolog	IST1
15.0748	15.0816	15.093	13.4552	13.5745	13.4767	5.74234	0	-1.58099	+	-42.6308	A0A287AXJ7;A0A287BDF8	A0A287AXJ7;A0A287BDF8	Sus scrofa	A0A287AXJ7_PIG;A0A287BDF8_PIG	Inositol-3-phosphate synthase 1	ISYNA1
13.7864	13.712	13.739	13.7262	13.3623	13.42	0.990674	0.0285131	-0.242979		-2.11277	A0A5G2R836;A0A8W4FMN7	A0A5G2R836;A0A8W4FMN7	Sus scrofa	A0A5G2R836_PIG;A0A8W4FMN7_PIG	Integrin subunit alpha 1	ITGA1
13.7257	13.6687	13.7059	14.9853	14.9929	14.9886	6.75598	0	1.28884	+	76.4556	A0A5G2QK84;A0A8D1USE0;F1SR53	A0A5G2QK84;A0A8D1USE0;F1SR53	Sus scrofa	A0A5G2QK84_PIG;A0A8D1USE0_PIG;F1SR53_PIG	Integrin subunit alpha 5;Integrin subunit alpha 5;Integrin alpha-5	ITGA5
13.9926	13.9255	13.9016	13.2639	13.3484	13.3645	3.92029	0	-0.614374		-14.8371	A0A8W4FC88;K7GT68	A0A8W4FC88;K7GT68	Sus scrofa	A0A8W4FC88_PIG;K7GT68_PIG	Integrin subunit alpha 6	ITGA6
15.6086	15.5491	15.477	15.4524	15.3556	15.3179	1.42857	0.0101755	-0.169577		-3.07046	A0A286ZY33;A0A5G2RFV8;A0A8W4FRE0	A0A286ZY33;A0A5G2RFV8;A0A8W4FRE0	Sus scrofa	A0A286ZY33_PIG;A0A5G2RFV8_PIG;A0A8W4FRE0_PIG	Integrin subunit alpha 7	ITGA7
10.1888	8.93537	11.2943	11.3189	12.3726	12.1627	1.13061	0.0188309	1.81189		2.4041	A0A5G2QII8;F1RRC1	A0A5G2QII8;F1RRC1	Sus scrofa	A0A5G2QII8_PIG;F1RRC1_PIG	Integrin subunit alpha 9;Integrin alpha-9	ITGA9
14.3595	14.2017	14.0857	13.6427	13.7497	13.6951	2.43859	0.00133839	-0.519805		-6.10518	A0A5G2QRI5;A0A5G2R889;A0A8W4FAT7;K7GPM1	A0A5G2QRI5;A0A5G2R889;A0A8W4FAT7;K7GPM1	Sus scrofa	A0A5G2QRI5_PIG;A0A5G2R889_PIG;A0A8W4FAT7_PIG;K7GPM1_PIG	Integrin subunit alpha V	ITGAV
15.6492	15.622	15.5819	16.1239	16.0791	16.0928	4.46471	0	0.480918		20.3695	A0A4X1TP84;A0A8D1EJJ9;K7GQ83;Q9GLP0	A0A4X1TP84;A0A8D1EJJ9;K7GQ83;Q9GLP0	Sus scrofa	A0A4X1TP84_PIG;A0A8D1EJJ9_PIG;K7GQ83_PIG;ITB1_PIG	Integrin beta;Integrin beta;Integrin beta;Integrin beta-1	ITGB1
13.6305	13.6778	13.5959	13.4032	13.4575	13.2608	1.83665	0.00408414	-0.260907		-4.12389	Q462R2	Q462R2	Sus scrofa	ITBP2_PIG	Integrin beta-1-binding protein 2	ITGB1BP2
11.7132	11.3205	11.973	10.3134	11.1925	10.8151	1.32014	0.0129817	-0.895228		-2.81961	A0A287AGU1;A0A287AK86;I3LVJ4;P53714	A0A287AGU1;A0A287AK86;I3LVJ4;P53714	Sus scrofa	A0A287AGU1_PIG;A0A287AK86_PIG;I3LVJ4_PIG;ITB2_PIG	Integrin beta;Integrin beta;Integrin beta;Integrin beta-2	ITGB2
10.5577	11.6346	11.5145	10.372	10.2318	9.10038	1.18923	0.0164962	-1.3342		-2.52977	A0A5G2R7K7;A0A8D0RDV2;Q95JH1	A0A5G2R7K7;A0A8D0RDV2;Q95JH1	Sus scrofa	A0A5G2R7K7_PIG;A0A8D0RDV2_PIG;Q95JH1_PIG	Integrin beta	ITGB3
13.5035	13.5321	13.5678	13.2069	13.3473	13.287	2.32396	0.00163523	-0.254098		-5.67966	A0A287AZ66	A0A287AZ66	Sus scrofa	A0A287AZ66_PIG	Integrin beta	ITGB5
15.705	15.9362	16.0003	12.9724	12.6164	12.695	4.61467	0	-3.11924	+	-22.22	A0A287B3S3	A0A287B3S3	Sus scrofa	A0A287B3S3_PIG	Inter-alpha-trypsin inhibitor heavy chain H1	ITIH1
16.2286	16.2252	16.2366	14.3277	14.2913	14.4296	5.84734	0	-1.88059	+	-45.2918	A0A5G2QEV5;F1RUM4;O02668	A0A5G2QEV5;F1RUM4;O02668	Sus scrofa	A0A5G2QEV5_PIG;F1RUM4_PIG;ITIH2_PIG	Inter-alpha-trypsin inhibitor heavy chain 2;Inter-alpha-trypsin inhibitor heavy chain 2;Inter-alpha-trypsin inhibitor heavy chain H2	ITIH2
15.1687	15.2394	15.2126	13.11	13.0851	13.2249	5.76903	0	-2.06689	+	-43.2922	A0A287AP73;A0A287AS25;A0A287BQK2;A0A5G2QKR9;A0A5G2R4M3;F1SH94;F1SH96	A0A287AP73;A0A287AS25;A0A287BQK2;A0A5G2QKR9;A0A5G2R4M3;F1SH94;F1SH96	Sus scrofa	A0A287AP73_PIG;A0A287AS25_PIG;A0A287BQK2_PIG;A0A5G2QKR9_PIG;A0A5G2R4M3_PIG;F1SH94_PIG;F1SH96_PIG	Inter-alpha-trypsin inhibitor heavy chain H3	ITIH3
16.3304	16.2729	16.2978	14.1879	14.1771	14.1524	7.35764	0	-2.1279	+	-108.115	A0A5G2R7M3	A0A5G2R7M3	Sus scrofa	A0A5G2R7M3_PIG	Inter-alpha-trypsin inhibitor heavy chain 4	ITIH4
12.33	12.133	12.3204	13.3127	13.4189	13.3851	4.00297	0	1.11112	+	15.5711	A0A5G2QEG8;F1RUM0	A0A5G2QEG8;F1RUM0	Sus scrofa	A0A5G2QEG8_PIG;F1RUM0_PIG	Inter-alpha-trypsin inhibitor heavy chain 5	ITIH5
14.1973	14.3565	14.32	14.7546	10.3286	14.9576	0.24726	0.658986	-0.944302		-0.624924	A0A5G2QPR6;A0A5S6GGN8;A0A5S6HGH6;Q06AV4	A0A5G2QPR6;A0A5S6GGN8;A0A5S6HGH6;Q06AV4	Sus scrofa	A0A5G2QPR6_PIG;A0A5S6GGN8_PIG;A0A5S6HGH6_PIG;ITM2C_PIG	Integral membrane protein 2;Integral membrane protein 2;Integral membrane protein 2;Integral membrane protein 2C	ITM2C
13.5079	13.8156	13.436	10.6418	14.1226	13.7894	0.263074	0.610358	-0.735229		-0.659406	A0A480W0Q1;A0A5G2RD68	A0A480W0Q1;A0A5G2RD68	Sus scrofa	A0A480W0Q1_PIG;A0A5G2RD68_PIG	Inosine triphosphate pyrophosphatase	ITPA
12.5988	13.3284	13.4171	14.5446	11.0219	12.2924	0.176942	0.803853	-0.495105		-0.46615	A0A287A536;A0A5G2Q9S5;A0A5G2QFN5;A0A8W4F917;A0A8W4F9F2;A0A8W4FIR4	A0A287A536;A0A5G2Q9S5;A0A5G2QFN5;A0A8W4F917;A0A8W4F9F2;A0A8W4FIR4	Sus scrofa	A0A287A536_PIG;A0A5G2Q9S5_PIG;A0A5G2QFN5_PIG;A0A8W4F917_PIG;A0A8W4F9F2_PIG;A0A8W4FIR4_PIG	Intersectin 1	ITSN1
17.7813	17.7609	17.83	18.3291	18.2995	18.328	4.69756	0	0.528171		23.3131	A0A8D0UIS6	A0A8D0UIS6	Sus scrofa	A0A8D0UIS6_PIG	Isovaleryl-CoA dehydrogenase, mitochondrial	IVD
10.797	10.447	10.3512	11.3598	11.7565	10.129	NaN	1	0		NaN	A0A287AN66;A0A4X1TVP3	A0A287AN66;A0A4X1TVP3	Sus scrofa	A0A287AN66_PIG;A0A4X1TVP3_PIG	Influenza virus NS1A binding protein	IVNS1ABP
14.5585	14.4943	14.5745	13.329	12.911	12.745	3.04005	0.000463847	-1.54745	+	-8.81997	A0A286ZLI2;A0A8W4F8J4;A0A8W4FL84	A0A286ZLI2;A0A8W4F8J4;A0A8W4FL84	Sus scrofa	A0A286ZLI2_PIG;A0A8W4F8J4_PIG;A0A8W4FL84_PIG	Tyrosine-protein kinase	JAK1
8.27079	9.59179	9.72888	9.16533	7.67373	10.399	0.0439426	0.95888	-0.117784		-0.128751	A0A287BCR9;A0A5K1UUY7;A0A8W4FLQ3;F1RWE1	A0A287BCR9;A0A5K1UUY7;A0A8W4FLQ3;F1RWE1	Sus scrofa	A0A287BCR9_PIG;A0A5K1UUY7_PIG;A0A8W4FLQ3_PIG;F1RWE1_PIG	Junctional cadherin 5 associated	JCAD
14.4891	14.5529	14.6345	13.0868	13.2037	13.4543	3.45222	0.000182432	-1.31061	+	-11.2714	A0A287B5V2;A0A287BEC0;A0A8D1B184;A0A8D1BF68	A0A287B5V2;A0A287BEC0;A0A8D1B184;A0A8D1BF68	Sus scrofa	A0A287B5V2_PIG;A0A287BEC0_PIG;A0A8D1B184_PIG;A0A8D1BF68_PIG	Joining chain of multimeric IgA and IgM	JCHAIN
13.0259	12.873	13.0848	13.8212	13.305	13.7049	1.66302	0.00557616	0.615841		3.65237	F1RWK0	F1RWK0	Sus scrofa	F1RWK0_PIG	Junctophilin	JPH1
14.6458	14.8079	14.7433	15.1514	15.2143	15.2289	3.04114	0.000464164	0.465862		8.82574	F1SDT0	F1SDT0	Sus scrofa	F1SDT0_PIG	Junctophilin-2	JPH2
12.7589	12.9062	12.6573	9.67855	9.10549	9.04868	4.08758	0	-3.49657	+	-16.3586	A0A5G2QK57;J9JIM0	A0A5G2QK57;J9JIM0	Sus scrofa	A0A5G2QK57_PIG;J9JIM0_PIG	Jupiter microtubule associated homolog 2	JPT2
14.8643	14.8479	14.8046	13.806	13.9827	13.9387	4.11291	0	-0.929775		-16.6019	Q8WNW3	Q8WNW3	Sus scrofa	PLAK_PIG	Junction plakoglobin	Jup
15.1416	15.0346	14.9635	15.0976	15.1445	15.1245	0.637137	0.0905628	0.0756127		1.41274	A0A287B2K8	A0A287B2K8	Sus scrofa	A0A287B2K8_PIG	KN motif and ankyrin repeat domain-containing protein 2	KANK2
11.624	11.8658	11.9509	12.036	11.7598	11.6575	0.00933572	0.989351	0.00424163		0.0283606	A0A287BGK1;F1SA52	A0A287BGK1;F1SA52	Sus scrofa	A0A287BGK1_PIG;F1SA52_PIG	KN motif and ankyrin repeat domains 3	KANK3
13.3977	13.2963	13.3259	12.8633	12.954	13.0529	2.44572	0.00123411	-0.383231		-6.13251	A0A287A3Q5;F1S458	A0A287A3Q5;F1S458	Sus scrofa	A0A287A3Q5_PIG;F1S458_PIG	Lysine--tRNA ligase	KARS1
11.7972	11.3354	12.0771	9.45687	10.2334	10.5454	1.88419	0.0034273	-1.65803	+	-4.25978	I3LS86;I3LUX6	I3LS86;I3LUX6	Sus scrofa	I3LS86_PIG;I3LUX6_PIG	Kelch repeat and BTB domain containing 11	KBTBD11
10.005	11.3703	10.9098	9.90093	9.39371	8.97176	1.30058	0.0133541	-1.33956	+	-2.77543	A0A5G2Q6P4	A0A5G2Q6P4	Sus scrofa	A0A5G2Q6P4_PIG	E3 ubiquitin-protein ligase KCMF1	KCMF1
9.70933	9.52708	10.3583	10.0645	11.5601	11.8349	NaN	1	0		NaN	F1SKP8	F1SKP8	Sus scrofa	F1SKP8_PIG	Inward rectifier potassium channel 4	KCNJ4
13.3557	13.3455	13.7578	7.86746	10.3309	9.82625	2.25305	0.00181489	-4.14478	+	-5.42887	O02670	O02670	Sus scrofa	KCNJ5_PIG	G protein-activated inward rectifier potassium channel 4	KCNJ5
14.9532	14.8225	14.8489	12.3896	12.4067	12.4079	6.37261	0	-2.47346	+	-61.3052	A0A8W4FMQ4	A0A8W4FMQ4	Sus scrofa	A0A8W4FMQ4_PIG	Potassium channel tetramerization domain containing 12	KCTD12
16.7451	16.6328	16.6818	17.5159	17.4351	17.5305	4.28452	0	0.807271		18.3455	A0A8D1KI85;A0A8D1N461	A0A8D1KI85;A0A8D1N461	Sus scrofa	A0A8D1KI85_PIG;A0A8D1N461_PIG	Alpha-ketoglutarate dehydrogenase subunit 4	KGD4
14.2288	13.8342	14.0661	14.5829	14.5404	14.5378	1.94068	0.00289655	0.510714		4.4253	I3LP11	I3LP11	Sus scrofa	I3LP11_PIG	KH RNA binding domain containing, signal transduction associated 1	KHDRBS1
15.4059	15.4073	15.4731	14.0444	14.0889	14.189	4.97958	0	-1.32134	+	-27.4457	A0A286ZY30;A0A287BLB3;A0A5G2QF76	A0A286ZY30;A0A287BLB3;A0A5G2QF76	Sus scrofa	A0A286ZY30_PIG;A0A287BLB3_PIG;A0A5G2QF76_PIG	KH-type splicing regulatory protein	KHSRP
11.7977	11.7242	11.5107	11.9161	11.6573	11.6504	0.199904	0.763468	0.0636969		0.519088	A0A287ARQ2;A0A8W4FCU9;A0A8W4FJF6;A0A8W4FMQ6;A0A8X9AEX3	A0A287ARQ2;A0A8W4FCU9;A0A8W4FJF6;A0A8W4FMQ6;A0A8X9AEX3	Sus scrofa	A0A287ARQ2_PIG;A0A8W4FCU9_PIG;A0A8W4FJF6_PIG;A0A8W4FMQ6_PIG;A0A8X9AEX3_PIG	KIAA1217	KIAA1217
11.8429	11.6814	11.4927	10.5359	8.5563	9.86315	1.57431	0.00697428	-2.02057	+	-3.42532	A0A8W4F9K2;A0A8W4FH21	A0A8W4F9K2;A0A8W4FH21	Sus scrofa	A0A8W4F9K2_PIG;A0A8W4FH21_PIG	Kinesin family member 13B	KIF13B
11.8859	11.7839	11.7878	11.8532	11.5048	11.651	0.633704	0.0917635	-0.149543		-1.40605	F1RFY6	F1RFY6	Sus scrofa	F1RFY6_PIG	Kinesin family member 1C	KIF1C
15.4778	15.4045	15.4978	15.6246	15.5915	15.6057	2.10075	0.00241607	0.147231		4.91998	F1RWC5	F1RWC5	Sus scrofa	F1RWC5_PIG	Kinesin-like protein	KIF5B
14.8331	14.684	14.745	14.8436	14.9179	15.0173	1.21948	0.015561	0.17227		2.59557	A0A480PZV2;A0A8W4FEZ5	A0A480PZV2;A0A8W4FEZ5	Sus scrofa	A0A480PZV2_PIG;A0A8W4FEZ5_PIG	Kinesin-like protein	KIF5C
11.9925	11.9468	11.8206	12.3944	12.0572	12.265	1.34536	0.0124614	0.318931		2.87702	A0A286ZQE6;A0A286ZWY6;A0A287APW9;A0A287ARA5;A0A287AUB6;A0A481AMV3;A0A8W4F729;A0A8W4FQE0;F1S9W8	A0A286ZQE6;A0A286ZWY6;A0A287APW9;A0A287ARA5;A0A287AUB6;A0A481AMV3;A0A8W4F729;A0A8W4FQE0;F1S9W8	Sus scrofa	A0A286ZQE6_PIG;A0A286ZWY6_PIG;A0A287APW9_PIG;A0A287ARA5_PIG;A0A287AUB6_PIG;A0A481AMV3_PIG;A0A8W4F729_PIG;A0A8W4FQE0_PIG;F1S9W8_PIG	Kinesin light chain	KLC1
10.8576	11.0619	11.1068	11.2248	11.0003	11.1825	0.545134	0.127738	0.127111		1.23321	A0A287A561;A0A5G2Q9B9	A0A287A561;A0A5G2Q9B9	Sus scrofa	A0A287A561_PIG;A0A5G2Q9B9_PIG	Kinesin light chain 2;Kinesin light chain	KLC2
11.9641	12.2303	12.0471	11.2164	11.7648	11.991	0.805057	0.0506447	-0.423091		-1.741	F1RRN1	F1RRN1	Sus scrofa	F1RRN1_PIG	Kinesin light chain	KLC4
10.7235	10.2621	10.7182	9.41482	9.02277	9.13095	2.69616	0.000594787	-1.37841	+	-7.16084	A0A5G2R6W0;A0A5G2RJ52;F1S6K3	A0A5G2R6W0;A0A5G2RJ52;F1S6K3	Sus scrofa	A0A5G2R6W0_PIG;A0A5G2RJ52_PIG;F1S6K3_PIG	Kelch domain containing 4	KLHDC4
12.9904	12.8093	13.0369	12.5357	12.9535	12.4307	0.812083	0.0495601	-0.305538		-1.75485	F1RZV8	F1RZV8	Sus scrofa	F1RZV8_PIG	Kelch like family member 31	KLHL31
17.4046	17.3988	17.4349	15.7544	15.7775	15.91	5.25251	0	-1.5988	+	-32.134	A0A287AIE4	A0A287AIE4	Sus scrofa	A0A287AIE4_PIG	Kelch like family member 41	KLHL41
14.1768	14.0788	14.1129	12.4156	11.913	12.0857	3.72241	0	-1.98473	+	-13.2142	A0A8D1M4K5	A0A8D1M4K5	Sus scrofa	A0A8D1M4K5_PIG	Kallikrein B1	KLKB1
14.9156	14.8026	14.8471	12.2635	12.4869	12.0817	4.53195	0	-2.57773	+	-21.1796	A0A480Y2E3	A0A480Y2E3	Sus scrofa	A0A480Y2E3_PIG	Kininogen 1	KNG1
12.9687	13.041	12.9021	13.3172	13.0248	13.0234	0.646673	0.0875662	0.151167		1.43131	A0A5G2QMC1;A0A5G2R9E6;A0A8W4F6D2;C6K7I1	A0A5G2QMC1;A0A5G2R9E6;A0A8W4F6D2;C6K7I1	Sus scrofa	A0A5G2QMC1_PIG;A0A5G2R9E6_PIG;A0A8W4F6D2_PIG;C6K7I1_PIG	Importin subunit alpha	KPNA3
14.0452	14.3107	13.9856	14.1976	13.7018	13.7736	0.533258	0.134036	-0.222825		-1.20994	A0A4X1VC39;A0A5G2R9L2;A0A8W4F8L1	A0A4X1VC39;A0A5G2R9L2;A0A8W4F8L1	Sus scrofa	A0A4X1VC39_PIG;A0A5G2R9L2_PIG;A0A8W4F8L1_PIG	Importin subunit alpha	KPNA4
10.9712	11.9164	11.7366	9.46484	10.4747	11.029	1.0567	0.0236997	-1.21856		-2.24881	A0A8W4FP85;F1RTU5;I3LUT7	A0A8W4FP85;F1RTU5;I3LUT7	Sus scrofa	A0A8W4FP85_PIG;F1RTU5_PIG;I3LUT7_PIG	Importin subunit alpha	KPNA5
13.7816	13.9252	13.7568	13.7577	13.521	13.4629	1.08465	0.021585	-0.240647		-2.30713	A0A287AEI6;A0A4X1VYA1;A0A5G2Q7J1;A0A5G2QUV4;A0A8W4FN98	A0A287AEI6;A0A4X1VYA1;A0A5G2Q7J1;A0A5G2QUV4;A0A8W4FN98	Sus scrofa	A0A287AEI6_PIG;A0A4X1VYA1_PIG;A0A5G2Q7J1_PIG;A0A5G2QUV4_PIG;A0A8W4FN98_PIG	Importin subunit alpha	KPNA6
15.2286	15.2971	15.3728	14.806	14.8177	14.8822	3.19799	0.000251293	-0.464205		-9.69362	F1RWJ5	F1RWJ5	Sus scrofa	F1RWJ5_PIG	Importin subunit beta-1	KPNB1
14.8594	14.9975	15.0662	14.5887	14.4483	14.5532	2.41239	0.00132903	-0.444311		-6.00567	A0A4X1VID5	A0A4X1VID5	Sus scrofa	A0A4X1VID5_PIG	GTPase KRas isoform X2	KRAS
14.5624	14.4924	14.4937	14.0596	14.031	14.0755	4.19033	0	-0.460863		-17.3674	A0A480MFV9;F1SSN5	A0A480MFV9;F1SSN5	Sus scrofa	A0A480MFV9_PIG;F1SSN5_PIG	Kinectin;Kinectin 1	KTN1
12.77	12.8975	12.9147	13.2453	13.3185	13.4226	2.6136	0.000901602	0.468104		6.80655	A0A287B5W3;A0A5G2QJ54;A0A5G2R265;A0A5G2RER3;A0A8W4FJA9	A0A287B5W3;A0A5G2QJ54;A0A5G2R265;A0A5G2RER3;A0A8W4FJA9	Sus scrofa	A0A287B5W3_PIG;A0A5G2QJ54_PIG;A0A5G2R265_PIG;A0A5G2RER3_PIG;A0A8W4FJA9_PIG	Kynurenine aminotransferase 1	KYAT1
17.3078	17.2807	17.2893	17.8528	17.8336	17.796	5.06846	0	0.534844		28.8926	A0A4X1U7A3;A0A4X1UBK2;A0A4X1UCK3	A0A4X1U7A3;A0A4X1UBK2;A0A4X1UCK3	Sus scrofa	A0A4X1U7A3_PIG;A0A4X1UBK2_PIG;A0A4X1UCK3_PIG	Kynurenine--oxoglutarate transaminase 3	KYAT3
12.7145	12.7691	12.7683	14.5174	14.5826	14.6592	5.67504	0	1.83572	+	41.008	A0A286ZQZ4;A0A287A9Z2	A0A286ZQZ4;A0A287A9Z2	Sus scrofa	A0A286ZQZ4_PIG;A0A287A9Z2_PIG	L-2-hydroxyglutarate dehydrogenase, mitochondrial;L-2-hydroxyglutarate dehydrogenase, mitochondrial	L2HGDH
13.7359	14.1253	14.0523	14.4483	13.7205	13.6647	0.0322383	0.97006	-0.0266921		-0.0955724	A0A286ZTS1	A0A286ZTS1	Sus scrofa	A0A286ZTS1_PIG	trans-L-3-hydroxyproline dehydratase	L3HYPDH
12.9474	13.036	12.8607	13.3145	12.9593	13.1044	0.707387	0.0711856	0.178015		1.54962	F1S089	F1S089	Sus scrofa	F1S089_PIG	Lactamase beta	LACTB
11.1674	11.595	11.5535	11.1993	11.3339	11.2691	0.5329	0.134139	-0.171213		-1.20923	F1RU12	F1RU12	Sus scrofa	F1RU12_PIG	Endoribonuclease LACTB2	LACTB2
14.737	14.5201	14.6737	16.2873	16.4056	16.4301	4.61116	0	1.73074	+	22.1749	Q31072	Q31072	Sus scrofa	Q31072_PIG	HLA class II histocompatibility antigen, DRB1-4 beta chain isoform X2	LA-DRB-d
13.165	13.3233	13.2584	12.7718	12.6265	13.0277	1.60216	0.00658632	-0.440248		-3.49567	A0A287A7E4;A0A287AKR8	A0A287A7E4;A0A287AKR8	Sus scrofa	A0A287A7E4_PIG;A0A287AKR8_PIG	L antigen family member 3	LAGE3
13.8573	13.9643	13.9034	15.0593	14.8589	14.9071	3.96414	0	1.03342	+	15.2221	A0A287A502	A0A287A502	Sus scrofa	A0A287A502_PIG	Laminin subunit alpha 2	LAMA2
16.3748	16.473	16.4345	17.3306	17.34	17.3032	5.09229	0	0.897165		29.2933	F1RZM4	F1RZM4	Sus scrofa	F1RZM4_PIG	Laminin subunit alpha 4	LAMA4
14.3125	14.2328	14.271	15.5749	15.6249	15.6177	5.94599	0	1.33372	+	47.9426	A0A8W4FFH5	A0A8W4FFH5	Sus scrofa	A0A8W4FFH5_PIG	Laminin subunit alpha 5	LAMA5
15.2166	15.116	15.1596	16.9024	16.8727	16.8907	6.23869	0	1.72453	+	56.7527	A0A5G2QKZ6;F1SAE9	A0A5G2QKZ6;F1SAE9	Sus scrofa	A0A5G2QKZ6_PIG;F1SAE9_PIG	Laminin subunit beta 1	LAMB1
17.121	17.1425	17.1852	17.7782	17.7492	17.7769	5.09295	0	0.618547		29.3046	A0A287AWV5	A0A287AWV5	Sus scrofa	A0A287AWV5_PIG	Laminin subunit beta-2	LAMB2
17.2339	17.2546	17.2469	18.4474	18.4436	18.4446	8.3898	0	1.20009	+	195.871	F1S663	F1S663	Sus scrofa	F1S663_PIG	Laminin subunit gamma 1	LAMC1
13.7554	14.0058	14.0368	13.7839	13.6917	14.1241	0.155747	0.836133	-0.0660982		-0.416179	A0A5G2R3I8;F1RN44	A0A5G2R3I8;F1RN44	Sus scrofa	A0A5G2R3I8_PIG;F1RN44_PIG	Lysosomal associated membrane protein 1	LAMP1
13.5646	13.2075	13.3182	13.1337	13.0379	13.2581	0.827815	0.047479	-0.220181		-1.78591	A0A287B836;A0A8W4FBV2;F1RUC0;K7GQM7	A0A287B836;A0A8W4FBV2;F1RUC0;K7GQM7	Sus scrofa	A0A287B836_PIG;A0A8W4FBV2_PIG;F1RUC0_PIG;K7GQM7_PIG	Lysosomal associated membrane protein 2	LAMP2
15.1447	14.8246	14.5642	14.5497	14.7683	14.3527	0.627249	0.0941298	-0.287588		-1.39348	A0A5G2RET7;F2Z5W6	A0A5G2RET7;F2Z5W6	Sus scrofa	A0A5G2RET7_PIG;F2Z5W6_PIG	Ragulator complex protein LAMTOR1	LAMTOR1
14.5657	14.2051	14.2385	12.9733	12.746	12.6964	3.36331	0.000173494	-1.53122	+	-10.694	F2Z518	F2Z518	Sus scrofa	F2Z518_PIG	Late endosomal/lysosomal adaptor, MAPK and MTOR activator 2	LAMTOR2
13.4125	13.2681	13.2889	12.8077	11.8667	11.4151	1.45539	0.00946516	-1.29336	+	-3.13419	A0A5G2QL35;F2Z5B8	A0A5G2QL35;F2Z5B8	Sus scrofa	A0A5G2QL35_PIG;F2Z5B8_PIG	Ragulator complex protein LAMTOR3	LAMTOR3
15.3302	15.3094	15.3409	10.028	15.6823	15.5962	0.34511	0.342149	-1.55802		-0.832902	A0A8W4FBM1	A0A8W4FBM1	Sus scrofa	A0A8W4FBM1_PIG	Ragulator complex protein LAMTOR4	LAMTOR4
12.8575	12.9383	13.0286	8.95121	9.06798	11.3241	1.82254	0.00416928	-3.16037	+	-4.08413	Q66X52	Q66X52	Sus scrofa	LTOR5_PIG	Ragulator complex protein LAMTOR5	LAMTOR5
15.2806	15.2351	15.2298	14.5371	14.5703	14.4652	4.49416	0	-0.724306		-20.7205	A0A8D1RD34	A0A8D1RD34	Sus scrofa	A0A8D1RD34_PIG	Glutathione S-transferase LANCL1	LANCL1
13.7006	13.9004	13.6534	12.777	12.7507	12.8921	3.38405	0.000175325	-0.944848		-10.8262	A0A287A9G0;A0A287AQ33	A0A287A9G0;A0A287AQ33	Sus scrofa	A0A287A9G0_PIG;A0A287AQ33_PIG	LanC like glutathione S-transferase 2	LANCL2
16.9482	16.9466	16.9635	17.8308	17.8823	17.8762	6.12785	0	0.910347		53.2408	P28839	P28839	Sus scrofa	AMPL_PIG	Cytosol aminopeptidase	LAP3
13.2435	12.2629	11.9799	13.5687	13.8449	13.9519	1.49792	0.0086475	1.29306	+	3.23666	A0A480F6A1;A0A8W4FBG3;A0A8W4FCG0;A0A8W4FDA2;A0A8W4FI65;F1RYI1	A0A480F6A1;A0A8W4FBG3;A0A8W4FCG0;A0A8W4FDA2;A0A8W4FI65;F1RYI1	Sus scrofa	A0A480F6A1_PIG;A0A8W4FBG3_PIG;A0A8W4FCG0_PIG;A0A8W4FDA2_PIG;A0A8W4FI65_PIG;F1RYI1_PIG	LARGE xylosyl- and glucuronyltransferase 1	LARGE1
10.3639	12.3099	10.0555	8.48781	9.30189	8.51413	NaN	1	0		NaN	A0A287AKJ3;A0A5G2QIT4;F1RQC5	A0A287AKJ3;A0A5G2QIT4;F1RQC5	Sus scrofa	A0A287AKJ3_PIG;A0A5G2QIT4_PIG;F1RQC5_PIG	La ribonucleoprotein 1, translational regulator;La ribonucleoprotein 1, translational regulator;La ribonucleoprotein 1, translational regulator	LARP1
13.3332	13.3121	13.2265	13.0231	12.818	12.94	2.23144	0.00191235	-0.363583		-5.35424	A0A5G2R6F2;A0A8W4FFN3	A0A5G2R6F2;A0A8W4FFN3	Sus scrofa	A0A5G2R6F2_PIG;A0A8W4FFN3_PIG	leucine--tRNA ligase	LARS1
13.7781	13.7402	13.595	14.2199	14.5699	14.5156	2.4053	0.00138338	0.730705		5.97896	A0A5G2R8T0;I3LLA2	A0A5G2R8T0;I3LLA2	Sus scrofa	A0A5G2R8T0_PIG;I3LLA2_PIG	leucine--tRNA ligase	LARS2
16.1744	16.2021	16.0937	15.6013	15.4463	15.5786	3.3406	0.000171975	-0.614654		-10.551	M3VJZ7	M3VJZ7	Sus scrofa	M3VJZ7_PIG	LIM and SH3 domain protein 1	LASP1
13.1474	12.9558	12.0726	9.20711	12.7269	12.446	0.464897	0.183276	-1.26527		-1.07512	A0A287A1L0	A0A287A1L0	Sus scrofa	A0A287A1L0_PIG	non-specific serine/threonine protein kinase	LATS2
12.9439	12.8635	12.8343	12.6462	12.6152	12.5623	2.57985	0.000946115	-0.272636		-6.66616	M3VH35	M3VH35	Sus scrofa	M3VH35_PIG	Delta(14)-sterol reductase LBR	LBR
13.0477	13.0605	12.8548	12.3623	12.6637	12.7265	1.43631	0.00991554	-0.403485		-3.08877	A0A286ZLY2;A0A287A6R9;A0A287APL6;A0A8W4FQE8;B7U2H0	A0A286ZLY2;A0A287A6R9;A0A287APL6;A0A8W4FQE8;B7U2H0	Sus scrofa	A0A286ZLY2_PIG;A0A287A6R9_PIG;A0A287APL6_PIG;A0A8W4FQE8_PIG;B7U2H0_PIG	Lysocardiolipin acyltransferase 1;Lysocardiolipin acyltransferase 1;Lysocardiolipin acyltransferase 1;Lysocardiolipin acyltransferase 1;1-acylglycerol-3-phosphate O-acyltransferase 8	LCLAT1
13.6019	13.8373	13.919	13.9322	13.6693	13.4761	0.224397	0.715161	-0.0935094		-0.574343	F1RFE3	F1RFE3	Sus scrofa	F1RFE3_PIG	Leucine carboxyl methyltransferase 1	LCMT1
12.5489	12.6826	13.0059	9.2731	9.22686	9.79527	3.8912	0	-3.31408	+	-14.587	A0A287BJ65;F1RRX1	A0A287BJ65;F1RRX1	Sus scrofa	A0A287BJ65_PIG;F1RRX1_PIG	Lipocalin 2	LCN2
14.44	14.6676	14.7269	12.1348	11.1313	12.595	2.41836	0.00133118	-2.65775	+	-6.02824	A0A287ANV7	A0A287ANV7	Sus scrofa	A0A287ANV7_PIG	Lymphocyte cytosolic protein 1	LCP1
20.211	20.2005	20.2068	19.0209	19.0571	18.9656	5.81565	0	-1.19154	+	-44.4717	A0A287AM97	A0A287AM97	Sus scrofa	A0A287AM97_PIG	LIM domain binding 3	LDB3
17.3548	17.3987	17.3795	14.4738	14.8719	14.6586	4.70506	0	-2.7096	+	-23.4146	A0A287B2H7;P00339	A0A287B2H7;P00339	Sus scrofa	A0A287B2H7_PIG;LDHA_PIG	L-lactate dehydrogenase;L-lactate dehydrogenase A chain	LDHA
21.3273	21.3322	21.2976	19.6016	19.5365	19.4759	5.91262	0	-1.78102	+	-47.0291	F1SR05;P00336	F1SR05;P00336	Sus scrofa	F1SR05_PIG;LDHB_PIG	L-lactate dehydrogenase;L-lactate dehydrogenase B chain	LDHB
14.3449	14.1685	14.1053	14.2842	14.1082	13.9899	0.284768	0.525877	-0.0788094		-0.706108	F1S451	F1S451	Sus scrofa	F1S451_PIG	D-lactate dehydrogenase (cytochrome)	LDHD
12.6641	12.933	12.8198	14.1653	14.1252	14.0305	3.92243	0	1.30138	+	14.8557	A0A287ATT0;A0A5G2R001	A0A287ATT0;A0A5G2R001	Sus scrofa	A0A287ATT0_PIG;A0A5G2R001_PIG	LEM domain nuclear envelope protein 2	LEMD2
17.1082	17.0795	17.1091	17.8773	17.8345	17.7349	4.10739	0	0.716673		16.5486	A0A5G2QG29;A0A8W4FB79;F1S9F3;K7GSE0	A0A5G2QG29;A0A8W4FB79;F1S9F3;K7GSE0	Sus scrofa	A0A5G2QG29_PIG;A0A8W4FB79_PIG;F1S9F3_PIG;K7GSE0_PIG	Mitochondrial proton/calcium exchanger protein	LETM1
13.9057	12.8349	13.1169	9.64724	12.8135	12.7961	0.627452	0.0941205	-1.53358		-1.39387	A0A286ZLJ0;A0A287A743;A0A4X1WCA2;A0A5G2QJI9;A0A8D0QLB7	A0A286ZLJ0;A0A287A743;A0A4X1WCA2;A0A5G2QJI9;A0A8D0QLB7	Sus scrofa	A0A286ZLJ0_PIG;A0A287A743_PIG;A0A4X1WCA2_PIG;A0A5G2QJI9_PIG;A0A8D0QLB7_PIG	LETM1 domain containing 1	LETMD1
19.2632	19.2114	19.1973	18.2467	18.3006	18.2886	5.47796	0	-0.945331		-36.6006	A0A4X1V4X4	A0A4X1V4X4	Sus scrofa	A0A4X1V4X4_PIG	Galectin 1	LGALS1
13.2021	13.2646	12.8954	15.4504	9.40944	11.9092	0.188164	0.78422	-0.86434		-0.492168	A0A5G2QE07;A0A5G2R7M4;A0A8D1I2F1;F6Q8W1	A0A5G2QE07;A0A5G2R7M4;A0A8D1I2F1;F6Q8W1	Sus scrofa	A0A5G2QE07_PIG;A0A5G2R7M4_PIG;A0A8D1I2F1_PIG;F6Q8W1_PIG	Galectin;Galectin;Galectin 3;Galectin	LGALS3
12.1824	12.6221	12.1219	8.47548	11.8666	11.7241	0.655449	0.0851712	-1.6201		-1.4484	A0A287A604;A0A5G2RLP2	A0A287A604;A0A5G2RLP2	Sus scrofa	A0A287A604_PIG;A0A5G2RLP2_PIG	Galectin-3-binding protein	LGALS3BP
15.4735	15.4322	15.4096	9.17175	8.96309	13.2459	1.63141	0.00596223	-4.97815	+	-3.57045	I3L8J2	I3L8J2	Sus scrofa	I3L8J2_PIG	Galectin	LGALSL
12.7066	12.7713	12.8267	10.0161	9.02399	7.91089	2.46677	0.00111781	-3.78455	+	-6.21379	A0A287AW67;A0A287BCT6;A0A8W4FL93;F1SD69;F1SD70;I3LKM9	A0A287AW67;A0A287BCT6;A0A8W4FL93;F1SD69;F1SD70;I3LKM9	Sus scrofa	A0A287AW67_PIG;A0A287BCT6_PIG;A0A8W4FL93_PIG;F1SD69_PIG;F1SD70_PIG;I3LKM9_PIG	Legumain	LGMN
12.3588	12.3329	12.3302	9.6603	8.06555	8.66113	2.79752	0.000500623	-3.54496	+	-7.61799	A0A480STU2	A0A480STU2	Sus scrofa	A0A480STU2_PIG	Phospholysine phosphohistidine inorganic pyrophosphate phosphatase	LHPP
11.4159	11.3149	11.2971	9.53591	10.716	10.3736	1.49016	0.00874971	-1.13415	+	-3.21782	A0A480R659;A0A5G2QU66;A0A5G2R5D0;A0A5G2R7A5;I3LGA8	A0A480R659;A0A5G2QU66;A0A5G2R5D0;A0A5G2R7A5;I3LGA8	Sus scrofa	A0A480R659_PIG;A0A5G2QU66_PIG;A0A5G2R5D0_PIG;A0A5G2R7A5_PIG;I3LGA8_PIG	Lipoyl synthase, mitochondrial;lipoyl synthase;Lipoyl synthase, mitochondrial;lipoyl synthase;Lipoyl synthase, mitochondrial	LIAS
9.36424	10.2271	9.49031	11.2317	10.8282	11.4431	1.982	0.0027175	1.47375	+	4.54931	A0A287BG67;A0A287BP29;A0A5K1TXL4;A0A8W4FGS9;I3L9T2	A0A287BG67;A0A287BP29;A0A5K1TXL4;A0A8W4FGS9;I3L9T2	Sus scrofa	A0A287BG67_PIG;A0A287BP29_PIG;A0A5K1TXL4_PIG;A0A8W4FGS9_PIG;I3L9T2_PIG	DNA ligase	LIG3
10.5123	11.0683	10.8567	8.85318	8.19011	9.92095	1.58211	0.00676279	-1.82434	+	-3.44495	A0A287A2U9;A0A287AGB6;A0A5G2QDK2;B0KYV5	A0A287A2U9;A0A287AGB6;A0A5G2QDK2;B0KYV5	Sus scrofa	A0A287A2U9_PIG;A0A287AGB6_PIG;A0A5G2QDK2_PIG;LIMA1_PIG	LIM domain and actin binding 1;LIM domain and actin binding 1;LIM domain and actin binding 1;LIM domain and actin-binding protein 1	LIMA1
12.8915	13.0773	12.9277	12.0812	12.1179	12.0735	3.93387	0	-0.874674		-14.9553	A0A287A3N8;A0A287AMS3;A0A287BMX7;A0A287BNN8	A0A287A3N8;A0A287AMS3;A0A287BMX7;A0A287BNN8	Sus scrofa	A0A287A3N8_PIG;A0A287AMS3_PIG;A0A287BMX7_PIG;A0A287BNN8_PIG	LIM and calponin homology domains 1	LIMCH1
12.3112	12.474	12.1718	8.92843	11.1245	11.4213	1.08624	0.0215568	-1.82759		-2.31046	A0A5G2Q9T6;F1SNZ3	A0A5G2Q9T6;F1SNZ3	Sus scrofa	A0A5G2Q9T6_PIG;F1SNZ3_PIG	LIM domain-containing protein 1	LIMD1
14.2379	14.1352	14.1599	13.4419	7.66431	11.9325	0.849566	0.0443358	-3.16476		-1.82898	A0A5G2QPY8	A0A5G2QPY8	Sus scrofa	A0A5G2QPY8_PIG	LIM zinc finger domain containing 1	LIMS1
11.4422	11.2415	11.5564	10.4453	9.64331	10.3208	2.06524	0.00253497	-1.2769	+	-4.80683	A0A286ZJB0;A0A286ZK92;A0A286ZRD8;A0A5G2QR54;A0A8D0RVX2;F1RQH7	A0A286ZJB0;A0A286ZK92;A0A286ZRD8;A0A5G2QR54;A0A8D0RVX2;F1RQH7	Sus scrofa	A0A286ZJB0_PIG;A0A286ZK92_PIG;A0A286ZRD8_PIG;A0A5G2QR54_PIG;A0A8D0RVX2_PIG;F1RQH7_PIG	LIM and senescent cell antigen-like-containing domain protein	LIMS2
15.0068	14.8574	14.7632	14.8232	14.8362	14.8854	0.13882	0.857511	-0.0275564		-0.375421	A0A8D0YQY9	A0A8D0YQY9	Sus scrofa	A0A8D0YQY9_PIG	Protein lin-7 homolog	LIN7C
11.544	11.7359	11.3582	9.29353	9.87154	11.1751	1.18772	0.0165288	-1.43265		-2.52651	A0A287BDE3;F1RH80;Q68J42	A0A287BDE3;F1RH80;Q68J42	Sus scrofa	A0A287BDE3_PIG;F1RH80_PIG;LIPS_PIG	Hormone-sensitive lipase	LIPE
13.1509	13.2735	13.2426	12.7012	12.9732	12.9861	1.54723	0.00760255	-0.335479		-3.35774	F1SMS8	F1SMS8	Sus scrofa	F1SMS8_PIG	Lectin, mannose binding 1	LMAN1
14.3089	14.2352	14.3054	13.7178	13.6075	13.9134	2.35643	0.00147136	-0.536942		-5.79762	F1S3D5	F1S3D5	Sus scrofa	F1S3D5_PIG	Lectin, mannose binding 2	LMAN2
13.6605	13.9347	13.8551	13.4826	13.6434	13.6462	1.08707	0.0215361	-0.226039		-2.3122	Q5PXT2	Q5PXT2	Sus scrofa	LMCD1_PIG	LIM and cysteine-rich domains protein 1	LMCD1
15.4684	15.5567	15.5841	15.3084	14.7149	14.9157	1.45449	0.00946148	-0.556714		-3.13202	A0A287B1C7	A0A287B1C7	Sus scrofa	A0A287B1C7_PIG	Lamin A/C	LMNA
16.2339	16.1974	16.1893	16.239	16.2642	16.2702	1.41733	0.0105335	0.0509078		3.04396	F1RKM0	F1RKM0	Sus scrofa	F1RKM0_PIG	Lamin B1	LMNB1
15.1571	15.1925	15.1402	15.3594	15.3283	15.2467	1.79492	0.00433016	0.148189		4.00709	A0A286ZTL8;A0A287ADV8	A0A286ZTL8;A0A287ADV8	Sus scrofa	A0A286ZTL8_PIG;A0A287ADV8_PIG	Lamin-B2;Lamin B2	LMNB2
11.9737	10.143	8.6418	13.9376	13.5166	13.6426	1.6224	0.00607286	3.44608	+	3.54731	A0A286ZJD2;A0A287BIL2	A0A286ZJD2;A0A287BIL2	Sus scrofa	A0A286ZJD2_PIG;A0A287BIL2_PIG	Lamin tail domain containing 1	LMNTD1
11.0891	10.9401	11.7769	9.23221	11.5927	12.3545	0.0753341	0.928227	-0.208916		-0.214364	A0A286ZVE6	A0A286ZVE6	Sus scrofa	A0A286ZVE6_PIG	LIM domain 7	LMO7
11.8346	11.3517	11.7408	8.25451	8.70673	10.4061	1.70125	0.00518543	-2.51995	+	-3.753	A0A286ZWL1	A0A286ZWL1	Sus scrofa	A0A286ZWL1_PIG	Leiomodin-1	LMOD1
15.883	15.8847	15.7655	15.6289	15.6745	15.6496	2.01397	0.00259424	-0.193399		-4.64697	F1SLY4	F1SLY4	Sus scrofa	F1SLY4_PIG	Leiomodin 2	LMOD2
13.0591	13.1272	13.2375	14.483	14.4417	14.4539	4.79673	0	1.31826	+	24.6909	A0A287B4N1;A0A5G2QMA3;F1RNT9	A0A287B4N1;A0A5G2QMA3;F1RNT9	Sus scrofa	A0A287B4N1_PIG;A0A5G2QMA3_PIG;F1RNT9_PIG	Leucyl and cystinyl aminopeptidase	LNPEP
9.33771	15.4302	14	15.8963	15.9783	15.9393	0.753218	0.0609251	3.01536		1.6392	A0A8D1XLX7	A0A8D1XLX7	Sus scrofa	A0A8D1XLX7_PIG	Endoplasmic reticulum junction formation protein lunapark	LNPK
15.59	16.1182	16.2398	16.3158	9.60388	14.4472	0.557443	0.121957	-2.52705		-1.2573	A0A8W4FC14	A0A8W4FC14	Sus scrofa	A0A8W4FC14_PIG	Ig-like domain-containing protein	LOC100125542
13.7455	13.3204	13.2053	10.5741	11.9473	11.9707	1.76723	0.00460591	-1.92634	+	-3.93082	F1RYV9	F1RYV9	Sus scrofa	F1RYV9_PIG	Tubulin alpha chain	LOC100127131
13.2689	13.2132	13.1186	11.9038	11.4956	11.5626	3.49465	0.00018799	-1.54625	+	-11.5574	F1RL37	F1RL37	Sus scrofa	F1RL37_PIG	glutathione transferase	LOC100153094
16.2792	16.341	16.2629	13.3034	13.1806	13.1986	6.55265	0	-3.06679	+	-68.0054	A0A286ZIU5;A0A287AT48;A0A287AVA9	A0A286ZIU5;A0A287AT48;A0A287AVA9	Sus scrofa	A0A286ZIU5_PIG;A0A287AT48_PIG;A0A287AVA9_PIG	Serpin domain-containing protein	LOC100153899
14.8971	14.9743	14.8769	13.0964	12.9629	13.0373	5.57395	0	-1.88389	+	-38.685	A0A287AYP1	A0A287AYP1	Sus scrofa	A0A287AYP1_PIG	Protein NipSnap homolog 3A isoform 1	LOC100154081
11.1911	13.1242	10.9429	9.49708	10.22	11.597	NaN	1	0		NaN	A0A287BQI8	A0A287BQI8	Sus scrofa	A0A287BQI8_PIG	IF rod domain-containing protein	LOC100155249
15.8238	15.8885	16.0427	9.05437	13.3148	13.301	1.3283	0.0127916	-4.02827	+	-2.83812	A0A287B2Z5	A0A287B2Z5	Sus scrofa	A0A287B2Z5_PIG	Serpin domain-containing protein	LOC100156325
9.45644	9.66819	12.9107	8.65209	8.07175	9.65015	NaN	1	0		NaN	A0A287A5X0;A0A4X1SD82	A0A287A5X0;A0A4X1SD82	Sus scrofa	A0A287A5X0_PIG;A0A4X1SD82_PIG	Glyoxylate reductase/hydroxypyruvate reductase;Uncharacterized protein	LOC100157017
17.7411	17.4974	17.7877	17.2325	17.252	17.9956	0.273625	0.570019	-0.182024		-0.682203	A0A287B5W2;P00761	A0A287B5W2;P00761	Sus scrofa	A0A287B5W2_PIG;TRYP_PIG	trypsin;Trypsin	LOC100302368
12.9581	13.2781	13.2595	14.5868	14.5046	14.5493	3.69289	0	1.3817	+	12.9873	A0A4X1VRL6	A0A4X1VRL6	Sus scrofa	A0A4X1VRL6_PIG	Uncharacterized protein	LOC100513346
13.4769	13.0833	13.1249	13.3259	13.1449	13.0931	0.101303	0.901114	-0.0404371		-0.281977	A0A8W4FKP8	A0A8W4FKP8	Sus scrofa	A0A8W4FKP8_PIG	Ig-like domain-containing protein	LOC100513601
9.79672	10.9756	11.2139	10.4471	8.10782	9.40045	0.767402	0.0577724	-1.34361		-1.66699	A0A286ZJ89	A0A286ZJ89	Sus scrofa	A0A286ZJ89_PIG	PrdX deacylase domain-containing protein 1	LOC100514282
12.1461	13.2944	11.9696	12.7923	12.9516	11.053	0.0995809	0.902645	-0.204391		-0.277574	A0A5G2RC85;I3LC15	A0A5G2RC85;I3LC15	Sus scrofa	A0A5G2RC85_PIG;I3LC15_PIG	Angiotensin-converting enzyme	LOC100515049
18.1668	18.1403	18.1693	15.6686	15.686	15.6117	7.27443	0	-2.50334	+	-103.057	A0A5G2RAS7	A0A5G2RAS7	Sus scrofa	A0A5G2RAS7_PIG	IF rod domain-containing protein	LOC100515166
13.1031	12.8398	12.3008	12.8313	13.2631	12.9062	0.392857	0.257919	0.252287		0.930666	A0A287BGU4;A0A4X1U3W0;F1RVK1	A0A287BGU4;A0A4X1U3W0;F1RVK1	Sus scrofa	A0A287BGU4_PIG;A0A4X1U3W0_PIG;F1RVK1_PIG	AAA+ ATPase domain-containing protein;Uncharacterized protein;AAA+ ATPase domain-containing protein	LOC100516390
11.3574	11.3658	11.5574	9.78507	8.47488	9.99177	1.86058	0.00396471	-2.00966	+	-4.19191	A0A287A5Z8;A0A287B5U4;A0A287B8S9;A0A5G2QAW9;F1S3H9	A0A287A5Z8;A0A287B5U4;A0A287B8S9;A0A5G2QAW9;F1S3H9	Sus scrofa	A0A287A5Z8_PIG;A0A287B5U4_PIG;A0A287B8S9_PIG;A0A5G2QAW9_PIG;F1S3H9_PIG	Complement C3	LOC100517145
13.8052	13.5723	13.6036	15.2475	15.2341	15.1704	4.45722	0	1.55693	+	20.2811	A0A286ZI83;A0A286ZPA0	A0A286ZI83;A0A286ZPA0	Sus scrofa	A0A286ZI83_PIG;A0A286ZPA0_PIG	Amine oxidase	LOC100520329
12.729	12.8455	12.9569	7.98551	10.0669	8.99506	2.49698	0.00112769	-3.82793	+	-6.33198	A0A8W4F6C3;P30034	A0A8W4F6C3;P30034	Sus scrofa	A0A8W4F6C3_PIG;PLF4_PIG	Multifunctional fusion protein;Platelet factor 4	LOC100520680
16.292	16.352	16.3222	16.2	16.3112	16.4052	0.0961417	0.907452	-0.0165984		-0.268747	A0A287AAP0	A0A287AAP0	Sus scrofa	A0A287AAP0_PIG	Fumarylacetoacetase-like C-terminal domain-containing protein	LOC100522130
15.1744	14.9002	14.9285	12.5819	13.5274	13.3345	2.45039	0.00116866	-1.85308	+	-6.15048	F1RL06	F1RL06	Sus scrofa	F1RL06_PIG	Ig-like domain-containing protein	LOC100523213
11.2328	11.7925	11.4767	9.81554	9.55779	10.0557	2.83795	0.000507576	-1.69101	+	-7.80746	A0A287A2G1	A0A287A2G1	Sus scrofa	A0A287A2G1_PIG	GB1/RHD3-type G domain-containing protein	LOC100523310
12.5307	12.1917	12.4013	12.5075	12.4137	12.4723	0.366897	0.297288	0.0899636		0.877753	A0A5G2QZG3	A0A5G2QZG3	Sus scrofa	A0A5G2QZG3_PIG	Ig-like domain-containing protein	LOC100525572
12.0198	11.2329	11.7851	11.5334	11.795	11.2237	0.22084	0.721808	-0.161863		-0.566391	A0A287B7K5;A0A5G2QWS8;I3LB01	A0A287B7K5;A0A5G2QWS8;I3LB01	Sus scrofa	A0A287B7K5_PIG;A0A5G2QWS8_PIG;I3LB01_PIG	SH3 domain-containing protein	LOC100621521
15.7583	15.6252	15.6121	14.8655	15.1524	15.0551	2.57718	0.000945042	-0.640855		-6.65518	A0A287BA90;A0A287BL83	A0A287BA90;A0A287BL83	Sus scrofa	A0A287BA90_PIG;A0A287BL83_PIG	Carbonyl reductase (NADPH)	LOC100622246
15.9477	16.1239	16.0175	15.9638	16.0017	15.9135	0.540107	0.130238	-0.0700213		-1.22336	A0A286ZSN6	A0A286ZSN6	Sus scrofa	A0A286ZSN6_PIG	Thymopoietin	LOC100622780
12.0213	12.885	12.4996	9.1688	10.3555	8.27331	2.09665	0.00245537	-3.20277	+	-4.90679	A0A287BEY3	A0A287BEY3	Sus scrofa	A0A287BEY3_PIG	Endogenous retrovirus group V member 2 Env polyprotein	LOC100624077
9.33923	10.6172	10.0752	8.42838	10.0376	9.51658	0.495366	0.158419	-0.683037		-1.13542	A0A8W4FH93;A0A8W4FP31;I3LIP7	A0A8W4FH93;A0A8W4FP31;I3LIP7	Sus scrofa	A0A8W4FH93_PIG;A0A8W4FP31_PIG;I3LIP7_PIG	guanylate cyclase	LOC100625149
13.4006	13.3987	13.4599	13.0882	13.0659	13.0137	3.58384	0	-0.363825		-12.181	A0A287AW91;A0A287BG93;I3LLW7	A0A287AW91;A0A287BG93;I3LLW7	Sus scrofa	A0A287AW91_PIG;A0A287BG93_PIG;I3LLW7_PIG	Uncharacterized protein;Nodal modulator 1;Uncharacterized protein	LOC100626015
13.6143	14.5346	14.2988	12.8818	17.1888	17.3717	0.48515	0.165387	1.66484		1.11524	A0A4X1UU00	A0A4X1UU00	Sus scrofa	A0A4X1UU00_PIG	Uncharacterized protein	LOC100626020
15.9144	15.9084	15.9263	15.5016	15.5021	15.3442	3.04473	0.000465116	-0.467119		-8.84476	A0A286ZJU5	A0A286ZJU5	Sus scrofa	A0A286ZJU5_PIG	Malignant T-cell-amplified sequence	LOC100738684
12.2508	12.1686	12.0717	8.82736	9.58244	9.34944	3.65502	0	-2.91064	+	-12.7016	F1SGS2	F1SGS2	Sus scrofa	F1SGS2_PIG	Peptidase S1 domain-containing protein	LOC100739080
12.5964	12.4577	12.3548	11.739	11.8614	11.904	2.75117	0.000489945	-0.634835		-7.4058	A0A8X9AEY3	A0A8X9AEY3	Sus scrofa	A0A8X9AEY3_PIG	Proteoglycan 3	LOC100739611
11.2747	11.9363	11.0959	11.6848	10.89	10.8219	0.331634	0.371283	-0.303375		-0.804935	A0A287AXH2;A0A5G2QBD6;I3L6E7	A0A287AXH2;A0A5G2QBD6;I3L6E7	Sus scrofa	A0A287AXH2_PIG;A0A5G2QBD6_PIG;I3L6E7_PIG	Phosphoethanolamine/phosphocholine phosphatase;Phosphoethanolamine/phosphocholine phosphatase;Phosphoethanolamine/phosphocholine phosphatase isoform 1	LOC102158609
11.5348	9.61552	12.2191	13.1419	13.1814	12.6704	1.10704	0.0201234	1.8748		2.3542	A0A287AU92	A0A287AU92	Sus scrofa	A0A287AU92_PIG	Dehydrogenase/reductase SDR family member on chromosome X	LOC102159510
11.5845	11.459	11.6068	12.6015	12.3834	12.4022	3.39826	0.000176759	0.912247		10.9175	I3L932	I3L932	Sus scrofa	I3L932_PIG	Ig-like domain-containing protein	LOC102161654
11.3382	11.8636	11.7076	9.08134	8.96305	9.10431	4.04818	0	-2.58688	+	-15.9872	A0A287AE25	A0A287AE25	Sus scrofa	A0A287AE25_PIG	Non-secretory ribonuclease	LOC102163838
8.82558	9.83635	10.7084	11.7428	11.3984	12.4425	1.53002	0.00793961	2.07113	+	3.31519	A0A286ZMH6;A0A8W4F6R2;A0A8W4FHA7;I3LBC2	A0A286ZMH6;A0A8W4F6R2;A0A8W4FHA7;I3LBC2	Sus scrofa	A0A286ZMH6_PIG;A0A8W4F6R2_PIG;A0A8W4FHA7_PIG;I3LBC2_PIG	Docosahexaenoic acid omega-hydroxylase CYP4F3-like;Docosahexaenoic acid omega-hydroxylase CYP4F3-like;Docosahexaenoic acid omega-hydroxylase CYP4F3-like;Cytochrome P450, family 4, subfamily F, polypeptide 55	LOC102167481
16.8523	16.8748	16.8994	14.1216	14.2397	14.1611	6.66248	0	-2.70132	+	-72.4468	F1SCC9	F1SCC9	Sus scrofa	F1SCC9_PIG	Serpin domain-containing protein	LOC106504545
17.8793	17.9393	17.8218	13.7116	13.4103	13.6646	5.75909	0	-4.28465	+	-43.0447	A0A287AGW0	A0A287AGW0	Sus scrofa	A0A287AGW0_PIG	Serpin domain-containing protein	LOC106504547
10.0388	10.588	10.8362	9.5695	10.5488	10.8421	NaN	1	0		NaN	A0A286ZLI7;A0A287A642;A0A5G2QH62;A0A5G2QZN2;F1S7V3	A0A286ZLI7;A0A287A642;A0A5G2QH62;A0A5G2QZN2;F1S7V3	Sus scrofa	A0A286ZLI7_PIG;A0A287A642_PIG;A0A5G2QH62_PIG;A0A5G2QZN2_PIG;F1S7V3_PIG	MHC class I-like antigen recognition-like domain-containing protein	LOC106508817
11.924	12.2601	12.3628	9.61206	11.5075	8.86598	1.28618	0.0138602	-2.18712		-2.74312	A0A287BH63;I3LEF9	A0A287BH63;I3LEF9	Sus scrofa	A0A287BH63_PIG;I3LEF9_PIG	C-type lectin domain-containing protein	LOC110255185
19.1304	19.1368	19.1127	19.9289	19.9295	19.9019	6.56078	0	0.793458		68.3246	A0A286ZVQ0	A0A286ZVQ0	Sus scrofa	A0A286ZVQ0_PIG	Uncharacterized protein	LOC110255331
15.7887	15.886	15.7912	16.8364	17.2243	16.9496	3.23032	0.00025641	1.18145	+	9.88207	A0A287BCT2;A0A8W4FBB8	A0A287BCT2;A0A8W4FBB8	Sus scrofa	A0A287BCT2_PIG;A0A8W4FBB8_PIG	Acyl-coenzyme A thioesterase 4	LOC110255332
13.3545	13.2802	13.3401	12.5629	12.5023	12.5831	4.69723	0	-0.775517		-23.3086	A0A5G2QK97	A0A5G2QK97	Sus scrofa	A0A5G2QK97_PIG	Uncharacterized protein	LOC110255782
16.58	16.5743	16.3954	17.0696	16.9382	16.9833	2.58571	0.000947189	0.480488		6.69034	A0A5G2RD43	A0A5G2RD43	Sus scrofa	A0A5G2RD43_PIG	Amine oxidase	LOC110256000
10.5752	11.194	10.2577	10.9579	9.79705	8.68311	NaN	1	0		NaN	A0A287ABA9	A0A287ABA9	Sus scrofa	A0A287ABA9_PIG	TRPM8 channel-associated factor 2 isoform X1	LOC110257570
14.9757	14.9394	14.9225	11.5382	11.5277	11.8022	5.47101	0	-3.32315	+	-36.4541	A0A8D1APX5	A0A8D1APX5	Sus scrofa	A0A8D1APX5_PIG	Uncharacterized protein	LOC110258309
14.7295	14.6848	14.6206	10.772	11.6866	9.19543	2.32045	0.00163354	-4.12694	+	-5.66705	A0A286ZQJ9	A0A286ZQJ9	Sus scrofa	A0A286ZQJ9_PIG	C1q domain-containing protein	LOC110258310
13.5554	13.6146	13.8154	9.63142	10.5471	10.2651	3.62267	0	-3.51391	+	-12.4624	A0A287AFE3	A0A287AFE3	Sus scrofa	A0A287AFE3_PIG	Complement C1q and tumor necrosis factor-related protein 9A	LOC110258312
14.2825	14.4922	14.3955	12.7607	12.1494	12.1096	3.13781	0.000487455	-2.05016	+	-9.35171	A0A286ZP11;A0A8W4F6X4;A0A8W4FCZ9	A0A286ZP11;A0A8W4F6X4;A0A8W4FCZ9	Sus scrofa	A0A286ZP11_PIG;A0A8W4F6X4_PIG;A0A8W4FCZ9_PIG	Protein S100;Protein S100;Protein S100-B	LOC110258323
16.8949	16.8801	16.9445	8.59227	12.0555	12.7946	1.9475	0.00285064	-5.75902	+	-4.44561	A0A5G2QZZ3	A0A5G2QZZ3	Sus scrofa	A0A5G2QZZ3_PIG	LIM zinc-binding domain-containing protein	LOC110258364
12.545	12.0489	12.0787	12.7695	12.8205	11.9191	0.346578	0.338302	0.278838		0.835939	A0A287BPW3;P32196	A0A287BPW3;P32196	Sus scrofa	A0A287BPW3_PIG;PG3_PIG	Protegrin 3;Protegrin-3	LOC110258650
12.7455	12.8462	12.6722	10.4759	11.3036	11.1147	2.66064	0.000731308	-1.7899	+	-7.00648	A0A287BIA5	A0A287BIA5	Sus scrofa	A0A287BIA5_PIG	Uncharacterized protein	LOC110259265
22.857	22.814	22.8349	20.5952	20.5121	20.5536	6.92905	0	-2.28171	+	-84.4692	F1RGX4;P01965	F1RGX4;P01965	Sus scrofa	F1RGX4_PIG;HBA_PIG	Globin domain-containing protein;Hemoglobin subunit alpha	LOC110259958
14.2727	14.5062	14.4298	11.0699	11.8486	12.9998	1.8991	0.00330326	-2.43018	+	-4.30302	A0A287ATD0;A0A287B4K5;A0A287BA49;A0A287BH52;A0A8W4FD39;A0A8W4FM80	A0A287ATD0;A0A287B4K5;A0A287BA49;A0A287BH52;A0A8W4FD39;A0A8W4FM80	Sus scrofa	A0A287ATD0_PIG;A0A287B4K5_PIG;A0A287BA49_PIG;A0A287BH52_PIG;A0A8W4FD39_PIG;A0A8W4FM80_PIG	IF rod domain-containing protein	LOC110260665
13.4174	13.2207	13.2405	8.78394	10.9142	8.94345	2.25769	0.00175605	-3.74566	+	-5.445	A0A287BJJ2;A0A5G2QJ39;A0A8W4FAM8;A0A8W4FE19;A0A8W4FMA4;A0A8W4FMK0;F1RUQ4;I3LTQ3	A0A287BJJ2;A0A5G2QJ39;A0A8W4FAM8;A0A8W4FE19;A0A8W4FMA4;A0A8W4FMK0;F1RUQ4;I3LTQ3	Sus scrofa	A0A287BJJ2_PIG;A0A5G2QJ39_PIG;A0A8W4FAM8_PIG;A0A8W4FE19_PIG;A0A8W4FMA4_PIG;A0A8W4FMK0_PIG;F1RUQ4_PIG;I3LTQ3_PIG	UDP-glucuronosyltransferase;UDP-glycosyltransferases domain-containing protein;UDP-glucuronosyltransferase;UDP-glucuronosyltransferase;UDP-glucuronosyltransferase;UDP-glucuronosyltransferase;Uncharacterized protein;Uncharacterized protein	LOC110262116
17.9224	17.8686	17.8532	14.6275	14.4535	14.5277	6.37146	0	-3.34517	+	-61.2647	F1SCC7	F1SCC7	Sus scrofa	F1SCC7_PIG	Serpin domain-containing protein	LOC396684
19.66	19.5746	19.5641	16.3308	16.3065	16.2413	6.87165	0	-3.30672	+	-81.7225	F1SCD0	F1SCD0	Sus scrofa	F1SCD0_PIG	Serpin domain-containing protein	LOC396685
17.2748	16.964	16.9667	12.7359	12.6419	12.4865	5.4121	0	-4.44706	+	-35.2356	A0A287AX70;I3L6T3	A0A287AX70;I3L6T3	Sus scrofa	A0A287AX70_PIG;I3L6T3_PIG	Olfactory receptor	LOC396790
16.1199	16.0443	16.0947	17.3208	17.3519	17.3195	6.03713	0	1.2444	+	50.5287	A0A5G2R1I5;I3L7T4	A0A5G2R1I5;I3L7T4	Sus scrofa	A0A5G2R1I5_PIG;I3L7T4_PIG	Lon protease homolog, mitochondrial;Lon protease homolog, mitochondrial	LONP1
11.6127	13.04	12.2127	12.8673	12.4886	12.9428	0.474054	0.174885	0.477751		1.09328	A0A287AYP8	A0A287AYP8	Sus scrofa	A0A287AYP8_PIG	Lysophosphatidylglycerol acyltransferase 1	LPGAT1
12.5516	12.5065	12.2276	12.9169	13.1437	13.0724	2.14692	0.00229209	0.615794		5.07011	A0A480KVF0;A0A5G2QQY2;A0A5G2R179;P49923	A0A480KVF0;A0A5G2QQY2;A0A5G2R179;P49923	Sus scrofa	A0A480KVF0_PIG;A0A5G2QQY2_PIG;A0A5G2R179_PIG;LIPL_PIG	Lipoprotein lipase	LPL
16.7496	16.9021	16.9213	15.7624	15.7987	15.7979	4.36836	0	-1.07135	+	-19.2614	A0A8D0VJQ2;A0A8D1N3M6;I3LUY1	A0A8D0VJQ2;A0A8D1N3M6;I3LUY1	Sus scrofa	A0A8D0VJQ2_PIG;A0A8D1N3M6_PIG;I3LUY1_PIG	LIM domain containing preferred translocation partner in lipoma	LPP
11.1505	11.392	10.659	9.90097	9.75288	9.09891	1.97523	0.00276457	-1.48294	+	-4.52883	I3LC88	I3LC88	Sus scrofa	I3LC88_PIG	LDL receptor related protein 1B	LRP1B
13.5133	13.6491	13.4807	14.2814	13.9016	13.7656	1.25515	0.015018	0.435127		2.67406	F1S8M9	F1S8M9	Sus scrofa	F1S8M9_PIG	Alpha-2-macroglobulin receptor-associated protein	LRPAP1
15.6786	15.7007	15.6952	16.7118	16.686	16.6915	7.18531	0	1.00492	+	97.9013	A0A8W4FDS5;A0A8W4FRA8;F1S5J1;I3LIC2	A0A8W4FDS5;A0A8W4FRA8;F1S5J1;I3LIC2	Sus scrofa	A0A8W4FDS5_PIG;A0A8W4FRA8_PIG;F1S5J1_PIG;I3LIC2_PIG	Leucine rich pentatricopeptide repeat containing	LRPPRC
11.2266	11.113	11.1909	11.7855	10.2985	10.6909	0.220032	0.723351	-0.251912		-0.564581	A0A8D0PUJ4	A0A8D0PUJ4	Sus scrofa	A0A8D0PUJ4_PIG	Leucine rich repeat containing 10	LRRC10
10.5753	10.0184	11.0516	10.3039	10.1802	9.12671	0.640054	0.0896482	-0.678212		-1.41842	A0A286ZZ02	A0A286ZZ02	Sus scrofa	A0A286ZZ02_PIG	Leucine rich repeat containing 17	LRRC17
10.7709	9.63681	10.8544	9.2872	9.73506	9.8308	NaN	1	0		NaN	A0A287BDL9;I3LG42	A0A287BDL9;I3LG42	Sus scrofa	A0A287BDL9_PIG;I3LG42_PIG	Leucine rich repeat containing 2	LRRC2
11.8385	12.3052	12.0794	10.6986	11.5802	11.8922	0.83037	0.0470052	-0.684069		-1.79096	A0A287A8F2;A0A5G2RL32	A0A287A8F2;A0A5G2RL32	Sus scrofa	A0A287A8F2_PIG;A0A5G2RL32_PIG	Leucine rich repeat containing 20	LRRC20
13.2254	13.4059	13.4005	13.8257	13.974	13.9971	2.7399	0.000553398	0.588327		7.35502	A0A286ZT07	A0A286ZT07	Sus scrofa	A0A286ZT07_PIG	Leucine-rich repeat-containing protein 39	LRRC39
11.4848	12.1634	12.1869	11.8046	11.44	11.8171	0.420536	0.224985	-0.25782		-0.986536	A0A287AGM9;A0A287AS56;A0A287BGK6	A0A287AGM9;A0A287AS56;A0A287BGK6	Sus scrofa	A0A287AGM9_PIG;A0A287AS56_PIG;A0A287BGK6_PIG	Leucine rich repeat containing 40;Leucine rich repeat containing 40;Leucine-rich repeat-containing protein 40	LRRC40
13.1052	13.0721	13.1877	12.7211	12.7524	12.6644	3.16868	0.000314639	-0.40903		-9.52567	A0A287AYY7	A0A287AYY7	Sus scrofa	A0A287AYY7_PIG	Leucine rich repeat containing 47	LRRC47
10.6828	11.1072	11.2905	9.32007	10.3446	11.0868	0.645989	0.0879175	-0.776312		-1.42998	F1SI25	F1SI25	Sus scrofa	F1SI25_PIG	Leucine rich repeat containing 57	LRRC57
13.5544	13.5136	13.4073	13.5015	13.1513	13.1843	0.821836	0.048156	-0.21277		-1.7741	A0A8W4FNV5;I3L995	A0A8W4FNV5;I3L995	Sus scrofa	A0A8W4FNV5_PIG;I3L995_PIG	Leucine rich repeat containing 59	LRRC59
13.1815	13.3358	13.2184	13.2245	12.8652	13.148	0.629677	0.0933607	-0.166062		-1.39821	A0A286ZP61;A0A5G2QS97;A0A5G2R2T8	A0A286ZP61;A0A5G2QS97;A0A5G2R2T8	Sus scrofa	A0A286ZP61_PIG;A0A5G2QS97_PIG;A0A5G2R2T8_PIG	Uncharacterized protein;Leucine-rich repeat flightless-interacting protein 1;Leucine-rich repeat flightless-interacting protein 1	LRRFIP1
13.1459	13.2492	13.3516	13.4927	13.245	13.2797	0.390125	0.260942	0.0902716		0.925121	A0A286ZZZ5;A0A287BC27;I3LNE1	A0A286ZZZ5;A0A287BC27;I3LNE1	Sus scrofa	A0A286ZZZ5_PIG;A0A287BC27_PIG;I3LNE1_PIG	Leucine-rich repeat flightless-interacting protein 2	LRRFIP2
13.0397	13.0965	13.0708	8.3754	11.3876	11.4465	1.23454	0.0152968	-2.66584		-2.6286	A0A4X1VW00	A0A4X1VW00	Sus scrofa	A0A4X1VW00_PIG	U6 snRNA-associated Sm-like protein LSm1	LSM1
10.2504	10.1875	9.51453	9.61586	9.08847	9.31123	1.08102	0.0219256	-0.645623		-2.29954	R4JU57	R4JU57	Sus scrofa	R4JU57_PIG	LSm14A	LSM14A
14.3803	14.3996	14.3458	13.1666	12.5626	12.7825	3.01335	0.000458839	-1.538	+	-8.67968	A5A8V8	A5A8V8	Sus scrofa	A5A8V8_PIG	U6 snRNA-associated Sm-like protein LSm2	LSM2
14.2585	14.128	14.1243	12.2698	11.6325	12.2169	3.28344	0.000166667	-2.13052	+	-10.1991	A0A5G2RNF0;F2Z5S4	A0A5G2RNF0;F2Z5S4	Sus scrofa	A0A5G2RNF0_PIG;F2Z5S4_PIG	U6 snRNA-associated Sm-like protein LSm3	LSM3
12.843	12.754	12.4046	10.8607	10.4129	10.7113	3.36202	0.000173355	-2.00558	+	-10.6858	A0A8W4FR34	A0A8W4FR34	Sus scrofa	A0A8W4FR34_PIG	U6 snRNA-associated Sm-like protein LSm4	LSM4
12.1165	11.6971	11.0611	9.50935	9.31766	10.1071	2.15656	0.00224514	-1.98019	+	-5.10192	A0A8W4FJI1	A0A8W4FJI1	Sus scrofa	A0A8W4FJI1_PIG	LSM6 homolog, U6 small nuclear RNA and mRNA degradation associated	LSM6
12.825	12.7979	12.7867	10.7485	9.82713	11.101	2.38607	0.00142416	-2.24432	+	-5.90708	A0A5G2QW54;A0A5G2RF09;F1S8H0	A0A5G2QW54;A0A5G2RF09;F1S8H0	Sus scrofa	A0A5G2QW54_PIG;A0A5G2RF09_PIG;F1S8H0_PIG	LSM7 homolog, U6 small nuclear RNA and mRNA degradation associated;LSM7 homolog, U6 small nuclear RNA and mRNA degradation associated;LSM7 homolog, U6 small nuclear RNA and mRNA degradation associated	LSM7
14.4062	14.0583	14.0936	12.3182	11.4998	11.8267	3.03376	0.000462585	-2.30446	+	-8.78672	A0A4X1W3A0	A0A4X1W3A0	Sus scrofa	A0A4X1W3A0_PIG	U6 snRNA-associated Sm-like protein LSm8	LSM8
12.2923	12.303	11.9915	10.9768	12.659	12.0721	0.22783	0.707849	-0.292984		-0.581998	A0A286ZU34;A0A287BG97;A0A287BQ57;A0A481B8T0;A0A8W4FC54;A0A8W4FI34;A0A8W4FIG8	A0A286ZU34;A0A287BG97;A0A287BQ57;A0A481B8T0;A0A8W4FC54;A0A8W4FI34;A0A8W4FIG8	Sus scrofa	A0A286ZU34_PIG;A0A287BG97_PIG;A0A287BQ57_PIG;A0A481B8T0_PIG;A0A8W4FC54_PIG;A0A8W4FI34_PIG;A0A8W4FIG8_PIG	Terpene cyclase/mutase family member	LSS
15.9612	16.0014	15.989	13.7934	13.5121	13.443	4.61894	0	-2.40107	+	-22.2751	F1SQR8	F1SQR8	Sus scrofa	F1SQR8_PIG	Leukotriene A(4) hydrolase	LTA4H
12.6834	13.0619	12.8318	10.4549	10.7203	11.7492	1.99818	0.00268024	-1.88423	+	-4.59853	A0A286ZWQ1	A0A286ZWQ1	Sus scrofa	A0A286ZWQ1_PIG	Latent transforming growth factor beta binding protein 1	LTBP1
12.0581	12.0497	12.1924	11.2162	9.65701	9.17767	1.55439	0.0073648	-2.0831	+	-3.37554	A0A287BDJ6;A0A5G2QAF6;A0A5G2QZZ4;A0A5G2R7P3;F1S2T5	A0A287BDJ6;A0A5G2QAF6;A0A5G2QZZ4;A0A5G2R7P3;F1S2T5	Sus scrofa	A0A287BDJ6_PIG;A0A5G2QAF6_PIG;A0A5G2QZZ4_PIG;A0A5G2R7P3_PIG;F1S2T5_PIG	Latent-transforming growth factor beta-binding protein 2;Latent transforming growth factor beta binding protein 2;Latent transforming growth factor beta binding protein 2;Latent transforming growth factor beta binding protein 2;Latent transforming growth factor beta binding protein 2	LTBP2
14.9486	14.9805	14.9524	11.8067	10.9463	11.5041	3.82605	0	-3.54144	+	-14.0416	A0A287BGV1	A0A287BGV1	Sus scrofa	A0A287BGV1_PIG	Latent transforming growth factor beta binding protein 4	LTBP4
14.9597	14.851	14.8272	14.6915	14.7254	14.6446	1.82373	0.0041711	-0.192144		-4.08746	A0A5G2QUQ4;A0A8W4FE96;Q6YT39	A0A5G2QUQ4;A0A8W4FE96;Q6YT39	Sus scrofa	A0A5G2QUQ4_PIG;A0A8W4FE96_PIG;Q6YT39_PIG	Lactotransferrin	LTF
13.4594	13.4667	13.3714	14.0724	14.0589	14.0116	4.1741	0	0.615098		17.2041	A0A4X1V930;A0A4X1V940	A0A4X1V930;A0A4X1V940	Sus scrofa	A0A4X1V930_PIG;A0A4X1V940_PIG	RNA-binding protein Luc7-like;LUC7 like 2, pre-mRNA splicing factor	LUC7L2
11.9606	11.8791	12.267	11.788	12.1547	12.3119	0.0900484	0.913337	0.049338		0.252998	A0A287ACS0	A0A287ACS0	Sus scrofa	A0A287ACS0_PIG	LUC7 like 3 pre-mRNA splicing factor	LUC7L3
18.6007	18.6212	18.5774	17.8743	17.8871	17.8805	6.16938	0	-0.719153		-54.5304	F1SQ09	F1SQ09	Sus scrofa	F1SQ09_PIG	Lumican	LUM
14.5265	14.6885	14.4904	11.9943	8.76317	9.24226	1.97552	0.00276584	-4.56859	+	-4.5297	I3LN84	I3LN84	Sus scrofa	I3LN84_PIG	Latexin	LXN
15.3243	15.1387	15.0255	14.8286	15.227	15.0693	0.346905	0.337417	-0.121227		-0.836614	F1RSG9	F1RSG9	Sus scrofa	F1RSG9_PIG	Acyl-protein thioesterase 1	LYPLA1
12.2322	12.05	12.0445	11.9948	11.5389	11.726	1.14583	0.0181311	-0.35564		-2.4365	A0A287BGW6;I3LHP2	A0A287BGW6;I3LHP2	Sus scrofa	A0A287BGW6_PIG;I3LHP2_PIG	palmitoyl-protein hydrolase	LYPLA2
11.7643	11.512	11.7256	10.5032	10.9052	10.3956	2.44614	0.00123478	-1.06599	+	-6.13413	A0A480K5P1;A0A5G2R0G4	A0A480K5P1;A0A5G2R0G4	Sus scrofa	A0A480K5P1_PIG;A0A5G2R0G4_PIG	palmitoyl-protein hydrolase	LYPLAL1
13.5358	13.4184	13.4842	12.7548	12.592	12.8897	2.86385	0.000513738	-0.733936		-7.93105	F1RPB6	F1RPB6	Sus scrofa	F1RPB6_PIG	LYR motif containing 1	LYRM1
13.0188	13.2284	13.1466	12.6764	12.9659	13.0462	0.854885	0.0436411	-0.235099		-1.83953	A0A287AUJ0	A0A287AUJ0	Sus scrofa	A0A287AUJ0_PIG	LYR motif containing 4	LYRM4
13.87	13.8893	14.2599	11.6181	11.6344	11.1704	3.66666	0	-2.53213	+	-12.7887	A0A287ADQ4	A0A287ADQ4	Sus scrofa	A0A287ADQ4_PIG	Complex III assembly factor LYRM7	LYRM7
13.6368	13.799	13.8134	14.0068	14.0205	14.0196	2.02552	0.00260028	0.265888		4.68263	A0A5G2QSR1;A0A5G2RDJ7;A0A8D1HR18;A0A8W4FJA3	A0A5G2QSR1;A0A5G2RDJ7;A0A8D1HR18;A0A8W4FJA3	Sus scrofa	A0A5G2QSR1_PIG;A0A5G2RDJ7_PIG;A0A8D1HR18_PIG;A0A8W4FJA3_PIG	LYR motif-containing protein 9	LYRM9
13.4345	13.5581	13.721	8.60767	8.79243	9.47639	4.1184	0	-4.61235	+	-16.6551	A0A2C9F343;P12067;P12068;P12069	A0A2C9F343;P12067;P12068;P12069	Sus scrofa	A0A2C9F343_PIG;LYSC1_PIG;LYSC2_PIG;LYSC3_PIG	lysozyme;Lysozyme C-1;Lysozyme C-2;Lysozyme C-3	LYZ
15.3486	15.2742	15.3275	9.22121	8.71282	10.1862	3.78866	0	-5.94336	+	-13.7374	A0A287A837;A0A5G2QIP9	A0A287A837;A0A5G2QIP9	Sus scrofa	A0A287A837_PIG;A0A5G2QIP9_PIG	Leucine zipper and CTNNBIP1 domain containing	LZIC
11.6418	11.828	11.1784	10.198	10.2083	10.9914	1.53293	0.0078664	-1.0835	+	-3.32237	A0A4X1T8R7;A0A4X1T8S2;F1SNZ1	A0A4X1T8R7;A0A4X1T8S2;F1SNZ1	Sus scrofa	A0A4X1T8R7_PIG;A0A4X1T8S2_PIG;F1SNZ1_PIG	Leucine zipper transcription factor-like protein 1	LZTFL1
13.0373	13.041	13.1729	13.2487	13.351	13.2404	1.58083	0.00683508	0.1963		3.44171	A0A287AEG1	A0A287AEG1	Sus scrofa	A0A287AEG1_PIG	Microtubule actin crosslinking factor 1	MACF1
14.8604	14.6849	14.6452	16.2133	16.12	16.1629	4.44165	0	1.4352	+	20.0986	A0A480XNH5	A0A480XNH5	Sus scrofa	A0A480XNH5_PIG	Mono-ADP ribosylhydrolase 1	MACROD1
15.6427	15.615	15.6627	16.4454	16.4131	16.4423	5.87476	0	0.793482		46.0136	A0A287B3D7	A0A287B3D7	Sus scrofa	A0A287B3D7_PIG	Core histone macro-H2A	MACROH2A1
16.4734	16.4003	16.3652	17.3242	17.3887	17.4852	4.19644	0	0.986373		17.4293	A0A287AKA3	A0A287AKA3	Sus scrofa	A0A287AKA3_PIG	Core histone macro-H2A	MACROH2A2
8.89711	8.5871	9.14017	9.94289	9.78308	8.74902	0.690029	0.07531	0.616869		1.51577	A0A287A1B8;A0A287A3Z0;A0A287BNC2	A0A287A1B8;A0A287A3Z0;A0A287BNC2	Sus scrofa	A0A287A1B8_PIG;A0A287A3Z0_PIG;A0A287BNC2_PIG	Mitotic arrest deficient 1 like 1	MAD1L1
12.706	12.3597	12.4629	11.0859	11.2525	11.0939	3.52436	0.000190141	-1.36543	+	-11.7616	A0A4X1WAU1	A0A4X1WAU1	Sus scrofa	A0A4X1WAU1_PIG	Mago homolog, exon junction complex subunit	MAGOH
9.35125	9.96084	10.123	9.83409	9.67983	10.3594	NaN	1	0		NaN	A0A5G2QI55;K7GKA5	A0A5G2QI55;K7GKA5	Sus scrofa	A0A5G2QI55_PIG;K7GKA5_PIG	Dolichyl-diphosphooligosaccharide--protein glycosyltransferase subunit MAGT1	MAGT1
12.7143	12.67	12.557	13.7505	13.8105	13.9563	3.99305	0	1.19201	+	15.4812	A0A286ZYM2	A0A286ZYM2	Sus scrofa	A0A286ZYM2_PIG	Matrix AAA peptidase interacting protein 1	MAIP1
12.9035	12.9803	12.879	8.80717	11.3887	9.89019	1.74163	0.00483022	-2.89225	+	-3.86119	A0A481C5C8;O02773	A0A481C5C8;O02773	Sus scrofa	A0A481C5C8_PIG;MA1A1_PIG	alpha-1,2-Mannosidase;Mannosyl-oligosaccharide 1,2-alpha-mannosidase IA	MAN1A1
12.329	12.0588	12.0363	9.14179	9.52733	9.20553	4.32297	0	-2.84983	+	-18.7601	A0A287BHP5	A0A287BHP5	Sus scrofa	A0A287BHP5_PIG	Alpha-mannosidase	MAN2B1
14.0084	13.8972	13.7965	13.2397	13.5311	13.7338	1.20325	0.0158387	-0.399166		-2.56018	A0A287A829;A0A287AZU8;A0A5G2QAJ3;F1SJ68	A0A287A829;A0A287AZU8;A0A5G2QAJ3;F1SJ68	Sus scrofa	A0A287A829_PIG;A0A287AZU8_PIG;A0A5G2QAJ3_PIG;F1SJ68_PIG	alpha-mannosidase	MAN2C1
13.7417	13.7972	13.7841	12.6985	12.7573	12.6702	5.38978	0	-1.06565	+	-34.7845	A0A287A2R1;A0A8D1PE04	A0A287A2R1;A0A8D1PE04	Sus scrofa	A0A287A2R1_PIG;A0A8D1PE04_PIG	Mesencephalic astrocyte derived neurotrophic factor	MANF
15.6495	15.5457	15.4496	14.6461	14.5105	14.6176	3.75695	0	-0.956844		-13.4845	A0A5G2R0E5;F1RX00	A0A5G2R0E5;F1RX00	Sus scrofa	A0A5G2R0E5_PIG;F1RX00_PIG	Amine oxidase	MAOA
15.2347	15.187	15.1205	15.5358	15.5637	15.5598	3.39095	0.000176039	0.372326		10.8704	A0A287A039	A0A287A039	Sus scrofa	A0A287A039_PIG	Amine oxidase	MAOB
12.5756	12.5976	12.6787	10.971	11.2927	11.2412	3.80348	0	-1.44899	+	-13.8572	A0A287AYD5;A0A5G2RLE3;F1SI65;I3LDT2	A0A287AYD5;A0A5G2RLE3;F1SI65;I3LDT2	Sus scrofa	A0A287AYD5_PIG;A0A5G2RLE3_PIG;F1SI65_PIG;I3LDT2_PIG	Microtubule associated protein 1A	MAP1A
15.4605	15.5213	15.4709	12.8902	12.9949	13.0182	6.26653	0	-2.51645	+	-57.6705	A0A286ZJQ4;A0A287BL20	A0A286ZJQ4;A0A287BL20	Sus scrofa	A0A286ZJQ4_PIG;A0A287BL20_PIG	Microtubule associated protein 1B	MAP1B
14.951	15.0394	15.0152	12.4061	11.4266	11.7272	3.38363	0.000175182	-3.14853	+	-10.8234	D2KQR0	D2KQR0	Sus scrofa	D2KQR0_PIG	Microtubule-associated protein 1 light chain 3 alpha	MAP1LC3A
11.9874	11.9955	12.0186	8.89234	8.73674	9.78414	3.03052	0.000461643	-2.86276	+	-8.76965	A0A287B8I0;A0A5G2QSQ7;D7RA29	A0A287B8I0;A0A5G2QSQ7;D7RA29	Sus scrofa	A0A287B8I0_PIG;A0A5G2QSQ7_PIG;D7RA29_PIG	Microtubule associated protein 1 light chain 3 beta;Microtubule associated protein 1 light chain 3 beta;Microtubule-associated protein 1 light chain 3 beta	MAP1LC3B
11.9413	12.1308	11.9048	11.0002	11.1348	11.4234	2.31058	0.00162012	-0.806168		-5.63165	A0A286ZUZ5;A0A5G2QT14;A0A8W4FAQ4;A0A8W4FMQ2;F1S939	A0A286ZUZ5;A0A5G2QT14;A0A8W4FAQ4;A0A8W4FMQ2;F1S939	Sus scrofa	A0A286ZUZ5_PIG;A0A5G2QT14_PIG;A0A8W4FAQ4_PIG;A0A8W4FMQ2_PIG;F1S939_PIG	Microtubule associated protein 1S	MAP1S
12.9596	12.0109	12.1975	11.6875	11.6603	11.8749	1.02176	0.0262149	-0.648394		-2.17652	A0A287BK75;A0A5G2R297;A0A8W4FG50	A0A287BK75;A0A5G2R297;A0A8W4FG50	Sus scrofa	A0A287BK75_PIG;A0A5G2R297_PIG;A0A8W4FG50_PIG	Dual specificity mitogen-activated protein kinase kinase 1	MAP2K1
13.8919	13.7291	13.6289	13.3543	13.3162	13.3069	2.2558	0.00175516	-0.424141		-5.43844	A0A5G2RHW3;A0A8W4F9A8;A0A8W4FAK3;K7GPS0	A0A5G2RHW3;A0A8W4F9A8;A0A8W4FAK3;K7GPS0	Sus scrofa	A0A5G2RHW3_PIG;A0A8W4F9A8_PIG;A0A8W4FAK3_PIG;K7GPS0_PIG	Dual specificity mitogen-activated protein kinase kinase 2	MAP2K2
11.9582	11.9734	11.8281	11.7866	11.7288	11.7002	1.58207	0.00676006	-0.181406		-3.44484	M3TYR4	M3TYR4	Sus scrofa	M3TYR4_PIG	mitogen-activated protein kinase kinase	MAP2K3
12.1749	12.001	12.0294	11.8408	11.1756	11.1124	1.35305	0.0121767	-0.692181		-2.89463	A0A287B4Y9;A0A5G2QZR5;A0A8W4F9Q5;F1SS51	A0A287B4Y9;A0A5G2QZR5;A0A8W4F9Q5;F1SS51	Sus scrofa	A0A287B4Y9_PIG;A0A5G2QZR5_PIG;A0A8W4F9Q5_PIG;F1SS51_PIG	mitogen-activated protein kinase kinase	MAP2K4
13.8385	13.7806	13.7089	13.5615	13.5514	13.4824	2.25327	0.0018158	-0.24423		-5.42962	A0A4X1UTR6	A0A4X1UTR6	Sus scrofa	A0A4X1UTR6_PIG	Mitogen-activated protein kinase kinase kinase 20	MAP3K20
17.2861	17.3227	17.2842	16.7872	16.8258	16.8258	4.94986	0	-0.484754		-26.9781	A0A286ZXD9;A0A287BBL5	A0A286ZXD9;A0A287BBL5	Sus scrofa	A0A286ZXD9_PIG;A0A287BBL5_PIG	Microtubule-associated protein	MAP4
9.87181	9.88668	10.4914	9.39253	10.3174	9.19374	NaN	1	0		NaN	A0A287AMH1;F1SUM1	A0A287AMH1;F1SUM1	Sus scrofa	A0A287AMH1_PIG;F1SUM1_PIG	Microtubule associated protein 6	MAP6
12.8044	12.5301	12.6539	11.9881	12.169	12.2638	2.00293	0.00263392	-0.522478		-4.61306	A0A286ZJM7;A0A5G2R161;A0A8W4FJB8;F1SV46;I3L992	A0A286ZJM7;A0A5G2R161;A0A8W4FJB8;F1SV46;I3L992	Sus scrofa	A0A286ZJM7_PIG;A0A5G2R161_PIG;A0A8W4FJB8_PIG;F1SV46_PIG;I3L992_PIG	MAP7 domain containing 1	MAP7D1
14.3655	13.9873	14.1841	11.6029	11.5682	11.5557	4.72176	0	-2.60337	+	-23.6421	A0A286ZPF5;A0A5G2RG05;A0A5K1UVT7;A0A8W4FG96	A0A286ZPF5;A0A5G2RG05;A0A5K1UVT7;A0A8W4FG96	Sus scrofa	A0A286ZPF5_PIG;A0A5G2RG05_PIG;A0A5K1UVT7_PIG;A0A8W4FG96_PIG	Mitogen-activated protein kinase	MAPK1
12.6585	12.7202	12.7665	13.353	13.4116	13.1025	2.34323	0.00159414	0.573927		5.74943	A0A287ARU5;A0A287BQ93	A0A287ARU5;A0A287BQ93	Sus scrofa	A0A287ARU5_PIG;A0A287BQ93_PIG	mitogen-activated protein kinase;Mitogen-activated protein kinase	MAPK12
12.7353	12.5836	12.5485	12.0829	12.2277	12.2015	2.46884	0.00111903	-0.451779		-6.22181	A0A5G2R9K2	A0A5G2R9K2	Sus scrofa	A0A5G2R9K2_PIG	mitogen-activated protein kinase	MAPK14
17.6651	17.5937	17.6223	16.2578	16.0121	16.1551	4.43443	0	-1.4853	+	-20.0146	A0A480NH74	A0A480NH74	Sus scrofa	A0A480NH74_PIG	Mitogen-activated protein kinase	MAPK3
12.1793	12.6578	13.0044	11.3471	12.5569	9.19953	0.714239	0.0690954	-1.57931		-1.563	A0A4X1VQA9;A0A4X1VWV3;A0A5G2QSE9;A0A5G2QTP1;A0A5G2QV03;A0A5G2R1U3;A0A5G2RGH7;A0A8W4FNC2;A0A8W4FNK5;F1RW16;K7GP94;K7GT04	A0A4X1VQA9;A0A4X1VWV3;A0A5G2QSE9;A0A5G2QTP1;A0A5G2QV03;A0A5G2R1U3;A0A5G2RGH7;A0A8W4FNC2;A0A8W4FNK5;F1RW16;K7GP94;K7GT04	Sus scrofa	A0A4X1VQA9_PIG;A0A4X1VWV3_PIG;A0A5G2QSE9_PIG;A0A5G2QTP1_PIG;A0A5G2QV03_PIG;A0A5G2R1U3_PIG;A0A5G2RGH7_PIG;A0A8W4FNC2_PIG;A0A8W4FNK5_PIG;F1RW16_PIG;K7GP94_PIG;K7GT04_PIG	Stress-activated protein kinase JNK	MAPK9
11.3293	10.9804	10.728	10.035	7.95569	9.72122	1.24368	0.0151763	-1.77528		-2.64871	A0A8W4FES8;F1SEZ4	A0A8W4FES8;F1SEZ4	Sus scrofa	A0A8W4FES8_PIG;F1SEZ4_PIG	non-specific serine/threonine protein kinase	MAPKAPK2
12.6846	12.4988	12.4091	12.0773	12.142	11.8335	1.84062	0.00409131	-0.513243		-4.13511	A0A5K1UJP6;B8XSJ7	A0A5K1UJP6;B8XSJ7	Sus scrofa	A0A5K1UJP6_PIG;B8XSJ7_PIG	non-specific serine/threonine protein kinase	MAPKAPK3
15.1812	15.1559	15.2845	14.1562	13.8144	13.9158	3.47898	0.000186207	-1.24502	+	-11.451	A0A8W4FP63	A0A8W4FP63	Sus scrofa	A0A8W4FP63_PIG	Microtubule associated protein RP/EB family member 1	MAPRE1
16.9744	16.759	16.914	16.0052	16.0946	16.368	2.34078	0.00159081	-0.726578		-5.74053	F1SAJ9	F1SAJ9	Sus scrofa	F1SAJ9_PIG	Microtubule associated protein RP/EB family member 2	MAPRE2
14.2179	14.4006	14.5993	13.1876	13.5182	13.5884	2.38074	0.00141963	-0.974508		-5.88726	A0A287BQJ3;I3LQA8	A0A287BQJ3;I3LQA8	Sus scrofa	A0A287BQJ3_PIG;I3LQA8_PIG	Microtubule associated protein RP/EB family member 3;Microtubule-associated protein RP/EB family member 3	MAPRE3
15.6462	16.0026	16.0441	15.3407	15.4319	15.4664	1.67313	0.005534	-0.484654		-3.67881	A0A287BRL8	A0A287BRL8	Sus scrofa	A0A287BRL8_PIG	Myristoylated alanine-rich C-kinase substrate	MARCKS
12.3209	12.4239	12.1399	11.9926	11.5004	11.603	1.59557	0.0067056	-0.59625		-3.47893	A0A287ACD4;F1RPY5	A0A287ACD4;F1RPY5	Sus scrofa	A0A287ACD4_PIG;F1RPY5_PIG	non-specific serine/threonine protein kinase	MARK2
17.1173	16.9811	16.86	15.2026	16.1325	16.0381	1.76398	0.00468205	-1.19505	+	-3.92194	A0A286ZP57;I3LA63;I3LCC2	A0A286ZP57;I3LA63;I3LCC2	Sus scrofa	A0A286ZP57_PIG;I3LA63_PIG;I3LCC2_PIG	Methionine--tRNA ligase, cytoplasmic;Methionine--tRNA ligase, cytoplasmic;Methionine--tRNA ligase, cytoplasmic	MARS1
10.1469	10.4485	10.0026	11.4904	12.1806	12.0302	2.63053	0.000845622	1.70109	+	6.87791	A0A286ZYY0	A0A286ZYY0	Sus scrofa	A0A286ZYY0_PIG	Methionine--tRNA ligase, mitochondrial	MARS2
10.0569	10.082	9.68623	9.8976	9.8662	7.32187	0.456394	0.190486	-0.91317		-1.05822	A0A5G2QIV9;A0A8W4F7S1;A0A8W4FED3;A0A8W4FF67;F1SER1	A0A5G2QIV9;A0A8W4F7S1;A0A8W4FED3;A0A8W4FF67;F1SER1	Sus scrofa	A0A5G2QIV9_PIG;A0A8W4F7S1_PIG;A0A8W4FED3_PIG;A0A8W4FF67_PIG;F1SER1_PIG	S-adenosylmethionine synthase;methionine adenosyltransferase;S-adenosylmethionine synthase;S-adenosylmethionine synthase;S-adenosylmethionine synthase	MAT1A
14.2338	13.9981	13.8965	13.1941	13.2985	13.3519	2.63899	0.000849046	-0.761316		-6.91384	A0A287BPL7;A0A5G2QL09;D0G777;I3LJR6	A0A287BPL7;A0A5G2QL09;D0G777;I3LJR6	Sus scrofa	A0A287BPL7_PIG;A0A5G2QL09_PIG;D0G777_PIG;I3LJR6_PIG	S-adenosylmethionine synthase	MAT2A
13.7732	13.8108	13.8301	12.507	12.7096	12.6301	4.38187	0	-1.18915	+	-19.413	A0A287AEU6;A0A5G2QIU8;A0A5G2QN98;I3LU04	A0A287AEU6;A0A5G2QIU8;A0A5G2QN98;I3LU04	Sus scrofa	A0A287AEU6_PIG;A0A5G2QIU8_PIG;A0A5G2QN98_PIG;I3LU04_PIG	Methionine adenosyltransferase 2 subunit beta	MAT2B
13.6794	13.577	13.3934	12.3097	12.4248	12.3092	3.70164	0	-1.20204	+	-13.0541	A0A287AXD3;A0A5G2R9B8	A0A287AXD3;A0A5G2R9B8	Sus scrofa	A0A287AXD3_PIG;A0A5G2R9B8_PIG	Matrilin 2	MATN2
14.6388	14.6635	14.7084	15.3014	15.279	15.2022	4.0783	0	0.590682		16.2704	A0A286ZWJ3;A0A287AK18;F1RGI7	A0A286ZWJ3;A0A287AK18;F1RGI7	Sus scrofa	A0A286ZWJ3_PIG;A0A287AK18_PIG;F1RGI7_PIG	Matrin 3	MATR3
15.1238	15.0577	15.0045	16.4947	16.5083	16.5383	5.60682	0	1.45177	+	39.4257	A0A5K1V3V4	A0A5K1V3V4	Sus scrofa	A0A5K1V3V4_PIG	Mitochondrial antiviral signaling protein	MAVS
22.3726	22.3586	22.2364	18.7811	18.7384	18.6745	6.53939	0	-3.59116	+	-67.488	P02189	P02189	Sus scrofa	MYG_PIG	Myoglobin	MB
9.82334	10.8282	11.41	10.5451	9.4298	10.2326	0.469307	0.178876	-0.618003		-1.08387	A0A5G2QKS4;F1SDI3	A0A5G2QKS4;F1SDI3	Sus scrofa	A0A5G2QKS4_PIG;F1SDI3_PIG	Methyl-CpG binding domain protein 3	MBD3
14.9625	15.064	15.0232	14.0182	13.8708	14.1774	3.35755	0.000172938	-0.994459		-10.6576	A0A1B0V621;A0A286ZTG2;A0A286ZY60;A0A287AT92;A0A287AVV5;A0A480ZSM5;A0A8D0XLL0;A0A8D1UKQ0;A0A8D1UKR2	A0A1B0V621;A0A286ZTG2;A0A286ZY60;A0A287AT92;A0A287AVV5;A0A480ZSM5;A0A8D0XLL0;A0A8D1UKQ0;A0A8D1UKR2	Sus scrofa	A0A1B0V621_PIG;A0A286ZTG2_PIG;A0A286ZY60_PIG;A0A287AT92_PIG;A0A287AVV5_PIG;A0A480ZSM5_PIG;A0A8D0XLL0_PIG;A0A8D1UKQ0_PIG;A0A8D1UKR2_PIG	Muscleblind like splicing regulator 1	MBNL1
10.055	10.9012	9.26049	10.7775	9.02361	9.25593	NaN	1	0		NaN	A0A286ZKY6;A0A287AYH7;A0A287BHD4;A0A5G2QCT5;A0A8W4FDK2;A0A8W4FEJ9;A0A8W4FKI9;P81558	A0A286ZKY6;A0A287AYH7;A0A287BHD4;A0A5G2QCT5;A0A8W4FDK2;A0A8W4FEJ9;A0A8W4FKI9;P81558	Sus scrofa	A0A286ZKY6_PIG;A0A287AYH7_PIG;A0A287BHD4_PIG;A0A5G2QCT5_PIG;A0A8W4FDK2_PIG;A0A8W4FEJ9_PIG;A0A8W4FKI9_PIG;MBP_PIG	Myelin basic protein	MBP
14.2316	14.4907	14.4372	13.4232	13.6825	13.6331	2.70527	0.000597264	-0.806909		-7.20092	A0A4X1SE16;A0A5G2R5Z3;A0A8W4FC38;F1SAG9;K7GP49	A0A4X1SE16;A0A5G2R5Z3;A0A8W4FC38;F1SAG9;K7GP49	Sus scrofa	A0A4X1SE16_PIG;A0A5G2R5Z3_PIG;A0A8W4FC38_PIG;F1SAG9_PIG;K7GP49_PIG	Melanoma cell adhesion molecule	MCAM
13.3511	13.2175	13.1798	13.4733	13.7543	13.2371	0.686403	0.0762222	0.238776		1.5087	A0A286ZXK8	A0A286ZXK8	Sus scrofa	A0A286ZXK8_PIG	Malonyl-CoA-acyl carrier protein transacylase	MCAT
15.0091	14.9659	14.952	15.5466	15.4666	15.5577	4.08991	0	0.547977		16.3809	A0A287BB12	A0A287BB12	Sus scrofa	A0A287BB12_PIG	Methylcrotonyl-CoA carboxylase subunit 1	MCCC1
16.3357	16.3728	16.3258	16.2322	16.3906	16.2446	0.454016	0.192395	-0.0556615		-1.05349	A0A287B773;A0A8W4FIP3	A0A287B773;A0A8W4FIP3	Sus scrofa	A0A287B773_PIG;A0A8W4FIP3_PIG	methylcrotonoyl-CoA carboxylase	MCCC2
17.0097	17.0375	17.1418	17.625	17.5791	17.6472	3.605	0	0.554059		12.3336	A0A8W4F9Q9;A1XQS7	A0A8W4F9Q9;A1XQS7	Sus scrofa	A0A8W4F9Q9_PIG;A1XQS7_PIG	Methylmalonyl-CoA epimerase;MCEE	MCEE
12.4426	12.5428	12.3495	13.7251	12.7993	12.7238	0.911195	0.0366593	0.637757		1.9519	I3LV84;K7GQY4	I3LV84;K7GQY4	Sus scrofa	I3LV84_PIG;K7GQY4_PIG	Multiple coagulation factor deficiency 2, ER cargo receptor complex subunit;Multiple coagulation factor deficiency 2, ER cargo receptor complex subunit	MCFD2
10.8477	10.7247	10.4743	9.39773	9.59196	9.95544	2.20067	0.0021033	-1.03386	+	-5.24939	K9IWB2	K9IWB2	Sus scrofa	K9IWB2_PIG	Induced myeloid leukemia cell differentiation protein Mcl-1	MCL1
13.9518	13.8757	13.8325	10.0253	9.28479	9.75595	4.35856	0	-4.19795	+	-19.1521	A0A286ZXM3;A0A5S8LA00	A0A286ZXM3;A0A5S8LA00	Sus scrofa	A0A286ZXM3_PIG;A0A5S8LA00_PIG	Tryptase	MCT7
13.9529	13.5338	13.703	12.5453	12.7383	12.8109	2.68288	0.000737773	-1.03171	+	-7.10278	A0A5G2QQW0;A0A8D0YET4	A0A5G2QQW0;A0A8D0YET4	Sus scrofa	A0A5G2QQW0_PIG;A0A8D0YET4_PIG	Calcium uniporter protein	MCU
20.5854	20.6017	20.6243	18.1322	18.1495	18.1527	8.33744	0	-2.459	+	-190.054	A0A4X1WCL6;A0A5G2QPX2;P11708	A0A4X1WCL6;A0A5G2QPX2;P11708	Sus scrofa	A0A4X1WCL6_PIG;A0A5G2QPX2_PIG;MDHC_PIG	Malate dehydrogenase 1;Malate dehydrogenase;Malate dehydrogenase, cytoplasmic	MDH1
22.1779	22.2034	22.197	22.1661	22.2457	22.2397	0.38406	0.26878	0.0243988		0.912794	A0A480KJB8;P00346	A0A480KJB8;P00346	Sus scrofa	A0A480KJB8_PIG;MDHM_PIG	Malate dehydrogenase;Malate dehydrogenase, mitochondrial	MDH2
14.2508	14.4831	14.4982	14.687	14.6513	14.5059	0.982437	0.0290344	0.204047		2.09596	A0A287B391	A0A287B391	Sus scrofa	A0A287B391_PIG	Magnesium dependent phosphatase 1	MDP1
12.7876	12.8548	12.9808	9.66777	9.25537	8.34626	3.18077	0.000317181	-3.78461	+	-9.59459	A0A5G2RAJ8;F1RQM4	A0A5G2RAJ8;F1RQM4	Sus scrofa	A0A5G2RAJ8_PIG;F1RQM4_PIG	Malic enzyme	ME1
14.4629	14.2983	14.3579	13.6216	13.5314	13.5025	3.78202	0	-0.821201		-13.6841	A0A286ZNS2;F1RPN9	A0A286ZNS2;F1RPN9	Sus scrofa	A0A286ZNS2_PIG;F1RPN9_PIG	Malic enzyme	ME2
15.8211	15.7354	15.7579	15.5123	15.4598	15.5695	2.49373	0.00112645	-0.257612		-6.31918	A0A5G2RAT9;F1STS4	A0A5G2RAT9;F1STS4	Sus scrofa	A0A5G2RAT9_PIG;F1STS4_PIG	Malic enzyme	ME3
11.4456	8.63309	12.8769	9.86334	9.372	9.36249	NaN	1	0		NaN	A0A5S6I618;A0A8D1F0Y1;Q95313	A0A5S6I618;A0A8D1F0Y1;Q95313	Sus scrofa	A0A5S6I618_PIG;A0A8D1F0Y1_PIG;MEA1_PIG	Male-enhanced antigen 1	MEA1
14.2664	14.2705	14.2766	13.4026	13.136	13.2854	3.68201	0	-0.996478		-12.9046	F1RZT9	F1RZT9	Sus scrofa	F1RZT9_PIG	Methyl-CpG binding protein 2	MECP2
14.8402	14.9681	14.9131	15.4625	15.5256	15.4847	3.83458	0	0.583793		14.1118	A0A5G2R0S9	A0A5G2R0S9	Sus scrofa	A0A5G2R0S9_PIG	Enoyl-[acyl-carrier-protein] reductase, mitochondrial	MECR
9.53943	9.96579	9.84135	10.0911	8.02775	8.88679	NaN	1	0		NaN	F1RSV8	F1RSV8	Sus scrofa	F1RSV8_PIG	Mediator complex subunit 12	MED12
11.387	10.241	10.1511	8.71518	9.08828	8.87514	1.83674	0.00408593	-1.70019	+	-4.12413	A0A287AMF4;F1RXA9;F1RXB3	A0A287AMF4;F1RXA9;F1RXB3	Sus scrofa	A0A287AMF4_PIG;F1RXA9_PIG;F1RXB3_PIG	Mediator of RNA polymerase II transcription subunit 24	MED24
16.1466	16.0853	16.2691	16.8472	16.3661	16.4581	1.16833	0.017339	0.390168		2.4847	A0A4X1T5G9;Q6Q7J5	A0A4X1T5G9;Q6Q7J5	Sus scrofa	A0A4X1T5G9_PIG;MED27_PIG	Mediator of RNA polymerase II transcription subunit 27	MED27
11.7238	11.962	11.9752	11.0109	11.0545	10.8821	3.13806	0.000487805	-0.90447		-9.3531	F2Z5F8	F2Z5F8	Sus scrofa	F2Z5F8_PIG	Protein MEMO1	MEMO1
15.7967	15.396	15.4754	14.9234	15.0711	14.8459	1.92478	0.00305586	-0.609236		-4.37826	A0A287A2E8;A0A5G2QN46;A0A8W4F9W6;F1SU88	A0A287A2E8;A0A5G2QN46;A0A8W4F9W6;F1SU88	Sus scrofa	A0A287A2E8_PIG;A0A5G2QN46_PIG;A0A8W4F9W6_PIG;F1SU88_PIG	receptor protein-tyrosine kinase	MERTK
14.4233	14.4645	14.3844	12.3225	12.5337	12.4841	5.08463	0	-1.97729	+	-29.1639	F1RIE0	F1RIE0	Sus scrofa	F1RIE0_PIG	LRP chaperone MESD	MESD
12.9685	13.0352	12.9795	12.0088	12.2176	12.3038	3.08965	0.000475857	-0.817669		-9.08618	A0A287BQW1;A0A480L5Q2;F1S0C0	A0A287BQW1;A0A480L5Q2;F1S0C0	Sus scrofa	A0A287BQW1_PIG;A0A480L5Q2_PIG;F1S0C0_PIG	Methionine aminopeptidase	METAP1
11.9385	11.883	12.0996	12.237	12.0296	12.0038	0.520137	0.142867	0.116437		1.18418	A0A287ABG5;F1S085	A0A287ABG5;F1S085	Sus scrofa	A0A287ABG5_PIG;F1S085_PIG	Methionine aminopeptidase	METAP1D
12.4492	12.3659	12.6625	11.5727	12.0003	11.8092	1.99734	0.002679	-0.698451		-4.59596	A0A287AD42	A0A287AD42	Sus scrofa	A0A287AD42_PIG	Methionine aminopeptidase 2	METAP2
[truncated: 1,958 more rows]

## Sheet: Original Matrix
[1] AVN_N25_Nativo_01.PG.Quantity	[2] AVN_N25_Nativo_02.PG.Quantity	[3] AVN_N25_Nativo_03.PG.Quantity	[4] AVN_N50_Decell_01.PG.Quantity	[5] AVN_N50_Decell_02.PG.Quantity	[6] AVN_N50_Decell_03.PG.Quantity	[1] AVN_N25_Nativo_01.PG.NrOfPrecursors	[2] AVN_N25_Nativo_02.PG.NrOfPrecursors	[3] AVN_N25_Nativo_03.PG.NrOfPrecursors	[4] AVN_N50_Decell_01.PG.NrOfPrecursors	[5] AVN_N50_Decell_02.PG.NrOfPrecursors	[6] AVN_N50_Decell_03.PG.NrOfPrecursors	T: PG.ProteinGroups	T: PG.ProteinAccessions	T: PG.Organisms	T: PG.ProteinNames	T: PG.ProteinDescriptions	T: PG.Genes
[truncated: 3,943 more rows]

[truncated: 2 more sheets: Matrisome ID, GOCC terms]
